# Supplementary material for: Patterns of Genome-Wide VDR Locations
Source: PLoS One. 2014 Apr 30;9(4):e96105. doi: 10.1371/journal.pone.0096105 (PMC4005760; doi:10.1371/journal.pone.0096105)
Supplement: Table S1 — VDR ChIP-seq peak locations. The border and summit locations of the 23,409 VDR ChIP-seq peaks obtained from ligand-stimulated (stim) and unstimulated (unstim) LPS-differentiated THP-1 cells (THP-1,LPS), undifferentiated THP-1 cells [20], the lymphoblastoid cell lines GM10855 and GM10861 [19], LX2 cells [22] and LS180 cells [21] are indicated. Genomic locations that are displayed in Figs. 2 and S4 are highlighted in red. Moreover, FE and fold change (FC) values are provided for each VDR location and cellular model. The DR3-type sequences below the summits of the peaks were determined by HOMER (score >9.184643) and the location of the binding site relative to the peak summit is indicated. (XLSX) [file pone.0096105.s007.xlsx]

## Sheet: Table S1
Chr	start	end	summit THP-1,LPS stim	summit THP-1,LPS unstim	summit THP-1 stim	summit THP-1 unstim	summit GM10855 stim	summit GM10855 unstim	summit GM10861 stim	summit GM10861 unstim	summit LX2 stim	summit LX2 unstim	summit LS180 stim	summit LS180 unstim	consensus summit	FE THP-1,LPS stim	FE THP-1,LPS unstim	FE THP-1 stim	FE THP-1 unstim	FE GM10855 stim	FE GM10855 unstim	FE GM10861 stim	FE GM10861 unstim	FE LX2 stim	FE LX2 unstim	FE LS180 stim	FE LS180 unstim	FC THP-1,LPS	FC THP-1	FC GM10855	FC GM10861	FC LX2	FC LS180	Peak THP-1,LPS stim?	Peak THP-1, LPS unstim?	Peak THP-1 stim?	Peak THP-1 unstim?	Peak GM10855 stim?	Peak GM10855 unstim?	Peak GM10861 stim?	Peak GM10861 unstim?	Peak LX2 stim?	Peak LX2 unstim?	Peak LS180 stim?	Peak LS180 unstim?	Peak THP-1,LPS?	Peak THP-1?	Peak GM10855?	Peak GM10861?
chr1	10151	10351	10251	10251	10251	10251	10251	10251	10251	10251	10251	10251	10251	10251	10251	4.06226	1.63198	1.38627	6.48985	2.24135	2.45565	6.38247	4.75276	1.54497	1.70506	0.63128	1.54367	0.943633	-1.65018	-0.0923623	0.359849	-0.0880119	-0.640907	no	no	no	yes	no	no	no	no	no	no	no	no	no	yes	no	no
chr1	901515	901715	901615	901615	901615	901615	901615	901615	901615	901615	901612	901595	901663	901615	901615	1.23936	0.48801	1.68807	2.62617	1.93814	1.75375	1.84434	1.14274	9.59151	6.44936	6.3128	0.77184	0.589702	-0.431876	0.0935056	0.408637	0.50772	2.04518	no	no	no	no	no	no	no	no	yes	yes	yes	no	no	no	no	no
chr1	948633	948833	948733	948733	948733	948733	948733	948733	948740	948733	948733	948733	948733	948733	948733	0.58775	0.45475	2.32683	1.9675	3.29316	3.59884	5.46364	4.73141	1.12764	3.07749	2.00822	2.06741	0.126213	0.1649	-0.0992301	0.173457	-0.938427	-0.0281109	no	no	no	no	no	no	yes	no	no	no	no	no	no	no	no	yes
chr1	950793	950993	950893	950893	950893	950893	950893	950897	950893	950893	950893	950893	950893	950893	950893	1.1755	2.27373	1.94715	0.98375	2.54241	6.66094	1.22131	1.20344	1.71888	2.40395	0.50206	0.68914	-0.589588	0.57109	-1.11279	0.0116531	-0.324197	-0.169346	no	no	no	no	no	yes	no	no	no	no	no	no	no	no	yes	no
chr1	1000011	1000211	1000111	1000111	1000111	1000111	1000111	1000111	1000111	1000111	1000111	1000111	1000105	1000111	1000111	1.48842	0.6299	1.14056	0.66391	1.93814	1.4028	1.84434	1.59399	1.35894	0.47773	6.3128	2.31551	0.610447	0.363411	0.290187	0.132921	0.674756	1.14119	no	no	no	no	no	no	no	no	no	no	yes	no	no	no	no	no
chr1	1051509	1051668	1051609	1051609	1051609	1051609	1051614	1051609	1051609	1051609	1051609	1051609	1051609	1051609	1051609	0.65528	2.10607	0.49983	0.56345	4.97022	4.91231	3.69673	4.41549	1.4324	0.68684	2.52513	0.77184	-0.908015	-0.0599341	0.0140622	-0.205435	0.528057	0.992428	no	no	no	no	yes	no	no	no	no	no	no	no	no	no	yes	no
chr1	1051669	1051829	1051729	1051729	1051729	1051729	1051729	1051733	1051729	1051729	1051729	1051729	1051729	1051729	1051729	0.51177	0.37362	0.92418	0.83685	3.75738	8.07088	3.43034	3.11033	1.2013	0.90602	1.26256	0.77184	0.138256	0.0670099	-0.931075	0.108163	0.207793	0.352708	no	no	no	no	no	yes	no	no	no	no	no	no	no	no	yes	no
chr1	1060248	1060448	1060348	1060348	1060348	1060348	1060348	1060348	1060348	1060348	1060348	1060348	1060346	1060348	1060348	0.67704	0.54399	0.94314	1.17997	1.33172	1.05185	0.70981	0.69149	0.57296	0.34342	8.20664	1.19286	0.119254	-0.165918	0.184469	0.0155414	0.227572	2.06986	no	no	no	no	no	no	no	no	no	no	yes	no	no	no	no	no
chr1	1071968	1072168	1072068	1072068	1072068	1072068	1072068	1072068	1072068	1072068	1072068	1072068	1072075	1072068	1072068	0.74035	1.25038	0.59984	0.6594	0.72531	1.75375	1.03279	1.15259	0.51499	0.56835	6.02466	2.04643	-0.370791	-0.0527341	-0.674542	-0.0826124	-0.0499393	1.20531	no	no	no	no	no	no	no	no	no	no	yes	no	no	no	no	no
chr1	1080808	1081008	1080908	1080908	1080908	1080908	1080908	1080908	1080908	1080908	1080908	1080908	1080906	1080908	1080908	1.48842	0.6299	2.21235	3.31957	2.54455	0.70089	1.46617	0.5	2.57496	1.13671	29.6702	1.54367	0.610447	-0.427259	1.05931	0.71731	0.742536	3.59185	no	no	no	no	no	no	no	no	no	no	yes	no	no	no	no	no
chr1	1085247	1085447	1085347	1085347	1085347	1085347	1085347	1085347	1085347	1085347	1085347	1085347	1085354	1085347	1085347	0.74421	1.25979	1.67645	1.32783	1.33172	1.4028	0.70981	0.69149	0.51499	0.56835	5.68152	2.31551	-0.373615	0.201335	-0.043322	0.0155414	-0.0499393	1.01095	no	no	no	no	no	no	no	no	no	no	yes	no	no	no	no	no
chr1	1085547	1085747	1085647	1085647	1085647	1085647	1085647	1085647	1085647	1085647	1085647	1085647	1085648	1085647	1085647	0.74421	0.6299	0.60466	1.32783	0.72531	1.05185	0.70981	1.14274	0.51499	1.13671	6.83356	1.78929	0.0977903	-0.536718	-0.25007	-0.325621	-0.496083	1.48977	no	no	no	no	no	no	no	no	no	no	yes	no	no	no	no	no
chr1	1092887	1093087	1092987	1092987	1092987	1092987	1092987	1092987	1092987	1092987	1092987	1092987	1092997	1092987	1092987	0.67704	1.63198	0.94314	2.35994	3.45417	3.15755	2.36476	1.80517	0.51499	0.56835	11.363	1.54367	-0.650231	-0.790046	0.099423	0.262415	-0.0499393	2.28105	no	no	no	no	no	no	no	no	no	no	yes	no	no	no	no	no
chr1	1094827	1095027	1094927	1094927	1094927	1094927	1094927	1094927	1094927	1094927	1094927	1094927	1094926	1094927	1094927	2.23262	1.25979	1.67645	0.66391	1.02852	0.70089	1.46617	1.59399	1.12764	0.87928	9.03699	1.37827	0.516515	0.685743	0.254138	-0.0729007	0.179074	2.07734	no	no	no	no	no	no	no	no	no	no	yes	no	no	no	no	no
chr1	1098127	1098327	1098227	1098227	1098227	1098227	1098227	1098227	1098227	1098227	1098227	1098227	1098218	1098227	1098227	0.74421	0.6299	0.60466	1.99174	0.72531	1.05185	0.70981	1.14274	0.51499	0.56835	6.94408	3.85919	0.0977903	-0.898717	-0.25007	-0.325621	-0.0499393	0.709164	no	no	no	no	no	no	no	no	no	no	yes	no	no	no	no	no
chr1	1105527	1105726	1105627	1105627	1105627	1105627	1105627	1105627	1105627	1105627	1105627	1105627	1105627	1105627	1105627	0.74035	1.25038	1.13146	0.6594	0.72531	0.70089	1.08799	0.69149	0.51499	0.56835	8.83792	0.68914	-0.370791	0.36118	0.0205658	0.30382	-0.0499393	2.54206	no	no	no	no	no	no	no	no	no	no	yes	no	no	no	no	no
chr1	1105727	1105927	1105827	1105827	1105827	1105827	1105827	1105827	1105827	1105827	1105827	1105827	1105827	1105827	1105827	0.74421	0.6299	0.60466	0.66391	0.72531	1.05185	0.70981	0.69149	1.47305	0.54468	6.31281	0.77184	0.0977903	-0.0523098	-0.25007	0.0155414	0.678983	2.04518	no	no	no	no	no	no	no	no	no	no	yes	no	no	no	no	no
chr1	1167304	1167504	1167404	1167404	1167404	1167404	1167405	1167415	1167393	1167388	1167404	1167404	1167404	1167404	1167404	0.74421	1.88969	1.14056	2.65565	8.3055	10.5275	10.1643	7.91151	0.23144	0.84527	0.63128	1.54367	-0.728341	-0.77214	-0.30893	0.325148	-0.583486	-0.640907	no	no	no	no	yes	yes	yes	yes	no	no	no	no	no	no	yes	yes
chr1	1186423	1186623	1186523	1186523	1186523	1186523	1186523	1186523	1186523	1186523	1186523	1186523	1186523	1186523	1186523	0.67704	1.63198	0.5	0.58998	2.17215	1.25108	5.29509	3.43663	0.85944	0.34342	1.26256	0.77184	-0.650231	-0.0840461	0.494844	0.504763	0.468958	0.352708	no	no	no	no	no	no	yes	no	no	no	no	no	no	no	no	yes
chr1	1200303	1200503	1200403	1200403	1200403	1200403	1200403	1200403	1200403	1200403	1200409	1200405	1200403	1200403	1200403	0.74421	0.6299	0.60466	1.99174	1.02852	0.70089	1.29918	2.13145	14.2395	9.80431	1.00411	0.68914	0.0977903	-0.898717	0.254138	-0.445711	0.496208	0.246673	no	no	no	no	no	no	no	no	yes	yes	no	no	no	no	no	no
chr1	1209162	1209362	1209262	1209262	1209262	1209262	1209262	1209255	1209262	1209262	1209262	1209262	1209262	1209262	1209262	0.67704	0.54399	0.5	1.17997	4.667	8.42184	4.49159	6.55777	1.50352	1.73888	3.42212	0.72398	0.119254	-0.539346	-0.733424	-0.460737	-0.129628	1.359	no	no	no	no	no	yes	no	no	no	no	no	no	no	no	yes	no
chr1	1243661	1243861	1243761	1243761	1243761	1243761	1243761	1243761	1243759	1243761	1243761	1243761	1243761	1243761	1243761	1.46173	1.22738	1.10926	1.29673	3.45417	1.7518	6.00431	5.65526	0.57296	1.37368	0.40197	0.59643	0.144325	-0.122844	0.694781	0.0737479	-0.593643	-0.187394	no	no	no	no	no	no	yes	no	no	no	no	no	no	no	no	yes
chr1	1310578	1310707	1310678	1310678	1310678	1310678	1310678	1310678	1310678	1310678	1310678	1310678	1310673	1310678	1310678	0.8227	1.70708	1.13627	3.56579	2.79183	2.92063	7.95903	8.65728	1.35894	0.95546	4.31092	1.87993	-0.57066	-1.09577	-0.0481912	-0.108274	0.270631	0.882928	no	no	no	no	no	no	no	no	no	no	yes	no	no	no	no	no
chr1	1310708	1310787	1310738	1310738	1310738	1310738	1310738	1310740	1310738	1310738	1310738	1310738	1310738	1310738	1310738	0.59084	1.15578	1.05293	3.12865	1.75529	3.14718	8.49182	11.5939	0.38827	0.7166	3.68678	2.10284	-0.438421	-1.00799	-0.589926	-0.40797	-0.306266	0.595008	no	no	no	no	no	yes	no	no	no	no	no	no	no	no	yes	no
chr1	1310788	1310877	1310838	1310838	1310838	1310838	1310847	1310838	1310838	1310847	1310838	1310838	1310838	1310838	1310838	1.03163	0.45945	1.08627	1.58738	8.51868	5.84126	8.75821	13.878	0.28648	0.68684	5.70353	2.89593	0.477213	-0.310566	0.476499	-0.608487	-0.390894	0.782953	no	no	no	no	yes	no	no	yes	no	no	no	no	no	no	yes	yes
chr1	1310878	1311018	1310918	1310918	1310918	1310918	1310918	1310918	1310928	1310918	1310918	1310918	1310918	1310918	1310918	1.23405	0.56903	1.13627	1.29665	5.69209	7.33731	5.17829	4.81808	0.83959	0.47291	3.81056	2.10732	0.509789	-0.104437	-0.317125	0.0866645	0.320715	0.630534	no	no	no	no	no	no	yes	no	no	no	no	no	no	no	no	yes
chr1	1334877	1335077	1334977	1334977	1334977	1334977	1334977	1334977	1334977	1334986	1334977	1334977	1334977	1334977	1334977	0.61968	0.48801	2.09697	0.52523	3.34426	1.96171	4.39824	6.37325	1.35227	1.93876	0.63128	1.54367	0.122325	1.02183	0.55268	-0.449812	-0.321154	-0.640907	no	no	no	no	no	no	no	yes	no	no	no	no	no	no	no	yes
chr1	1335737	1335937	1335837	1335837	1335837	1335837	1335837	1335837	1335840	1335837	1335837	1335837	1335837	1335837	1335837	1.44323	2.41042	1.08793	2.55074	2.34979	2.08864	8.27864	4.25119	0.67613	0.38775	0.4789	0.64487	-0.48116	-0.766046	0.117099	0.821269	0.272386	-0.153449	no	no	no	no	no	no	yes	no	no	no	no	no	no	no	no	yes
chr1	1336337	1336537	1336437	1336437	1336437	1336437	1336437	1336437	1336437	1336445	1336437	1336437	1336437	1336437	1336437	1.85904	1.95203	1.27917	3.15141	3.69932	3.17129	4.0867	5.93281	0.36662	0.8357	1.99561	1.32597	-0.0461766	-0.865093	0.171958	-0.44671	-0.425718	0.365017	no	no	no	no	no	no	no	yes	no	no	no	no	no	no	no	yes
chr1	1336817	1337017	1336917	1336917	1336917	1336917	1336917	1336917	1336913	1336917	1336917	1336917	1336917	1336917	1336917	0.41135	1.13805	0.25	1.29665	3.51858	3.92066	5.50919	4.20656	0.85944	0.34342	4.01645	1.37827	-0.59922	-0.877603	-0.122982	0.322148	0.468958	1.07675	no	no	no	no	no	no	yes	no	no	no	no	no	no	no	no	yes
chr1	1337917	1338117	1338017	1338017	1338017	1338017	1338017	1338017	1338015	1338017	1338017	1338017	1338017	1338017	1338017	2.03113	0.54399	0.94314	1.76995	1.33608	1.50144	5.56149	3.11033	0.86039	0.87928	1.86219	0.76381	0.973192	-0.51147	-0.0986692	0.674769	-0.0145749	0.698424	no	no	no	no	no	no	yes	no	no	no	no	no	no	no	no	yes
chr1	1341677	1341877	1341777	1341777	1341777	1341771	1341777	1341777	1341777	1341777	1341777	1341777	1341777	1341777	1341777	2.23262	1.25979	0.60466	7.96697	1.93814	0.70089	1.46617	2.49649	0.35176	0.40224	0.63056	0.68914	0.516515	-2.48235	0.788613	-0.503635	-0.0528943	-0.0509214	no	no	no	yes	no	no	no	no	no	no	no	no	no	yes	no	no
chr1	1342597	1342797	1342697	1342697	1342697	1342627	1342697	1342683	1342707	1342698	1342697	1342697	1342697	1342697	1342697	0.67704	2.17597	3.1588	5.89986	2.74456	3.58825	12.4921	13.8752	1.35227	0.7755	3.59368	2.24066	-0.92128	-0.7304	-0.293148	-0.140795	0.405828	0.503363	no	no	no	yes	no	yes	yes	yes	no	no	no	no	no	yes	yes	yes
chr1	1373516	1373716	1373616	1373616	1373616	1373616	1373616	1373616	1373612	1373616	1373616	1373616	1373616	1373616	1373616	2.23262	0.6299	4.35592	0.66391	2.54455	1.05185	10.8129	4.44987	0.75176	0.43964	2.52513	1.54367	0.98792	1.68656	0.788677	1.11607	0.283097	0.470765	no	no	no	no	no	no	yes	no	no	no	no	no	no	no	no	yes
chr1	1406854	1407054	1406954	1406954	1406954	1406954	1406954	1406945	1406954	1406954	1406954	1406954	1406954	1406954	1406954	0.74421	1.88969	1.67645	1.32783	3.45417	7.36898	2.63115	5.06808	0.41979	2.36455	3.42212	1.44796	-0.728341	0.201335	-0.909895	-0.740814	-1.24474	0.853158	no	no	no	no	no	yes	no	no	no	no	no	no	no	no	yes	no
chr1	1447193	1447393	1447293	1447293	1447293	1447293	1447293	1447293	1447293	1447293	1447293	1447293	1447293	1447293	1447293	1.35409	1.63198	0.94314	2.94992	2.38117	2.25252	2.07262	6.93537	0.6543	0.59386	2.52513	1.54367	-0.160979	-1.02343	0.0559646	-1.36883	0.053696	0.470765	no	no	no	no	no	no	no	yes	no	no	no	no	no	no	no	yes
chr1	1510250	1510450	1510350	1510350	1510350	1510350	1510350	1510350	1510349	1510361	1510350	1510350	1510350	1510350	1510350	1.02354	0.74724	0.92418	0.83685	3.8443	2.50312	7.89521	10.619	0.19413	0.41462	0.50206	0.68914	0.211804	0.0670099	0.467648	-0.385388	-0.244455	-0.169346	no	no	no	no	no	no	yes	yes	no	no	no	no	no	no	no	yes
chr1	1590427	1590627	1590527	1590527	1590527	1590527	1590541	1590533	1590518	1590535	1590527	1590527	1590527	1590527	1590527	1.48842	2.51959	1.14056	1.99174	6.78946	7.71993	6.62706	7.35212	0.51499	1.70506	0.63128	0.77184	-0.500177	-0.482997	-0.162793	-0.131015	-0.836352	-0.119244	no	no	no	no	yes	yes	yes	yes	no	no	no	no	no	no	yes	yes
chr1	1609186	1609386	1609286	1609286	1609286	1609286	1609286	1609286	1609282	1609299	1609286	1609286	1609286	1609286	1609286	2.70817	0.54399	0.5	0.58998	3.00822	3.50432	8.10142	7.29562	1.02998	0.56835	0.63128	0.77184	1.26404	-0.0840461	-0.168348	0.133742	0.372218	-0.119244	no	no	no	no	no	no	yes	yes	no	no	no	no	no	no	no	yes
chr1	1655724	1655924	1655824	1655824	1655824	1655824	1655824	1655838	1655815	1655824	1655824	1655824	1655824	1655824	1655824	1.35409	3.26396	1.8294	4.71988	5.57662	10.1766	4.4623	2.94085	0.85944	1.37368	1.89384	0.77184	-0.857024	-1.01549	-0.765063	0.471002	-0.352257	0.707737	no	no	no	no	no	yes	yes	no	no	no	no	no	no	no	yes	yes
chr1	1710342	1710542	1710442	1710442	1710442	1710442	1710442	1710442	1710424	1710472	1710442	1710442	1710442	1710442	1710442	0.67704	1.63198	2.71567	1.76995	6.60347	7.13819	7.42625	7.67841	0.50238	0.55594	1.50617	0.68914	-0.650231	0.423762	-0.09805	-0.04254	-0.0505367	0.569195	no	no	no	no	no	no	yes	yes	no	no	no	no	no	no	no	yes
chr1	1710702	1710902	1710802	1710802	1710802	1710802	1710802	1710802	1710802	1710802	1710802	1710802	1710799	1710802	1710802	1.44323	1.20521	2.11025	1.27537	1.91221	2.06805	4.02792	2.44139	1.49847	1.65924	8.73559	2.29885	0.147874	0.450929	-0.0752076	0.54697	-0.0899691	1.56131	no	no	no	no	no	no	no	no	no	no	yes	no	no	no	no	no
chr1	1711882	1712082	1711982	1711982	1711982	1711982	1711982	1711982	1711984	1711982	1711982	1711982	1711982	1711982	1711982	1.85904	4.39207	3.73256	1.5757	3.81698	3.67147	6.11067	3.51291	0.80086	1.35903	0.80395	0.59643	-0.915308	0.877656	0.0442523	0.655927	-0.389508	0.17631	no	no	no	no	no	no	yes	no	no	no	no	no	no	no	no	yes
chr1	1713842	1714042	1713942	1713942	1713942	1713942	1713942	1713942	1713942	1713942	1713942	1713942	1713948	1713942	1713942	0.51177	1.12086	1.51502	3.76583	2.23946	5.95969	1.84434	2.94774	0.75176	0.43964	5.72708	1.36428	-0.488411	-0.922158	-1.10327	-0.472933	0.283097	1.50858	no	no	no	no	no	no	no	no	no	no	yes	no	no	no	no	no
chr1	1714122	1714322	1714222	1714222	1714222	1714222	1714222	1714222	1714228	1714222	1714222	1714222	1714222	1714222	1714222	1.47116	2.47755	1.12025	1.96152	2.87063	3.25396	6.72265	4.27578	0.96031	0.53388	1.99561	0.59643	-0.492883	-0.482103	-0.136238	0.549712	0.353896	0.908001	no	no	no	no	no	no	yes	no	no	no	no	no	no	no	no	yes
chr1	1731201	1731401	1731301	1731301	1731301	1731301	1731301	1731301	1731307	1731301	1731301	1731301	1731301	1731301	1731301	1.4807	1.25038	0.59984	1.31881	2.69244	3.92412	8.22543	4.0892	1.25938	0.94582	0.4789	0.64487	0.140579	-0.535457	-0.415291	0.858177	0.215549	-0.153449	no	no	no	no	no	no	yes	no	no	no	no	no	no	no	no	yes
chr1	1826097	1826297	1826197	1826197	1826197	1826197	1826197	1826197	1826197	1826197	1826197	1826197	1826188	1826197	1826197	1.35409	0.54399	0.94314	1.17997	0.70902	1.00072	1.03279	1.80517	0.45499	0.50866	8.83792	2.31551	0.608506	-0.165918	-0.22735	-0.464627	-0.0522585	1.56912	no	no	no	no	no	no	no	no	no	no	yes	no	no	no	no	no
chr1	2126725	2126925	2126825	2126825	2126825	2126825	2126825	2126811	2126828	2126825	2126825	2126825	2126825	2126825	2126825	0.74035	3.12596	1.13146	1.17997	4.667	9.47469	8.21572	5.06808	1.75881	1.60895	2.52513	0.68914	-1.24535	-0.0324663	-0.88625	0.602857	0.0805768	1.06139	no	no	no	no	no	yes	yes	no	no	no	no	no	no	no	yes	yes
chr1	2160804	2160953	2160904	2160904	2160909	2160904	2160904	2160904	2160904	2160904	2160904	2160904	2160904	2160904	2160904	0.67704	2.17597	5.8176	6.48983	1.02852	1.75375	1.84434	1.59399	1.14834	2.1736	0.9978	0.66298	-0.92128	-0.135669	-0.44097	0.132921	-0.562898	0.264641	no	no	yes	no	no	no	no	no	no	no	no	no	no	yes	no	no
chr1	2160954	2161104	2161004	2161004	2161004	2160997	2161004	2161004	2161004	2161004	2161004	2161004	2161004	2161004	2161004	1.35409	1.63198	4.4882	7.66982	1.93814	1.4028	1.46617	2.04524	0.75887	1.72495	0.67032	0.52571	-0.160979	-0.659669	0.290187	-0.304284	-0.631581	0.130644	no	no	no	yes	no	no	no	no	no	no	no	no	no	yes	no	no
chr1	2165723	2165923	2165823	2165833	2165823	2165823	2165823	2165823	2165823	2165823	2165823	2165823	2165823	2165823	2165823	3.65433	7.97796	3.71521	5.18692	0.91804	0.5	1.80601	1.55881	1.38861	1.97229	1.26256	0.77184	-0.947814	-0.391899	0.35467	0.133047	-0.315404	0.352708	no	yes	no	no	no	no	no	no	no	no	no	no	yes	no	no	no
chr1	2187383	2187583	2187483	2187483	2187483	2187483	2187483	2187483	2187482	2187483	2187483	2187483	2187483	2187483	2187483	0.41135	0.56903	0.47157	2.26914	1.93726	2.32078	5.56149	3.11033	0.31364	1.0851	2.52513	0.77184	-0.152797	-1.15155	-0.177051	0.674769	-0.666547	0.992428	no	no	no	no	no	no	yes	no	no	no	no	no	no	no	no	yes
chr1	2231881	2232081	2231981	2231981	2231981	2231981	2231981	2231981	2231971	2231981	2231981	2231981	2231981	2231981	2231981	0.74035	3.75115	2.1947	0.6594	2.28417	1.00096	6.09427	5.19364	0.85615	1.4441	0.63128	0.77184	-1.4489	0.945019	0.714836	0.195867	-0.39699	-0.119244	no	no	no	no	no	no	yes	no	no	no	no	no	no	no	no	yes
chr1	2322997	2323197	2323097	2323097	2323097	2323097	2323129	2323096	2323074	2323176	2323097	2323097	2323097	2323097	2323097	0.71708	1.79163	1.58385	0.63248	5.87984	6.66708	9.40792	10.1678	0.75176	1.31892	1.89384	1.54367	-0.70115	0.662457	-0.156302	-0.101659	-0.404648	0.186074	no	no	no	no	yes	yes	yes	yes	no	no	no	no	no	no	yes	yes
chr1	2427733	2427933	2427833	2427833	2427833	2427833	2427833	2427833	2427843	2427833	2427833	2427833	2427833	2427833	2427833	0.51177	0.37362	0.94314	0.83685	2.54455	3.85946	7.95903	5.06808	0.46473	1.55536	0.63128	0.77184	0.138256	0.081156	-0.455194	0.562102	-0.802892	-0.119244	no	no	no	no	no	no	yes	no	no	no	no	no	no	no	no	yes
chr1	2457632	2457832	2457732	2457732	2457732	2457732	2457732	2457723	2457732	2457732	2457732	2457732	2457732	2457732	2457732	0.67704	1.08799	0.94314	1.76995	4.06059	7.01803	4.49159	6.10651	1.50352	2.74737	1.89384	0.77184	-0.316198	-0.51147	-0.663942	-0.371917	-0.58192	0.707737	no	no	no	no	no	yes	no	no	no	no	no	no	no	no	yes	no
chr1	2479091	2479291	2479191	2479191	2479191	2479191	2479191	2479191	2479191	2479191	2479191	2479191	2479188	2479191	2479191	0.51177	0.74724	1.2196	1.25528	1.91221	2.3636	1.46617	2.94774	0.60541	0.68684	6.02466	0.68914	-0.208839	-0.0230069	-0.207892	-0.678755	-0.0713813	2.05614	no	no	no	no	no	no	no	no	no	no	yes	no	no	no	no	no
chr1	2479531	2479731	2479631	2479631	2479631	2479631	2479631	2479631	2479644	2479594	2479631	2479631	2479631	2479631	2479631	1.31056	2.63259	0.49983	1.1269	3.25959	3.50456	6.09427	7.97404	0.5824	0.47773	0.80395	0.46998	-0.652756	-0.503953	-0.0806716	-0.339103	0.0987316	0.295363	no	no	no	no	no	no	yes	yes	no	no	no	no	no	no	no	yes
chr1	2488730	2488930	2488830	2488830	2488830	2488830	2488830	2488830	2488830	2488830	2488830	2488830	2488833	2488830	2488830	0.61968	0.97601	1.27917	1.5757	0.91804	1.50144	0.76639	0.5	3.08995	1.13671	10.1821	0.74689	-0.286881	-0.176456	-0.383126	0.235841	0.936692	2.67833	no	no	no	no	no	no	no	no	no	no	yes	no	no	no	no	no
chr1	2493430	2493630	2493487	2493540	2493506	2493531	2493526	2493555	2493527	2493530	2493529	2493530	2493466	2493530	2493530	12.6515	26.4557	29.0071	17.2618	30.4397	8.42184	22.266	7.00902	7.33232	2.08924	11.9943	5.40286	-1.00805	0.716475	1.7385	1.53853	1.43147	1.02109	yes	yes	yes	yes	yes	yes	yes	no	yes	no	yes	no	yes	yes	yes	yes
chr1	2507390	2507590	2507490	2507490	2507490	2507490	2507490	2507490	2507490	2507490	2507490	2507490	2507491	2507490	2507490	0.74421	0.6299	0.60466	0.66391	0.5	0.75036	0.76639	0.5	1.53112	0.86944	7.66247	1.93462	0.0977903	-0.0523098	-0.222689	0.235841	0.43717	1.5616	no	no	no	no	no	no	no	no	no	no	yes	no	no	no	no	no
chr1	3209621	3209821	3209721	3209721	3209721	3209721	3209721	3209721	3209721	3209721	3209721	3209721	3209717	3209721	3209721	0.67704	1.08799	1.8294	0.58998	0.72531	1.4028	0.70981	1.14274	0.99898	0.55308	10.477	0.59643	-0.316198	0.831488	-0.477861	-0.325621	0.364132	2.84582	no	no	no	no	no	no	no	no	no	no	yes	no	no	no	no	no
chr1	3237120	3237320	3237220	3237220	3237220	3237220	3237220	3237220	3237220	3237220	3237220	3237220	3237221	3237220	3237220	0.51177	0.37362	0.33333	0.41843	0.72531	0.70089	1.08799	1.14274	0.67613	1.16326	8.74851	0.62773	0.138256	-0.0892611	0.0205658	-0.037342	-0.368073	2.58232	no	no	no	no	no	no	no	no	no	no	yes	no	no	no	no	no
chr1	3336016	3336216	3336116	3336116	3336116	3336116	3336116	3336116	3336116	3336116	3336116	3336116	3336124	3336116	3336116	0.74421	1.25979	1.14056	1.32783	0.70888	0.5	0.70981	1.14274	1.02998	0.56835	8.20664	1.54367	-0.373615	-0.120997	0.188089	-0.325621	0.372218	1.85576	no	no	no	no	no	no	no	no	no	no	yes	no	no	no	no	no
chr1	3371554	3371754	3371654	3371654	3371654	3371654	3371654	3371654	3371654	3371654	3371654	3371654	3371648	3371654	3371654	0.67704	4.35194	3.60193	1.17997	0.72531	0.70089	1.08799	0.69149	2.44128	4.33555	9.4692	1.54367	-1.67414	1.07793	0.0205658	0.30382	-0.632692	2.04117	no	no	no	no	no	no	no	no	no	no	yes	no	no	no	no	no
chr1	3460091	3460220	3460191	3460191	3460191	3460191	3460191	3460191	3460191	3460191	3460191	3460185	3460191	3460191	3460191	0.67704	0.54399	0.94314	0.58998	0.5	0.75036	0.70981	0.69149	7.26496	7.34878	0.63128	0.77184	0.119254	0.289381	-0.222689	0.0155414	-0.0145576	-0.119244	no	no	no	no	no	no	no	no	no	yes	no	no	no	no	no	no
chr1	3460221	3460351	3460251	3460251	3460251	3460251	3460251	3460251	3460251	3460251	3460245	3460251	3460251	3460251	3460251	0.74035	0.62519	1.13146	0.6594	0.5	0.5	0.70981	0.69149	8.77848	5.24912	0.63128	0.77184	0.0987691	0.36118	0	0.0155414	0.645957	-0.119244	no	no	no	no	no	no	no	no	yes	no	no	no	no	no	no	no
chr1	3573366	3573566	3573466	3573466	3573466	3573466	3573466	3573466	3573466	3573466	3573466	3573466	3573466	3573466	3573466	2.97683	0.6299	0.60466	0.66391	2.29019	1.71655	4.51777	1.90689	0.57296	0.34342	0.63128	0.77184	1.28684	-0.0523098	0.276395	0.924609	0.227572	-0.119244	no	no	no	no	no	no	yes	no	no	no	no	no	no	no	no	yes
chr1	3581446	3581646	3581546	3581546	3581546	3581546	3581546	3581546	3581538	3581546	3581546	3581546	3581546	3581546	3581546	0.65528	2.63259	0.94282	0.56345	1.16941	0.83405	3.88525	1.85603	0.57296	0.34342	1.26256	0.77184	-1.13392	0.313419	0.24227	0.774421	0.227572	0.352708	no	no	no	no	no	no	yes	no	no	no	no	no	no	no	no	yes
chr1	3582046	3582246	3582146	3582146	3582146	3582146	3582151	3582146	3582146	3582146	3582146	3582146	3582146	3582146	3582146	1.4807	0.62519	1.66308	0.6594	8.23369	2.69762	3.97952	1.7662	0.28648	0.34342	0.63128	0.77184	0.610139	0.682434	1.32031	0.848101	-0.0624814	-0.119244	no	no	no	no	yes	no	no	no	no	no	no	no	no	no	yes	no
chr1	3582686	3582886	3582786	3582786	3582786	3582786	3582786	3582786	3582791	3582786	3582786	3582786	3582786	3582786	3582786	0.67704	1.63198	1.38627	1.17997	3.02177	2.42297	6.72679	3.37872	0.92947	0.51845	0.63128	0.77184	-0.650231	0.130449	0.232582	0.81936	0.345605	-0.119244	no	no	no	no	no	no	yes	no	no	no	no	no	no	no	no	yes
chr1	3593625	3593825	3593725	3593725	3593725	3593725	3593718	3593725	3593682	3593726	3593725	3593725	3593725	3593725	3593725	0.67704	1.08799	0.5	0.58998	3.80332	2.37806	8.14756	7.51174	1.54497	1.13671	0.63128	0.77184	-0.316198	-0.0840461	0.507837	0.103933	0.252258	-0.119244	no	no	no	no	yes	no	yes	yes	no	no	no	no	no	no	yes	yes
chr1	3713021	3713221	3713121	3713121	3713121	3713121	3713123	3713104	3713110	3713141	3713121	3713121	3713121	3713121	3713121	0.51177	0.74724	0.92418	1.6737	7.52462	9.92598	8.19472	7.51138	2.64674	4.45172	3.01234	2.06741	-0.208839	-0.474594	-0.358055	0.111413	-0.580104	0.387423	no	no	no	no	yes	yes	yes	yes	no	no	no	no	no	no	yes	yes
chr1	3816956	3817145	3817056	3817056	3817056	3817056	3817064	3817056	3817056	3817056	3817056	3817056	3817056	3817056	3817056	0.61968	1.95203	0.87027	1.05047	5.57663	5.96517	7.99357	4.75987	2.20562	1.97854	2.52223	1.54258	-0.865999	-0.132708	-0.0828101	0.642858	0.105998	0.470196	no	no	no	no	yes	no	no	no	no	no	no	no	no	no	yes	no
chr1	3817146	3817275	3817236	3817236	3817236	3817236	3817233	3817236	3817232	3817236	3817236	3817236	3817236	3817236	3817236	1.39045	2.28651	1.9951	0.60766	12.815	12.3707	15.6845	14.2042	0.37588	1.03026	1.00411	2.06741	-0.459274	0.897642	0.0471595	0.134031	-0.56131	-0.614059	no	no	no	no	yes	no	yes	no	no	no	no	no	no	no	yes	yes
chr1	3817276	3817416	3817316	3817316	3817316	3817316	3817316	3817312	3817316	3817332	3817316	3817316	3817316	3817316	3817316	1.35409	1.63198	2.71567	0.58998	7.84279	18.0806	13.2869	18.1197	0.57296	1.7171	1.50617	2.75655	-0.160979	1.22461	-1.10953	-0.420369	-0.788586	-0.583924	no	no	no	no	no	yes	no	yes	no	no	no	no	no	no	yes	yes
chr1	6086284	6086484	6086384	6086384	6086384	6086384	6086384	6086384	6086391	6086384	6086384	6086384	6086384	6086384	6086384	1.35409	1.08799	3.1588	2.94992	1.29509	2.25288	8.55981	3.89156	0.43669	0.49013	1.20592	1.78929	0.173055	0.0743439	-0.503167	0.966687	-0.0526894	-0.338517	no	no	no	no	no	no	yes	no	no	no	no	no	no	no	no	yes
chr1	6259637	6259837	6259737	6259737	6259737	6259737	6259788	6259750	6259715	6259727	6259737	6259737	6259737	6259737	6259737	1.35409	1.08799	2.27253	1.17997	4.63939	4.88166	11.4029	8.6493	0.90812	1.74971	1.89384	1.54367	0.173055	0.586098	-0.0606843	0.362179	-0.527128	0.186074	no	no	no	no	yes	yes	yes	yes	no	no	no	no	no	no	yes	yes
chr1	6419811	6420011	6419911	6419911	6419911	6419911	6419911	6419911	6419911	6419911	6419907	6419911	6419911	6419911	6419911	1.35409	1.63198	0.94314	1.17997	5.09841	2.25252	2.43771	1.5806	7.44849	4.46447	5.04445	0.77129	-0.160979	-0.165918	0.906875	0.413741	0.628612	1.77081	no	no	no	no	no	no	no	no	yes	no	no	no	no	no	no	no
chr1	6474528	6474728	6474628	6474628	6474628	6474628	6474628	6474628	6474632	6474631	6474628	6474628	6474628	6474628	6474628	0.74421	1.88969	0.60466	1.32783	2.70221	2.33621	5.56149	6.04695	0.76556	0.86944	1.26256	0.77184	-0.728341	-0.536718	0.150177	-0.102976	-0.0824803	0.352708	no	no	no	no	no	no	yes	yes	no	no	no	no	no	no	no	yes
chr1	6614543	6614743	6614643	6614643	6614643	6614643	6614641	6614635	6614670	6614625	6614643	6614643	6614643	6614643	6614643	0.67704	1.71488	5.37801	1.76995	8.11905	13.0051	10.1643	12.424	1.12764	2.19821	0.9978	2.98215	-0.694971	1.20325	-0.618997	-0.265928	-0.588011	-0.995135	no	no	no	no	yes	yes	yes	yes	no	no	no	no	no	no	yes	yes
chr1	6673520	6673720	6673620	6673620	6673620	6673620	6673620	6673622	6673604	6673620	6673620	6673620	6673620	6673620	6673620	0.74421	1.25979	1.14056	1.99174	4.62863	6.95522	6.00431	3.85025	2.09897	3.07749	1.89384	0.77184	-0.373615	-0.482997	-0.499118	0.530184	-0.395893	0.707737	no	no	no	no	no	yes	yes	no	no	no	no	no	no	no	yes	yes
chr1	6761817	6762017	6761917	6761917	6761917	6761917	6761908	6761910	6761877	6761930	6761917	6761917	6761917	6761917	6761917	0.8227	1.9916	1.13627	0.97249	11.3376	10.1766	7.69264	8.33099	0.57296	2.06052	1.00411	0.68914	-0.71484	0.115076	0.142578	-0.102236	-0.960295	0.246673	no	no	no	no	yes	yes	yes	yes	no	no	no	no	no	no	yes	yes
chr1	6845093	6845293	6845193	6845196	6845205	6845124	6845193	6845193	6845198	6845177	6845193	6845193	6845193	6845193	6845193	4.06226	12.5119	5.8176	10.0298	1.96313	2.67003	7.15985	4.90141	0.35176	2.01119	2.48291	1.52762	-1.41637	-0.694066	-0.30867	0.467483	-1.15549	0.462514	no	yes	yes	yes	no	no	yes	yes	no	no	no	no	yes	yes	no	yes
chr1	7361072	7361272	7361172	7361172	7361172	7361172	7361172	7361172	7361172	7361172	7361172	7361172	7361167	7361172	7361172	0.69523	0.57163	1.02856	1.82299	0.58184	0.55253	0.6031	0.96181	1.4324	2.06052	8.3303	0.68214	0.109219	-0.476768	0.0269825	-0.291321	-0.331396	2.47163	no	no	no	no	no	no	no	no	no	no	yes	no	no	no	no	no
chr1	7461968	7462168	7462068	7462068	7462068	7462068	7462068	7462068	7462068	7462068	7462068	7462062	7462068	7462068	7462068	0.51177	0.37362	0.92418	1.25528	0.5	0.75036	0.51093	0.33333	1.01653	7.30256	3.78334	2.31387	0.138256	-0.229063	-0.222689	0.180403	-2.04168	0.529501	no	no	no	no	no	no	no	no	no	yes	no	no	no	no	no	no
chr1	7632981	7633181	7633081	7633081	7633081	7633081	7633081	7633081	7633081	7633081	7633081	7633081	7633072	7633081	7633081	0.51177	0.37362	0.49983	1.6737	0.70375	0.67827	0.64582	0.62559	0.46473	0.51845	11.363	1.54367	0.138256	-0.834039	0.0217388	0.0178431	-0.0519647	2.28105	no	no	no	no	no	no	no	no	no	no	yes	no	no	no	no	no
chr1	8014086	8014286	8014186	8014186	8014186	8014186	8014186	8014186	8014186	8014191	8014186	8014186	8014186	8014186	8014186	1.35409	1.63198	3.1588	2.35994	3.21725	4.2554	5.46304	10.0153	0.37588	0.43964	4.41897	0.77184	-0.160979	0.307732	-0.317498	-0.769221	-0.0653534	1.61277	no	no	no	no	no	no	no	yes	no	no	no	no	no	no	no	yes
chr1	8021526	8021726	8021626	8021626	8021626	8021626	8021636	8021583	8021639	8021608	8021626	8021626	8021626	8021626	8021626	0.41135	1.12086	0.62876	0.97249	5.72547	7.76044	7.69264	7.02583	0.69431	0.84527	3.2158	1.19286	-0.587574	-0.276244	-0.381368	0.115144	-0.123134	0.942993	no	no	no	no	yes	yes	yes	yes	no	no	no	no	no	no	yes	yes
chr1	8157540	8157740	8157640	8157640	8157640	8157640	8157650	8157640	8157671	8157640	8157640	8157640	8157628	8157640	8157640	1.5353	0.37362	0.62876	1.25528	6.54755	1.58011	6.64346	1.50517	1.06233	1.33618	10.8861	2.04643	0.884174	-0.469533	1.54858	1.60932	-0.179876	1.96408	no	no	no	no	yes	no	yes	no	no	no	yes	no	no	no	yes	yes
chr1	8257856	8258056	8257956	8257956	8257956	8257956	8257956	8257956	8257956	8257956	8257958	8257956	8257956	8257956	8257956	1.31056	0.52652	0.94282	0.56345	0.71935	1.39025	1.03279	0.82629	7.14171	3.07749	2.41185	0.59643	0.597996	0.313419	-0.475298	0.154545	0.99765	1.0957	no	no	no	no	no	no	no	no	yes	no	no	no	no	no	no	no
chr1	8318894	8319094	8318994	8318994	8318994	8318994	8318994	8318994	8318994	8318994	8318994	8318994	8318992	8318994	8318994	1.48842	0.6299	0.60466	1.32783	1.59789	1.36825	1.84434	1.59399	0.75176	0.43964	14.2841	0.55406	0.610447	-0.536718	0.133519	0.132921	0.283097	3.29791	no	no	no	no	no	no	no	no	no	no	yes	no	no	no	no	no
chr1	8343373	8343573	8343473	8343473	8343473	8343473	8343473	8343473	8343480	8343473	8343473	8343473	8343473	8343473	8343473	3.09839	0.48801	1.27917	1.5757	5.18127	2.86362	5.30602	3.33988	0.57296	1.03026	0.63128	0.77184	1.46167	-0.176456	0.67795	0.539075	-0.368183	-0.119244	no	no	no	no	no	no	yes	no	no	no	no	no	no	no	no	yes
chr1	8409130	8409330	8409230	8409230	8409230	8409230	8409230	8409230	8409228	8409230	8409230	8409230	8409230	8409230	8409230	0.67704	1.25979	1.67645	1.76995	2.78324	3.50432	6.38249	4.3015	0.5824	0.23887	2.52513	0.77184	-0.430272	-0.0495392	-0.251687	0.477707	0.35309	0.992428	no	no	no	no	no	no	yes	no	no	no	no	no	no	no	no	yes
chr1	8457188	8457388	8457288	8457288	8457288	8457288	8457288	8457288	8457322	8457288	8457250	8457284	8457288	8457288	8457288	0.74421	0.6299	0.60466	1.32783	7.36856	1.16787	5.84427	1.22887	6.24876	6.19864	0.4989	0.59643	0.0977903	-0.536718	1.9487	1.61858	0.0100099	-0.0909452	no	no	no	no	yes	no	yes	no	yes	yes	no	no	no	no	yes	yes
chr1	8472707	8472907	8472807	8472807	8472807	8472807	8472807	8472807	8472807	8472807	8472807	8472807	8472808	8472807	8472807	0.8227	0.37362	0.62876	0.97249	1.3306	0.70025	0.66954	1.07405	0.56595	0.32858	8.77684	2.8369	0.408094	-0.276244	0.454955	-0.313	0.237153	1.34943	no	no	no	no	no	no	no	no	no	no	yes	no	no	no	no	no
chr1	8487727	8487927	8487827	8487827	8487827	8487827	8487827	8487827	8487820	8487827	8487827	8487827	8487827	8487827	8487827	0.69523	0.57163	1.51183	1.82299	2.32653	1.66883	6.14239	2.44877	0.83555	0.94168	0.40197	0.59643	0.109219	-0.168485	0.317811	1.05032	-0.081093	-0.187394	no	no	no	no	no	no	yes	no	no	no	no	no	no	no	no	yes
chr1	8554784	8554984	8554884	8554884	8554884	8554884	8554884	8554884	8554887	8554884	8554884	8554884	8554884	8554884	8554884	0.74421	1.25979	0.60466	0.66391	2.38117	1.00096	5.56149	1.47887	0.51499	0.56835	0.50206	0.59643	-0.373615	-0.0523098	0.75683	1.40434	-0.0499393	-0.0879069	no	no	no	no	no	no	yes	no	no	no	no	no	no	no	no	yes
chr1	8703718	8703918	8703818	8703818	8703818	8703818	8703818	8703818	8703826	8703818	8703818	8703818	8703818	8703818	8703818	0.67704	0.54399	0.94314	1.17997	1.92215	1.37662	4.03607	1.89672	0.98203	1.08937	0.53462	1.38836	0.119254	-0.165918	0.298119	0.797878	-0.0760892	-0.638139	no	no	no	no	no	no	yes	no	no	no	no	no	no	no	no	yes
chr1	8877651	8877851	8877751	8877751	8877751	8877751	8877751	8877745	8877751	8877751	8877751	8877751	8877751	8877751	8877751	0.74421	0.6299	1.14056	1.99174	2.97854	6.55533	1.29918	3.0295	1.50352	2.63785	2.00822	0.68914	0.0977903	-0.482997	-0.925256	-0.809481	-0.539128	0.832621	no	no	no	no	no	yes	no	no	no	no	no	no	no	no	yes	no
chr1	8918189	8918389	8918289	8918289	8918289	8918289	8918289	8918289	8918289	8918289	8918285	8918277	8918289	8918289	8918289	1.03163	0.45945	0.69313	0.26456	2.17215	2.00216	2.09836	2.45775	6.56897	6.70583	1.6331	0.70244	0.477213	0.421057	0.0794601	-0.158329	-0.0258534	0.629158	no	no	no	no	no	no	no	no	yes	yes	no	no	no	no	no	no
chr1	8919549	8919749	8919649	8919649	8919649	8919649	8919649	8919649	8919649	8919650	8919649	8919649	8919649	8919649	8919649	1.35409	0.54399	0.94314	0.58998	3.14832	5.25843	3.73523	6.55776	1.4324	0.68684	0.80395	0.59643	0.608506	0.289381	-0.593274	-0.674524	0.528057	0.17631	no	no	no	no	no	no	no	yes	no	no	no	no	no	no	no	yes
chr1	8925569	8925769	8925669	8925669	8925669	8925669	8925669	8925669	8925666	8925669	8925669	8925669	8925669	8925669	8925669	0.67704	1.63198	0.94314	1.76995	2.97144	2.63335	5.24796	4.3015	1.12764	1.31892	1.00411	0.68914	-0.650231	-0.51147	0.128362	0.236985	-0.124199	0.246673	no	no	no	no	no	no	yes	no	no	no	no	no	no	no	no	yes
chr1	8927249	8927449	8927349	8927349	8927349	8927349	8927349	8927349	8927356	8927349	8927349	8927349	8927349	8927349	8927349	1.02354	1.12086	0.92418	1.25528	2.17215	3.50432	4.7623	2.78404	0.57296	0.68684	1.89167	2.06741	-0.067768	-0.229063	-0.505848	0.606717	-0.100841	-0.0851181	no	no	no	no	no	no	yes	no	no	no	no	no	no	no	no	yes
chr1	8929409	8929609	8929509	8929509	8929509	8929509	8929509	8929509	8929502	8929509	8929509	8929509	8929509	8929509	8929509	0.67704	2.17597	0.94314	0.58998	2.38283	2.61346	5.24796	5.20401	0.78636	0.44551	0.50206	0.68914	-0.92128	0.289381	-0.0951502	0.0101842	0.305444	-0.169346	no	no	no	no	no	no	yes	no	no	no	no	no	no	no	no	yes
chr1	8938688	8938888	8938788	8938788	8938788	8938788	8938788	8938788	8938788	8938787	8938788	8938788	8938788	8938788	8938788	0.51177	0.37362	0.62876	2.92898	2.38117	4.2554	4.43078	7.15755	1.05529	1.60895	2.00822	0.68914	0.138256	-1.27038	-0.636278	-0.586977	-0.344127	0.832621	no	no	no	no	no	no	no	yes	no	no	no	no	no	no	no	yes
chr1	9129701	9129870	9129801	9129801	9129801	9129801	9129784	9129801	9129801	9129801	9129801	9129801	9129801	9129801	9129801	2.97683	2.51959	4.35592	0.66391	5.28208	2.1961	4.37911	2.37089	1.96407	0.54468	0.28739	0.46998	0.176212	1.68656	0.97493	0.674238	0.940272	-0.191347	no	no	no	no	yes	no	yes	no	no	no	no	no	no	no	yes	yes
chr1	9129871	9130041	9129941	9129941	9129941	9129941	9129941	9129941	9129941	9129934	9129941	9129941	9129941	9129941	9129941	2.97683	2.51959	2.74824	0.66391	2.54921	1.60202	4.77323	4.24883	1.50352	0.43964	0.50206	0.68214	0.176212	1.17164	0.447866	0.137383	0.79825	-0.163355	no	no	no	no	no	no	no	yes	no	no	no	no	no	no	no	yes
chr1	9136400	9136600	9136500	9136500	9136500	9136500	9136500	9136500	9136494	9136500	9136500	9136500	9136500	9136500	9136500	2.23262	1.25979	1.14056	2.65565	1.72679	0.75072	6.194	2.94366	1.02998	0.56835	0.63128	0.77184	0.516515	-0.77214	0.639255	0.867259	0.372218	-0.119244	no	no	no	no	no	no	yes	no	no	no	no	no	no	no	no	yes
chr1	9138240	9138440	9138340	9138340	9138340	9138340	9138330	9138340	9138357	9138340	9138340	9138340	9138340	9138340	9138340	0.71708	0.59721	1.07756	0.63248	7.47051	2.0024	10.8894	5.06808	1.12764	0.43964	0.40197	0.52571	0.104403	0.347825	1.49633	0.97036	0.563546	-0.122025	no	no	no	no	yes	no	yes	no	no	no	no	no	no	no	yes	yes
chr1	9140500	9140700	9140600	9140600	9140600	9140600	9140599	9140600	9140592	9140600	9140600	9140600	9140600	9140600	9140600	0.51177	0.37362	0.62876	1.25528	5.48255	1.7516	5.66121	3.81378	0.44112	0.49464	0.4989	0.66298	0.138256	-0.469533	1.23629	0.468614	-0.0526076	-0.149867	no	no	no	no	yes	no	yes	no	no	no	no	no	no	no	yes	yes
chr1	9205558	9205758	9205658	9205658	9205658	9205658	9205658	9205658	9205665	9205658	9205658	9205658	9205658	9205658	9205658	0.65528	0.52652	0.49983	0.56345	1.33608	1.83549	7.13885	3.399	0.75176	2.19821	2.52513	0.77184	0.116829	-0.0599341	-0.279508	0.887649	-0.86846	0.992428	no	no	no	no	no	no	yes	no	no	no	no	no	no	no	no	yes
chr1	9335672	9335872	9335772	9335772	9335772	9335772	9335769	9335772	9335756	9335772	9335772	9335772	9335772	9335772	9335772	0.58775	1.36424	1.18778	1.9675	5.48913	1.83549	8.40178	3.43663	2.00536	1.7171	1.26256	2.31551	-0.574393	-0.43978	1.19443	1.08347	0.14547	-0.551275	no	no	no	no	yes	no	yes	no	no	no	no	no	no	no	yes	yes
chr1	9376031	9376231	9376131	9376131	9376131	9376131	9376130	9376131	9376131	9376131	9376131	9376131	9376131	9376131	9376131	0.65528	1.57955	0.49983	0.56345	6.28699	0.77938	3.16394	0.82629	0.46226	0.51597	1.89384	0.77184	-0.640044	-0.0599341	2.03395	1.18903	-0.0520413	0.707737	no	no	no	no	yes	no	no	no	no	no	no	no	no	no	yes	no
chr1	9470747	9470947	9470838	9470847	9470871	9470804	9470847	9470847	9470847	9470847	9470847	9470847	9470847	9470847	9470847	15.5474	4.37634	14.4219	7.25346	1.93726	0.92791	1.0153	1.30193	0.94092	1.80849	2.00987	0.59643	1.62191	0.901911	0.607433	-0.191849	-0.533054	0.914852	yes	no	yes	yes	no	no	no	no	no	no	no	no	yes	yes	no	no
chr1	9471167	9471367	9471267	9471267	9471267	9471274	9471267	9471267	9471267	9471267	9471267	9471267	9471267	9471267	9471267	2.70817	3.80795	2.27253	7.66982	1.4481	1.50168	1.9317	1.20344	0.46287	0.56351	1.00411	1.37827	-0.374715	-1.4056	-0.0312348	0.41198	-0.0959869	-0.246951	no	no	no	yes	no	no	no	no	no	no	no	no	no	yes	no	no
chr1	9473207	9473407	9473307	9473307	9473307	9473307	9473307	9473307	9473334	9473302	9473307	9473307	9473307	9473307	9473307	0.65528	0.52652	0.49983	0.56345	4.23501	2.16931	7.33741	9.06916	0.31364	2.17019	0.63128	0.77184	0.116829	-0.0599341	0.724024	-0.272272	-1.271	-0.119244	no	no	no	no	no	no	yes	yes	no	no	no	no	no	no	no	yes
chr1	9480946	9481146	9481046	9481046	9481046	9481046	9481054	9481046	9481046	9481046	9481046	9481046	9481046	9481046	9481046	1.4252	1.77574	0.56587	1.25471	7.39762	3.50432	1.44877	0.90258	0.98203	1.08937	0.63128	0.77184	-0.194769	-0.525977	0.898671	0.3641	-0.0760892	-0.119244	no	no	no	no	yes	no	no	no	no	no	no	no	no	no	yes	no
chr1	9486446	9486646	9486546	9486546	9486546	9486546	9486557	9486545	9486548	9486546	9486546	9486546	9486546	9486546	9486546	1.02354	1.49448	0.87027	1.25528	10.2683	7.68768	6.77665	3.67606	1.12764	0.34342	0.63128	0.77184	-0.301858	-0.27006	0.375231	0.733855	0.663344	-0.119244	no	no	no	no	yes	yes	yes	no	no	no	no	no	no	no	yes	yes
chr1	9687098	9687298	9687198	9687198	9687198	9687198	9687214	9687146	9687204	9687171	9687198	9687198	9687198	9687198	9687198	0.58775	0.90949	1.18778	0.98375	8.89663	6.00792	7.18346	10.0153	0.5824	0.95546	0.63128	0.77184	-0.266204	0.141237	0.497951	-0.428723	-0.305394	-0.119244	no	no	no	no	yes	yes	yes	yes	no	no	no	no	no	no	yes	yes
chr1	9688698	9688898	9688798	9688798	9688798	9688798	9688798	9688798	9688793	9688798	9688798	9688798	9688798	9688798	9688798	0.74421	1.88969	1.67645	1.32783	3.00822	1.7518	7.04417	4.24089	1.02998	1.13671	0.50206	0.59643	-0.728341	0.201335	0.542586	0.618132	-0.0739256	-0.0879069	no	no	no	no	no	no	yes	no	no	no	no	no	no	no	no	yes
chr1	9689218	9689418	9689318	9689318	9689318	9689318	9689318	9689318	9689314	9689318	9689318	9689318	9689318	9689318	9689318	1.39045	0.57163	1.51183	0.60766	0.70902	1.50144	5.83503	3.29729	1.02251	0.56468	0.63128	0.77184	0.605021	0.643776	-0.54959	0.669521	0.370279	-0.119244	no	no	no	no	no	no	yes	no	no	no	no	no	no	no	no	yes
chr1	9785174	9785374	9785274	9785274	9785274	9785274	9785265	9785274	9785274	9785274	9785274	9785274	9785274	9785274	9785274	0.8227	0.85354	1.13627	1.62081	6.48626	4.56136	1.7541	2.94366	0.46287	0.7166	2.52513	0.77184	-0.0242061	-0.294919	0.428807	-0.517954	-0.230752	0.992428	no	no	no	no	yes	no	no	no	no	no	no	no	no	no	yes	no
chr1	9790354	9790554	9790454	9790454	9790454	9790463	9790454	9790454	9790454	9790454	9790454	9790454	9790454	9790454	9790454	1.4807	3.12596	1.13146	6.59405	2.19057	2.39518	1.08799	2.49649	0.51499	0.56835	1.26256	0.77184	-0.733983	-1.83303	-0.0896739	-0.743793	-0.0499393	0.352708	no	no	no	yes	no	no	no	no	no	no	no	no	no	yes	no	no
chr1	9792494	9792694	9792594	9792594	9792594	9792594	9792594	9792594	9792584	9792594	9792594	9792594	9792594	9792594	9792594	1.4807	1.25038	1.66308	1.97821	1.48947	2.53685	5.24796	2.04524	1.12764	0.86944	0.63128	0.77184	0.140579	-0.16135	-0.506626	1.03683	0.186648	-0.119244	no	no	no	no	no	no	yes	no	no	no	no	no	no	no	no	yes
chr1	9935008	9935208	9935108	9935108	9935108	9935108	9935108	9935108	9935115	9935095	9935108	9935108	9935108	9935108	9935108	1.1755	1.36424	1.94715	1.47562	2.56287	2.50331	13.0329	8.38229	0.69431	1.40878	1.08873	2.10732	-0.120029	0.251531	0.0243212	0.580804	-0.507605	-0.573045	no	no	no	no	no	no	yes	yes	no	no	no	no	no	no	no	yes
chr1	10003385	10003585	10003485	10003485	10003485	10003485	10003490	10003466	10003491	10003467	10003485	10003485	10003485	10003485	10003485	0.53283	2.40117	1.70369	1.30931	6.68133	8.35655	9.60733	14.2042	1.71888	3.43421	3.49232	0.59643	-1.14983	0.227468	-0.284621	-0.519412	-0.705665	1.49261	no	no	no	no	yes	yes	yes	yes	no	no	no	no	no	no	yes	yes
chr1	10490345	10490545	10490445	10490445	10490445	10490445	10490445	10490451	10490445	10490445	10490445	10490445	10490445	10490445	10490445	0.72621	3.04047	2.13074	1.92894	6.78945	9.12374	4.52498	4.87949	1.9183	1.2754	1.19789	0.74689	-1.22692	0.0961251	-0.378149	-0.0897218	0.359008	0.33133	no	no	no	no	no	yes	no	no	no	no	no	no	no	no	yes	no
chr1	10504925	10505125	10505025	10505025	10505025	10505025	10505025	10505025	10505032	10505025	10505025	10505025	10505025	10505025	10505025	1.35409	1.63198	0.5	1.17997	2.17215	0.75036	4.06285	0.5	0.51499	1.13671	0.50206	0.68914	-0.160979	-0.539346	0.857809	1.75499	-0.496083	-0.169346	no	no	no	no	no	no	yes	no	no	no	no	no	no	no	no	yes
chr1	10532584	10532784	10532684	10532684	10532684	10532684	10532684	10532653	10532691	10532691	10532684	10532684	10532684	10532684	10532684	1.02354	1.12086	0.33333	1.25528	4.84841	6.84885	7.17625	9.22301	1.83308	1.25355	1.56193	0.68214	-0.067768	-0.758273	-0.424437	-0.322309	0.330172	0.606933	no	no	no	no	no	yes	yes	yes	no	no	no	no	no	no	yes	yes
chr1	10534884	10535084	10534984	10534984	10534984	10534984	10534984	10534984	10534973	10534977	10534984	10534984	10534984	10534984	10534984	0.51177	1.8681	0.94314	1.29665	4.47135	3.33765	10.3566	8.0047	2.05714	1.70298	5.04445	1.54258	-0.923857	-0.241141	0.334983	0.334778	0.177632	1.24932	no	no	no	no	no	no	yes	yes	no	no	no	no	no	no	no	yes
chr1	10961646	10961846	10961746	10961746	10961746	10961746	10961746	10961746	10961746	10961746	10961746	10961746	10961755	10961746	10961746	0.73087	0.61369	0.58807	0.64837	0.72531	0.70089	1.08799	1.14274	1.41696	1.05211	8.20664	3.08735	0.101134	-0.0537656	0.0205658	-0.037342	0.236086	1.17151	no	no	no	no	no	no	no	no	no	no	yes	no	no	no	no	no
chr1	10992305	10992505	10992405	10992405	10992405	10992405	10992399	10992405	10992420	10992405	10992405	10992405	10992405	10992405	10992405	4.46525	0.6299	4.35592	1.32783	13.488	3.94579	10.3566	4.3015	0.92574	0.56351	1.89384	0.77184	1.7455	1.20215	1.55059	1.09906	0.300624	0.707737	no	no	no	no	yes	no	yes	no	no	no	no	no	no	no	yes	yes
chr1	11000185	11000385	11000285	11000285	11000285	11000285	11000282	11000285	11000238	11000301	11000285	11000285	11000285	11000285	11000285	2.78091	2.85814	1.9951	1.82299	6.77056	2.75324	7.42625	8.0047	0.46473	0.51845	0.50206	0.68914	-0.029172	0.0853802	1.04988	-0.0957875	-0.0519647	-0.169346	no	no	no	no	yes	no	yes	yes	no	no	no	no	no	no	yes	yes
chr1	11045983	11046183	11046083	11046083	11046083	11046083	11046083	11046083	11046076	11046083	11046083	11046083	11046083	11046083	11046083	0.74421	1.25979	0.60466	0.66391	6.60331	1.2258	9.291	3.76291	1.02998	1.13671	1.89384	0.68914	-0.373615	-0.0523098	1.7723	1.11147	-0.0739256	0.776696	no	no	no	no	no	no	yes	no	no	no	no	no	no	no	no	yes
chr1	11113340	11113540	11113440	11113440	11113440	11113440	11113440	11113440	11113440	11113449	11113440	11113440	11113440	11113440	11113440	0.67704	0.54399	0.5	1.76995	1.93814	4.21041	3.35706	5.65525	1.32337	0.49464	1.26256	0.77184	0.119254	-0.884897	-0.826494	-0.611138	0.636421	0.352708	no	no	no	no	no	no	no	yes	no	no	no	no	no	no	no	yes
chr1	11322772	11322972	11322872	11322872	11322872	11322872	11322873	11322858	11322882	11322874	11322872	11322872	11322872	11322872	11322872	1.5353	1.12086	2.71476	1.25528	10.8745	7.19583	6.06067	4.50705	1.85148	1.19433	0.28739	1.40995	0.257507	0.719962	0.534906	0.358525	0.37793	-0.904554	no	no	no	no	yes	yes	yes	yes	no	no	no	no	no	no	yes	yes
chr1	11968265	11968465	11968365	11968365	11968365	11968365	11968412	11968366	11968362	11968376	11968365	11968365	11968365	11968365	11968365	1.23405	0.28451	0.83137	0.64833	4.14861	3.50488	9.77496	6.30346	0.46287	1.40878	1.72437	0.93996	0.798443	0.151918	0.192694	0.561031	-0.719501	0.489896	no	no	no	no	yes	yes	yes	yes	no	no	no	no	no	no	yes	yes
chr1	11969625	11969764	11969725	11969725	11969725	11969725	11969725	11969732	11969725	11969725	11969725	11969725	11969725	11969725	11969725	0.71708	1.19442	2.09015	1.26496	6.5161	8.1981	3.72015	2.8169	0.37588	0.86944	0.50206	2.06741	-0.353882	0.448191	-0.291352	0.306431	-0.442252	-1.03008	no	no	no	no	no	yes	no	no	no	no	no	no	no	no	yes	no
chr1	11969765	11969844	11969805	11969805	11969805	11969805	11969817	11969805	11969804	11969805	11969805	11969805	11969805	11969805	11969805	1.44323	1.80782	2.62142	1.27537	4.54759	3.20432	5.58335	4.19093	0.28648	1.37368	1.50617	1.37827	-0.200661	0.670454	0.399989	0.342829	-0.883696	0.0755718	no	no	no	no	yes	no	yes	no	no	no	no	no	no	no	yes	yes
chr1	11969845	11969985	11969885	11969885	11969885	11969885	11969885	11969885	11969885	11969889	11969885	11969885	11969885	11969885	11969885	1.35409	1.08799	1.59909	0.58998	3.71151	3.80519	7.16912	7.1669	0.23144	0.84527	1.20592	0.59643	0.173055	0.708998	-0.028404	0.000392113	-0.583486	0.466531	no	no	no	no	no	no	no	yes	no	no	no	no	no	no	no	yes
chr1	12040382	12040582	12040482	12040482	12040482	12040482	12040482	12040482	12040487	12040482	12040482	12040482	12040482	12040482	12040482	0.67704	1.08799	1.38627	1.17997	4.68036	5.46012	7.89521	6.55777	1.8794	2.40395	3.15278	0.77129	-0.316198	0.130449	-0.185579	0.235068	-0.241442	1.22928	no	no	no	no	no	no	yes	no	no	no	no	no	no	no	no	yes
chr1	12065001	12065201	12065101	12065101	12065101	12065101	12065085	12065101	12065107	12065101	12065101	12065101	12065101	12065101	12065101	0.74421	0.6299	0.60466	0.66391	5.51645	0.75036	5.56149	3.11033	0.75176	0.43964	1.26256	0.77184	0.0977903	-0.0523098	1.89643	0.674769	0.283097	0.352708	no	no	no	no	yes	no	yes	no	no	no	no	no	no	no	yes	yes
chr1	12079201	12079401	12079301	12079301	12079301	12079301	12079301	12079301	12079301	12079297	12079301	12079301	12079301	12079301	12079301	0.74421	0.6299	0.60466	1.32783	4.36013	6.66095	3.69673	6.04695	1.25456	1.4468	1.50617	0.68914	0.0977903	-0.536718	-0.515255	-0.585342	-0.11805	0.569195	no	no	no	no	no	no	no	yes	no	no	no	no	no	no	no	yes
chr1	12107360	12107560	12107460	12107460	12107460	12107460	12107455	12107460	12107392	12107483	12107460	12107460	12107460	12107460	12107460	0.67704	1.08799	1.38627	1.76995	3.71151	2.30302	9.85618	5.98905	1.71888	0.56351	0.63128	0.77184	-0.316198	-0.215103	0.512404	0.635348	0.798224	-0.119244	no	no	no	no	yes	no	yes	yes	no	no	no	no	no	no	yes	yes
chr1	12112100	12112300	12112200	12112200	12112200	12112200	12112241	12112200	12112196	12112200	12112200	12112200	12112200	12112200	12112200	0.67704	1.08799	0.94314	2.35994	5.76782	3.00384	7.43717	4.68389	1.14592	0.68684	3.15641	0.77184	-0.316198	-0.790046	0.757307	0.569881	0.347273	1.23009	no	no	no	no	yes	no	yes	no	no	no	no	no	no	no	yes	yes
chr1	12116519	12116658	12116619	12116619	12116619	12116619	12116623	12116619	12116619	12116619	12116619	12116619	12116619	12116619	12116619	0.73558	0.61939	0.5939	1.96152	4.7924	1.12626	4.0342	1.94033	0.80086	1.35903	0.63128	0.77184	0.0999674	-0.893777	1.44584	0.775784	-0.389508	-0.119244	no	no	no	no	yes	no	no	no	no	no	no	no	no	no	yes	no
chr1	12116659	12116799	12116699	12116699	12116699	12116699	12116699	12116699	12116695	12116699	12116699	12116699	12116699	12116699	12116699	0.73558	1.85816	0.5939	1.96152	5.72546	1.71641	5.76536	2.40346	1.76449	1.48391	0.63128	1.54367	-0.719669	-0.893777	1.30793	0.991165	0.1544	-0.640907	no	no	no	no	no	no	yes	no	no	no	no	no	no	no	no	yes
chr1	12116839	12117039	12116939	12116939	12116939	12116939	12116926	12116939	12116955	12116939	12116939	12116939	12116939	12116939	12116939	0.73087	0.61369	0.58807	1.29673	9.27073	1.81954	8.49182	0.76839	1.4324	0.68684	1.26256	0.77184	0.101134	-0.532307	1.86501	2.42425	0.528057	0.352708	no	no	no	no	yes	no	yes	no	no	no	no	no	no	no	yes	yes
chr1	12128059	12128259	12128159	12128159	12128159	12128159	12128159	12128159	12128168	12128159	12128159	12128159	12128159	12128159	12128159	0.74421	0.6299	0.60466	0.66391	4.26233	2.69762	4.11271	2.94366	2.04502	3.38809	0.63128	0.68914	0.0977903	-0.0523098	0.509105	0.374553	-0.527141	-0.0502845	no	no	no	no	no	no	yes	no	no	no	no	no	no	no	no	yes
chr1	12128579	12128779	12128679	12128679	12128679	12128679	12128679	12128679	12128681	12128670	12128679	12128679	12128679	12128679	12128679	1.02354	0.37362	0.33333	0.83685	2.42352	1.33477	4.77323	4.32864	0.28648	2.40395	0.63128	0.77184	0.558898	-0.4622	0.5522	0.115611	-1.40378	-0.119244	no	no	no	no	no	no	yes	yes	no	no	no	no	no	no	no	yes
chr1	12138718	12138918	12138818	12138818	12138818	12138818	12138818	12138818	12138808	12138818	12138818	12138818	12138818	12138818	12138818	0.74421	0.6299	0.60466	0.66391	2.56287	1.12626	4.24045	4.90141	1.12764	0.87928	0.59895	0.74689	0.0977903	-0.0523098	0.744722	-0.171369	0.179074	-0.127664	no	no	no	no	no	no	yes	no	no	no	no	no	no	no	no	yes
chr1	12208416	12208616	12208516	12208516	12208516	12208516	12208516	12208516	12208516	12208516	12208516	12208516	12208522	12208516	12208516	0.73087	0.61369	1.63045	0.64837	1.19059	0.8759	2.64208	1.42097	0.72105	1.64585	6.3128	0.77184	0.101134	0.67427	0.223737	0.589177	-0.620442	2.04518	no	no	no	no	no	no	no	no	no	no	yes	no	no	no	no	no
chr1	12209376	12209576	12209476	12209476	12209476	12209476	12209473	12209476	12209470	12209476	12209476	12209476	12209476	12209476	12209476	2.03113	0.54399	0.94314	1.17997	3.62791	1.8023	13.2869	3.93704	0.54809	0.31885	0.63128	0.77184	0.973192	-0.165918	0.723749	1.53298	0.231209	-0.119244	no	no	no	no	yes	no	yes	no	no	no	no	no	no	no	yes	yes
chr1	12212135	12212335	12212235	12212235	12212235	12212235	12212235	12212235	12212243	12212235	12212235	12212235	12212235	12212235	12212235	0.58775	0.45475	1.18778	0.49187	3.81698	3.00384	3.82296	1.36307	0.85944	0.34342	0.63128	0.77184	0.126213	0.552346	0.266745	1.02926	0.468958	-0.119244	no	no	no	no	no	no	yes	no	no	no	no	no	no	no	no	yes
chr1	12213615	12213815	12213715	12213715	12213715	12213715	12213715	12213715	12213715	12213715	12213725	12213715	12213715	12213715	12213715	0.51177	1.49448	0.62876	0.83685	0.47268	0.66715	2.89755	3.10183	6.30257	7.47391	0.67032	0.52571	-0.7225	-0.17346	-0.17894	-0.0737002	-0.214624	0.130644	no	no	no	no	no	no	no	no	yes	no	no	no	no	no	no	no
chr1	12221935	12222135	12222035	12222035	12222035	12222035	12222035	12222035	12222031	12222035	12222035	12222035	12222035	12222035	12222035	1.31056	0.52652	0.49983	1.69035	2.9809	2.67003	6.18243	3.35677	0.92574	0.56351	1.89167	2.31387	0.597996	-0.842995	0.117303	0.721213	0.300624	-0.196614	no	no	no	no	no	no	yes	no	no	no	no	no	no	no	no	yes
chr1	12268993	12269193	12269093	12269093	12269093	12269093	12269093	12269092	12269083	12269093	12269093	12269093	12269093	12269093	12269093	2.08568	1.14326	1.51183	1.82299	3.12025	4.00528	8.90389	7.02583	1.50352	1.31892	0.63128	1.54367	0.525782	-0.168485	-0.280719	0.303345	0.110505	-0.640907	no	no	no	no	no	yes	yes	no	no	no	no	no	no	no	yes	yes
chr1	12270633	12270802	12270733	12270733	12270733	12270733	12270733	12270733	12270737	12270733	12270733	12270733	12270733	12270733	12270733	0.74421	1.25979	0.60466	1.17997	5.50481	3.56352	8.22543	3.43663	0.51499	1.70506	1.89384	0.68914	-0.373615	-0.442041	0.51136	1.05615	-0.836352	0.776696	no	no	no	no	no	no	yes	no	no	no	no	no	no	no	no	yes
chr1	12270803	12270973	12270873	12270873	12270873	12270873	12270873	12270873	12270873	12270881	12270873	12270873	12270873	12270873	12270873	1.48842	0.6299	0.60466	1.32783	3.53829	2.83693	6.09427	6.37325	0.37588	0.87928	2.51028	0.68914	0.610447	-0.536718	0.242196	-0.0556464	-0.449825	1.0553	no	no	no	no	no	no	no	yes	no	no	no	no	no	no	no	yes
chr1	12289932	12290132	12290032	12290032	12290032	12290032	12290032	12290032	12290032	12290042	12290032	12290032	12290032	12290032	12290032	0.51177	1.12086	0.62876	0.41843	4.9702	7.01802	6.00429	9.71652	0.28648	1.03026	1.71106	0.72398	-0.488411	0.199479	-0.425467	-0.613526	-0.658235	0.653114	no	no	no	no	no	no	no	yes	no	no	no	no	no	no	no	yes
chr1	12495844	12496044	12495944	12495944	12495944	12495944	12495944	12495944	12495941	12495944	12495944	12495944	12495944	12495944	12495944	0.6707	1.63104	0.51707	1.74102	2.53555	1.58537	5.10165	3.3324	0.38827	0.23887	0.50206	1.36428	-0.65518	-0.853425	0.451564	0.494033	0.164263	-0.654458	no	no	no	no	no	no	yes	no	no	no	no	no	no	no	no	yes
chr1	12509623	12509823	12509723	12509723	12509723	12509723	12509723	12509723	12509727	12509723	12509723	12509723	12509723	12509723	12509723	1.35409	0.54399	0.59984	0.58998	2.81424	1.78808	5.84427	3.98498	0.37588	0.87928	0.56764	0.72177	0.608506	0.00891901	0.452124	0.457309	-0.449825	-0.135298	no	no	no	no	no	no	yes	no	no	no	no	no	no	no	no	yes
chr1	12536202	12536402	12536302	12536302	12536302	12536302	12536302	12536302	12536302	12536302	12536302	12536302	12536299	12536302	12536302	0.73558	1.23877	1.12025	1.30768	1.4128	1.49738	0.86612	0.55086	1.09985	0.8357	7.04614	0.35659	-0.367288	-0.122209	-0.049707	0.266973	0.193956	2.56831	no	no	no	no	no	no	no	no	no	no	yes	no	no	no	no	no
chr1	12538442	12538642	12538542	12538542	12538542	12538542	12538542	12538542	12538542	12538542	12538597	12538548	12538512	12538542	12538542	0.74035	1.25038	1.13146	1.31881	0.6476	1.24069	0.9006	0.93573	7.21375	6.99884	12.0706	0.46998	-0.370791	-0.121543	-0.443577	-0.0264228	0.0382502	3.15245	no	no	no	no	no	no	no	no	yes	yes	yes	no	no	no	no	no
chr1	12859189	12859389	12859289	12859289	12859289	12859289	12859289	12859289	12859289	12859289	12859299	12859289	12859289	12859289	12859289	0.74421	1.25979	1.14056	0.66391	1.00522	0.68363	0.6031	0.5	9.75943	0.51845	0.63128	0.77184	-0.373615	0.363411	0.252185	0.0959019	2.82493	-0.119244	no	no	no	no	no	no	no	no	yes	no	no	no	no	no	no	no
chr1	14057421	14057621	14057521	14057521	14057521	14057521	14057521	14057521	14057524	14057521	14057521	14057521	14057521	14057521	14057521	1.35409	2.17597	0.94314	0.58998	2.83348	1.90245	4.67542	1.37465	1.01653	0.56173	0.53462	2.08254	-0.432028	0.289381	0.401383	1.25701	0.36873	-1.00624	no	no	no	no	no	no	yes	no	no	no	no	no	no	no	no	yes
chr1	15240373	15240573	15240473	15240473	15240473	15240473	15240473	15240473	15240479	15240473	15240473	15240473	15240473	15240473	15240473	0.74421	1.25979	2.21235	0.66391	4.68038	3.43352	7.7311	2.0001	0.46287	0.23887	1.26256	0.77184	-0.373615	0.949052	0.357535	1.54115	0.239777	0.352708	no	no	no	no	no	no	yes	no	no	no	no	no	no	no	no	yes
chr1	15352388	15352588	15352488	15352488	15352488	15352488	15352488	15352488	15352488	15352488	15352488	15352488	15352479	15352488	15352488	0.74421	1.25979	0.60466	0.66391	1.63493	1.05185	1.06538	0.67622	0.57296	0.68684	20.201	0.77184	-0.373615	-0.0523098	0.360839	0.301196	-0.100841	3.58081	no	no	no	no	no	no	no	no	no	no	yes	no	no	no	no	no
chr1	15438784	15438984	15438884	15438884	15438884	15438884	15438884	15438884	15438881	15438884	15438884	15438884	15438884	15438884	15438884	0.67704	0.54399	1.38627	0.58998	2.69244	3.92412	6.89346	2.36629	0.98203	0.54468	0.63128	0.77184	0.119254	0.585749	-0.415291	1.2295	0.359671	-0.119244	no	no	no	no	no	no	yes	no	no	no	no	no	no	no	no	yes
chr1	15495062	15495262	15495162	15495162	15495162	15495162	15495162	15495162	15495162	15495162	15495162	15495157	15495162	15495162	15495162	0.41135	0.37362	0.33333	0.32416	1.86614	0.83405	0.68853	0.55086	2.92508	6.77852	0.80395	0.59643	0.0390929	0.00995644	0.644076	0.122699	-0.986774	0.17631	no	no	no	no	no	no	no	no	no	yes	no	no	no	no	no	no
chr1	15634717	15634917	15634817	15634817	15634817	15634817	15634817	15634817	15634817	15634817	15634817	15634817	15634807	15634817	15634817	1.48842	1.25979	0.60466	0.66391	0.72531	1.75375	1.46617	2.49649	2.04502	0.56468	5.3626	0.52571	0.139041	-0.0523098	-0.674542	-0.503635	0.960584	2.06014	no	no	no	no	no	no	no	no	no	no	yes	no	no	no	no	no
chr1	15683575	15683775	15683675	15683675	15683675	15683675	15683675	15683675	15683675	15683675	15683675	15683665	15683675	15683675	15683675	0.72621	1.21619	1.09849	0.64298	1.01258	0.68908	0.76639	0.82629	2.63115	6.59461	0.63128	1.19286	-0.360474	0.353037	0.252808	-0.048112	-1.06455	-0.426809	no	no	no	no	no	no	no	no	no	yes	no	no	no	no	no	no
chr1	15738232	15738432	15738332	15738332	15738332	15738332	15738331	15738332	15738332	15738332	15738332	15738332	15738332	15738332	15738332	2.93874	1.81898	1.94715	2.45937	6.33927	3.76442	2.85237	2.13145	0.23144	0.56351	1.26256	0.77184	0.482561	-0.231189	0.623336	0.298915	-0.344442	0.352708	no	no	no	no	yes	no	no	no	no	no	no	no	no	no	yes	no
chr1	15757672	15757872	15757772	15757772	15757772	15757772	15757772	15757778	15757772	15757772	15757772	15757772	15757772	15757772	15757772	0.74421	1.88969	1.67645	1.32783	3.07958	4.50576	3.43034	2.13145	0.5824	0.23887	0.80395	0.59643	-0.728341	0.201335	-0.432521	0.500587	0.35309	0.17631	no	no	no	no	no	yes	no	no	no	no	no	no	no	no	yes	no
chr1	15853048	15853197	15853148	15853148	15853148	15853148	15853148	15853148	15853148	15853140	15853148	15853148	15853148	15853148	15853148	1.11789	0.42573	1.10857	1.84999	2.9809	2.50324	5.30602	8.38186	0.46287	2.25405	3.51439	0.59643	0.570927	-0.434692	0.184405	-0.573144	-1.15343	1.49968	no	no	no	no	no	no	no	yes	no	no	no	no	no	no	no	yes
chr1	15853198	15853348	15853248	15853248	15853248	15853248	15853248	15853248	15853258	15853248	15853248	15853248	15853248	15853248	15853248	0.8227	0.28451	0.69313	0.97249	2.9809	3.67147	6.01641	6.42411	2.20562	4.94636	3.42212	2.38572	0.504859	-0.220325	-0.230782	-0.081485	-0.891403	0.385276	no	no	no	no	no	no	yes	no	no	no	no	no	no	no	no	yes
chr1	15923425	15923625	15923525	15923525	15923525	15923525	15923525	15923525	15923521	15923525	15923525	15923525	15923525	15923525	15923525	4.06226	0.54399	3.60193	0.58998	4.667	0.70089	6.89346	0.41315	1.54497	1.13671	1.00411	2.06741	1.71312	1.53323	1.7363	2.48174	0.252258	-0.614059	no	no	no	no	no	no	yes	no	no	no	no	no	no	no	no	yes
chr1	16090958	16091158	16091058	16091058	16091058	16091058	16091058	16091058	16091058	16091058	16091058	16091058	16091061	16091058	16091058	1.48842	0.6299	0.60466	0.66391	1.33172	1.05185	0.70981	0.69149	1.71888	0.34342	11.9943	0.77184	0.610447	-0.0523098	0.184469	0.0155414	1.0171	2.87456	no	no	no	no	no	no	no	no	no	no	yes	no	no	no	no	no
chr1	16125557	16125757	16125657	16125657	16125657	16125657	16125657	16125657	16125657	16125657	16125659	16125654	16125657	16125657	16125657	1.85904	1.95203	1.68807	0.52523	1.75411	0.75036	1.56558	1.15259	11.2764	5.27569	1.67581	0.52571	-0.0461766	0.817544	0.653935	0.253211	0.968039	0.810495	no	no	no	no	no	no	no	no	yes	yes	no	no	no	no	no	no
chr1	16126677	16126877	16126777	16126777	16126777	16126777	16126777	16126777	16126777	16126777	16126785	16126777	16126754	16126777	16126777	1.39045	1.14326	1.51183	1.82299	1.75411	1.00072	1.29918	0.82629	4.86015	1.97229	17.3694	2.31387	0.157475	-0.168485	0.461067	0.332204	0.979363	2.47072	no	no	no	no	no	no	no	no	yes	no	yes	no	no	no	no	no
chr1	16126997	16127197	16127097	16127097	16127097	16127097	16127097	16127097	16127097	16127097	16127097	16127089	16127097	16127097	16127097	1.31056	0.52652	0.49983	1.1269	1.02852	0.70089	0.70981	0.69149	3.90475	6.36262	3.26619	3.5122	0.597996	-0.503953	0.254138	0.0155414	-0.58604	-0.0808828	no	no	no	no	no	no	no	no	no	yes	no	no	no	no	no	no
chr1	16127616	16127816	16127716	16127716	16127716	16127716	16127716	16127716	16127716	16127716	16127716	16127716	16127707	16127716	16127716	0.8227	0.56903	0.25	0.64833	1.02852	0.70089	0.70981	1.14274	4.03278	2.08924	11.0452	2.06741	0.216204	-0.399077	0.254138	-0.325621	0.704104	1.97337	no	no	no	no	no	no	no	no	no	no	yes	no	no	no	no	no
chr1	16160795	16160974	16160895	16160895	16160895	16160895	16160895	16160895	16160895	16160898	16160895	16160895	16160895	16160895	16160895	1.5353	0.37362	0.39984	1.6737	2.56287	1.62698	2.51435	3.51291	0.84892	0.65716	1.89384	2.31551	0.884174	-0.933576	0.439635	-0.3608	0.15797	-0.196246	no	no	no	no	no	no	no	yes	no	no	no	no	no	no	no	yes
chr1	16160975	16161114	16161055	16161055	16161055	16161055	16161055	16161063	16160990	16161055	16161055	16161055	16161055	16161055	16161055	0.29542	0.57789	0.6098	1.7878	2.00548	4.00528	6.48975	4.65696	0.46287	0.7166	0.63128	1.54367	-0.284577	-0.792246	-0.735855	0.404891	-0.230752	-0.640907	no	no	no	no	no	yes	yes	yes	no	no	no	no	no	no	yes	yes
chr1	16161115	16161275	16161175	16161175	16161175	16161175	16161175	16161175	16161172	16161175	16161175	16161175	16161175	16161175	16161175	0.68775	0.68918	1.08627	1.05825	3.38111	4.41008	7.69264	4.41549	0.32251	0.27126	1.50617	0.68914	-0.00122185	0.0195077	-0.304353	0.682703	0.0570195	0.569195	no	no	no	no	no	no	yes	no	no	no	no	no	no	no	no	yes
chr1	16161415	16161574	16161515	16161515	16161515	16161515	16161505	16161465	16161515	16161525	16161515	16161515	16161515	16161515	16161515	1.23936	2.92804	2.09697	1.05047	6.91024	10.0686	5.11827	6.62344	2.92856	1.12282	1.89384	0.77184	-0.810723	0.594903	-0.484682	-0.317318	0.888019	0.707737	no	no	no	no	yes	yes	no	yes	no	no	no	no	no	no	yes	yes
chr1	16161575	16161735	16161635	16161639	16161635	16161635	16161635	16161635	16161635	16161635	16161635	16161635	16161635	16161635	16161635	1.39045	6.2879	2.47838	2.43065	3.63528	2.25252	1.77123	3.73973	2.82277	4.34039	3.15641	0.77184	-1.60822	0.0199336	0.511099	-0.774278	-0.482327	1.23009	no	yes	no	no	no	no	no	no	no	no	no	no	yes	no	no	no
chr1	16292850	16293050	16292950	16292950	16292950	16292950	16292950	16292950	16292957	16292950	16292950	16292950	16292950	16292950	16292950	1.3737	0.562	1.01019	0.59828	2.29019	1.1013	4.4623	1.11362	1.3942	0.51845	0.57035	0.72398	0.603743	0.330812	0.646889	1.36979	0.656944	-0.134657	no	no	no	no	no	no	yes	no	no	no	no	no	no	no	no	yes
chr1	16342848	16342977	16342948	16342948	16342948	16342948	16342948	16342948	16342948	16342948	16342948	16342948	16342948	16342948	16342948	0.74421	0.6299	1.14056	0.66391	4.667	2.45565	6.38249	0.69149	1.85893	0.51845	0.63128	0.77184	0.0977903	0.363411	0.713628	2.12581	0.912876	-0.119244	no	no	no	no	no	no	yes	no	no	no	no	no	no	no	no	yes
chr1	16342978	16343108	16343008	16343008	16343008	16343008	16343005	16343008	16343008	16343008	16343008	16343008	16343008	16343008	16343008	0.74421	0.6299	1.67645	0.66391	8.0023	2.45565	5.62612	0.69149	0.46473	0.51845	0.63128	0.77184	0.0977903	0.685743	1.38134	1.96987	-0.0519647	-0.119244	no	no	no	no	yes	no	no	no	no	no	no	no	no	no	yes	no
chr1	16405485	16405685	16405585	16405585	16405585	16405585	16405585	16405585	16405581	16405585	16405585	16405585	16405585	16405585	16405585	0.67704	2.17597	0.94314	2.94992	4.4735	3.59583	4.77323	1.42097	1.14592	1.69054	0.80395	0.59643	-0.92128	-1.02343	0.252138	1.25379	-0.326299	0.17631	no	no	no	no	no	no	yes	no	no	no	no	no	no	no	no	yes
chr1	16470043	16470243	16470143	16470143	16470143	16470143	16470143	16470143	16470143	16470143	16470143	16470143	16470146	16470143	16470143	0.67704	0.54399	0.94314	2.35994	1.33172	1.05185	1.67808	1.44208	0.85944	0.34342	5.58526	1.74405	0.119254	-0.790046	0.184469	0.133089	0.468958	1.26293	no	no	no	no	no	no	no	no	no	no	yes	no	no	no	no	no
chr1	16470583	16470783	16470683	16470683	16470683	16470683	16470683	16470683	16470683	16470683	16470683	16470683	16470685	16470683	16470683	0.67704	0.54399	0.94314	0.58998	0.72531	1.05185	0.5	0.82629	0.91603	0.49194	8.48135	0.66298	0.119254	0.289381	-0.25007	-0.283953	0.360931	2.51132	no	no	no	no	no	no	no	no	no	no	yes	no	no	no	no	no
chr1	16471663	16471863	16471763	16471763	16471763	16471763	16471763	16471763	16471763	16471763	16471763	16471763	16471756	16471763	16471763	1.11789	0.42573	0.75421	0.4625	1.33172	0.70089	0.70981	0.69149	0.97067	0.95546	8.5553	1.44796	0.570927	0.262385	0.455105	0.0155414	0.0111782	1.96472	no	no	no	no	no	no	no	no	no	no	yes	no	no	no	no	no
chr1	16499561	16499761	16499661	16499661	16499661	16499661	16499661	16499661	16499661	16499661	16499661	16499661	16499660	16499661	16499661	1.39045	0.57163	1.02856	1.21533	0.72531	0.70089	1.06538	0.67622	0.78994	1.3421	4.51849	2.06741	0.605021	-0.127066	0.0205658	0.301196	-0.387891	0.847253	no	no	no	no	no	no	no	no	no	no	yes	no	no	no	no	no
chr1	16679014	16679214	16679114	16679114	16679114	16679114	16679114	16679123	16679114	16679114	16679114	16679114	16679114	16679114	16679114	0.67704	1.63198	0.94314	1.17997	2.91013	6.759	1.49328	1.94033	0.30271	1.39977	1.25449	0.76878	-0.650231	-0.165918	-0.988654	-0.237933	-0.88138	0.350046	no	no	no	no	no	yes	no	no	no	no	no	no	no	no	yes	no
chr1	16693454	16693654	16693554	16693554	16693554	16693554	16693555	16693560	16693521	16693558	16693554	16693554	16693554	16693554	16693554	0.67704	1.08799	1.38627	1.17997	5.8935	5.63274	10.1011	7.50893	1.3942	2.59227	0.95781	2.98215	-0.316198	0.130449	0.0556317	0.383656	-0.585352	-1.02431	no	no	no	no	yes	yes	yes	yes	no	no	no	no	no	no	yes	yes
chr1	16694253	16694453	16694353	16694353	16694353	16694353	16694353	16694353	16694349	16694350	16694353	16694353	16694353	16694353	16694353	1.35409	0.54399	0.5	1.17997	3.85843	3.51198	8.54413	7.49899	1.12764	2.1736	1.79684	0.74689	0.608506	-0.539346	0.10673	0.167322	-0.576866	0.679009	no	no	no	no	no	no	yes	yes	no	no	no	no	no	no	no	yes
chr1	16725172	16725372	16725272	16725272	16725272	16725272	16725272	16725272	16725272	16725272	16725272	16725272	16725269	16725272	16725272	1.39045	2.85814	2.47838	1.82299	1.75411	1.00072	2.63115	1.47887	1.8794	0.43964	7.57536	1.54367	-0.690623	0.301192	0.461067	0.550744	1.00006	1.75329	no	no	no	no	no	no	no	no	no	no	yes	no	no	no	no	no
chr1	16767051	16767251	16767151	16767151	16767151	16767151	16767151	16767123	16767155	16767173	16767151	16767151	16767151	16767151	16767151	0.69523	1.14326	1.9951	0.60766	4.61869	6.96368	12.1749	11.2673	1.53112	3.47776	2.34614	0.52571	-0.338326	0.897642	-0.503201	0.102982	-0.823001	1.13302	no	no	no	no	no	yes	yes	yes	no	no	no	no	no	no	yes	yes
chr1	16939983	16940183	16940083	16940083	16940083	16940083	16940083	16940083	16940083	16940083	16940083	16940085	16940083	16940083	16940083	0.25893	1.6585	0.75751	1.93434	2.03979	2.39903	1.76031	2.65721	1.96291	2.96929	1.67581	1.87993	-1.07841	-0.739503	-0.161151	-0.405913	-0.421866	-0.106058	no	no	no	no	no	no	no	no	no	yes	no	no	no	no	no	no
chr1	16971082	16971282	16971182	16971182	16971182	16971182	16971182	16971182	16971186	16971182	16971182	16971182	16971182	16971182	16971182	1.0181	4.53059	2.22878	2.47891	3.12025	2.7536	7.4556	6.0654	1.83907	1.86577	3.42212	3.44569	-1.45444	-0.107646	0.134457	0.259136	-0.0135044	-0.00766918	no	no	no	no	no	no	yes	no	no	no	no	no	no	no	no	yes
chr1	17004721	17004921	17004821	17004821	17004821	17004821	17004821	17004821	17004812	17004821	17004821	17004821	17004821	17004821	17004821	1.02354	0.37362	0.92418	0.83685	4.47135	5.5072	7.95903	4.0313	0.37588	0.43964	0.33516	0.52571	0.558898	0.0670099	-0.25014	0.832411	-0.0653534	-0.192468	no	no	no	no	no	no	yes	no	no	no	no	no	no	no	no	yes
chr1	17222612	17222812	17222712	17222712	17222712	17222712	17222719	17222712	17222715	17222716	17222712	17222712	17222712	17222712	17222712	1.85904	1.46402	2.09697	0.52523	6.74324	5.17363	5.13936	3.64711	1.02998	0.56835	4.01645	1.37827	0.214517	1.02183	0.326818	0.401754	0.372218	1.07675	no	no	no	no	yes	no	yes	yes	no	no	no	no	no	no	yes	yes
chr1	17231812	17232012	17231912	17231912	17231912	17231912	17231852	17231916	17231916	17231912	17231912	17231912	17231912	17231912	17231912	1.35409	0.54399	1.51183	0.58998	7.33691	4.70648	5.95411	4.50705	0.28648	0.34342	1.15093	0.53958	0.608506	0.65973	0.546912	0.336586	-0.0624814	0.482424	no	no	no	no	yes	yes	yes	no	no	no	no	no	no	no	yes	yes
chr1	17559678	17559817	17559778	17559778	17559778	17559778	17559778	17559778	17559778	17559778	17559778	17559775	17559778	17559778	17559778	2.97683	0.6299	1.14056	1.32783	1.02852	0.70089	0.69506	0.67622	7.09939	6.59177	15.677	1.19286	1.28684	-0.120997	0.254138	0.0161248	0.093377	2.92698	no	no	no	no	no	no	no	no	no	yes	no	no	no	no	no	no
chr1	17559818	17559958	17559858	17559858	17559858	17559858	17559858	17559858	17559858	17559858	17559851	17559858	17559869	17559858	17559858	2.96141	1.25038	1.66308	2.63762	0.72531	0.70089	0.5	0.82629	12.3117	6.03357	16.423	0.52571	0.815845	-0.449899	0.0205658	-0.283953	0.920365	3.51344	no	no	no	no	no	no	no	no	yes	no	yes	no	no	no	no	no
chr1	17563898	17564098	17563998	17563998	17563998	17563998	17563998	17563998	17563998	17563998	17563998	17563998	17564006	17563998	17563998	1.35409	1.63198	0.5	0.58998	0.77856	0.51933	0.33333	0.55086	0.6543	0.14846	8.83792	2.06741	-0.160979	-0.0840461	0.227274	-0.218035	0.52652	1.68133	no	no	no	no	no	no	no	no	no	no	yes	no	no	no	no	no
chr1	17601417	17601617	17601517	17601517	17601517	17601517	17601511	17601517	17601506	17601517	17601517	17601517	17601517	17601517	17601517	1.35409	0.54399	0.94314	1.17997	4.93174	1.33477	10.9684	2.25857	1.54497	1.70506	0.40197	0.59643	0.608506	-0.165918	1.34517	1.87692	-0.0880119	-0.187394	no	no	no	no	yes	no	yes	no	no	no	no	no	no	no	yes	yes
chr1	17675494	17675694	17675594	17675594	17675594	17675594	17675594	17675594	17675603	17675594	17675594	17675594	17675594	17675594	17675594	2.55884	0.37362	0.62876	1.25528	2.70221	1.16787	5.81285	3.24853	0.11804	0.14846	0.67032	0.46998	1.37342	-0.469533	0.772108	0.681295	-0.0387288	0.184328	no	no	no	no	no	no	yes	no	no	no	no	no	no	no	no	yes
chr1	17843427	17843627	17843527	17843527	17843527	17843527	17843527	17843527	17843527	17843527	17843527	17843527	17843524	17843527	17843527	0.74421	0.6299	2.74824	0.66391	0.72531	1.05185	1.46617	1.59399	0.98203	0.54468	6.02466	2.06741	0.0977903	1.17164	-0.25007	-0.0729007	0.359671	1.19541	no	no	no	no	no	no	no	no	no	no	yes	no	no	no	no	no
chr1	17862886	17863086	17862986	17862986	17862986	17862986	17862978	17862986	17863010	17862986	17862986	17862986	17862986	17862986	17862986	1.35409	1.08799	1.38627	1.76995	5.72547	2.20701	5.30602	2.29108	0.47232	1.57817	0.50206	0.68914	0.173055	-0.215103	1.06841	0.938169	-0.808256	-0.169346	no	no	no	no	yes	no	yes	no	no	no	no	no	no	no	yes	yes
chr1	17877425	17877625	17877525	17877525	17877525	17877525	17877525	17877525	17877525	17877525	17877525	17877525	17877516	17877525	17877525	0.69523	1.14326	0.54529	0.60766	1.33172	0.70089	0.64582	0.5	1.32337	0.49464	11.9177	1.53756	-0.338326	-0.0570847	0.455105	0.133844	0.636421	2.34783	no	no	no	no	no	no	no	no	no	no	yes	no	no	no	no	no
chr1	17899065	17899265	17899165	17899165	17899165	17899165	17899165	17899165	17899165	17899165	17899165	17899165	17899169	17899165	17899165	0.74421	0.6299	0.60466	0.66391	1.21324	0.63353	0.70981	1.14274	1.50352	0.43964	7.02877	2.06741	0.0977903	-0.0523098	0.438167	-0.325621	0.79825	1.38816	no	no	no	no	no	no	no	no	no	no	yes	no	no	no	no	no
chr1	17920144	17920344	17920244	17920244	17920234	17920244	17920244	17920244	17920244	17920244	17920244	17920244	17920244	17920244	17920244	1.4807	1.25038	6.97926	1.31881	1.21324	0.95075	1.84434	1.59399	0.23144	1.12702	2.8932	0.73071	0.140579	1.78287	0.182131	0.132921	-0.788487	1.16959	no	no	yes	no	no	no	no	no	no	no	no	no	no	yes	no	no
chr1	17923944	17924144	17924044	17924044	17924044	17924044	17924044	17924044	17924044	17924044	17924044	17924044	17924053	17924044	17924044	1.48842	1.25979	0.60466	0.66391	0.72531	0.70089	1.03279	0.5	2.05714	0.56766	8.5553	0.72398	0.139041	-0.0523098	0.0205658	0.438499	0.96357	2.47056	no	no	no	no	no	no	no	no	no	no	yes	no	no	no	no	no
chr1	19233510	19233710	19233610	19233610	19233610	19233610	19233610	19233610	19233602	19233610	19233610	19233610	19233610	19233610	19233610	0.72621	0.60809	1.09849	0.64298	5.79244	2.75324	5.0287	1.15259	0.23144	1.40878	2.52513	1.54367	0.10226	0.353037	0.855793	1.48577	-0.967956	0.470765	no	no	no	no	no	no	yes	no	no	no	no	no	no	no	no	yes
chr1	19239610	19239810	19239710	19239710	19239710	19239710	19239710	19239719	19239710	19239710	19239710	19239710	19239710	19239710	19239710	0.65528	0.52652	0.94282	1.1269	2.79921	5.75756	3.35706	3.85025	0.38278	0.43472	0.4789	0.64487	0.116829	-0.1306	-0.830803	-0.154704	-0.0531976	-0.153449	no	no	no	no	no	yes	no	no	no	no	no	no	no	no	yes	no
chr1	19278489	19278689	19278589	19278589	19278589	19278589	19278589	19278589	19278597	19278589	19278589	19278589	19278589	19278589	19278589	1.85904	1.95203	0.87027	0.52523	3.47221	2.39903	7.47429	1.6385	1.88185	1.0851	1.19192	0.74454	-0.0461766	0.29422	0.395865	1.68337	0.466879	0.329348	no	no	no	no	no	no	yes	no	no	no	no	no	no	no	no	yes
chr1	19333526	19333726	19333626	19333626	19333626	19333626	19333626	19333626	19333626	19333626	19333626	19333626	19333622	19333626	19333626	0.51177	0.37362	0.62876	0.41843	0.99795	0.67827	1.84434	0.69149	0.28648	0.68684	7.23553	0.59643	0.138256	0.199479	0.251546	0.749799	-0.390894	2.36701	no	no	no	no	no	no	no	no	no	no	yes	no	no	no	no	no
chr1	19493300	19493500	19493400	19493400	19493400	19493400	19493387	19493400	19493416	19493400	19493400	19493400	19493400	19493400	19493400	0.73087	1.22738	1.10926	1.29673	8.99329	0.73106	13.2517	2.16146	0.69431	0.56351	0.57864	0.73071	-0.36385	-0.122844	2.5293	2.17248	0.115909	-0.132682	no	no	no	no	yes	no	yes	no	no	no	no	no	no	no	yes	yes
chr1	19496160	19496360	19496260	19496260	19496260	19496260	19496261	19496260	19496260	19496260	19496260	19496260	19496260	19496260	19496260	0.55894	0.85146	0.75421	0.4625	3.87873	1.33501	3.44673	1.71831	0.37588	0.87928	0.50206	0.68914	-0.248098	0.262385	1.06308	0.710035	-0.449825	-0.169346	no	no	no	no	yes	no	no	no	no	no	no	no	no	no	yes	no
chr1	19536758	19536958	19536858	19536858	19536858	19536858	19536852	19536858	19536867	19536851	19536858	19536858	19536858	19536858	19536858	1.35409	1.08799	0.94314	2.94992	4.7924	3.33765	7.31604	9.18167	1.35894	1.43319	2.51028	1.37827	0.173055	-1.02343	0.417248	-0.292006	-0.0447103	0.561674	no	no	no	no	yes	no	yes	yes	no	no	no	no	no	no	yes	yes
chr1	19577976	19578176	19578076	19578076	19578076	19578076	19578076	19578076	19578076	19578072	19578076	19578076	19578076	19578076	19578076	0.67704	1.63198	2.71567	2.94992	2.28444	3.04251	2.63115	5.39437	1.14592	1.03026	1.15728	4.38423	-0.650231	-0.0882011	-0.299604	-0.816376	0.0799318	-1.31953	no	no	no	no	no	no	no	yes	no	no	no	no	no	no	no	yes
chr1	19642154	19642354	19642254	19642254	19642254	19642254	19642254	19642254	19642247	19642254	19642254	19642254	19642254	19642254	19642254	1.35409	1.08799	0.5	1.76995	3.98704	3.31917	7.42625	3.11033	0.81592	1.3823	1.26256	0.77184	0.173055	-0.884897	0.20743	1.03564	-0.391654	0.352708	no	no	no	no	no	no	yes	no	no	no	no	no	no	no	no	yes
chr1	19643614	19643814	19643714	19643714	19643714	19643714	19643708	19643714	19643725	19643714	19643714	19643714	19643714	19643714	19643714	7.40351	3.75115	5.91603	3.95643	17.9317	2.0209	14.3242	1.14274	2.25527	1.31892	0.50206	0.68914	0.822715	0.480643	2.64775	2.83829	0.489324	-0.169346	no	no	no	no	yes	no	yes	no	no	no	no	no	no	no	yes	yes
chr1	19670953	19671153	19671053	19671053	19671053	19671053	19671053	19671053	19671052	19671053	19671053	19671053	19671053	19671053	19671053	1.31056	1.05304	1.3858	1.69035	2.4869	2.50288	5.82788	5.06808	0.57296	0.68684	3.15641	0.77184	0.170481	-0.173321	-0.00659658	0.170198	-0.100841	1.23009	no	no	no	no	no	no	yes	no	no	no	no	no	no	no	no	yes
chr1	19724610	19724810	19724710	19724710	19724710	19724710	19724710	19724710	19724710	19724710	19724702	19724710	19724710	19724710	19724710	0.41135	0.28451	1.13627	0.97249	0.70902	0.75036	1.08799	1.14274	15.1126	3.31037	0.60809	0.75405	0.135858	0.115076	-0.0344824	-0.037342	1.9023	-0.125342	no	no	no	no	no	no	no	no	yes	no	no	no	no	no	no	no
chr1	19751129	19751329	19751229	19751229	19751229	19751229	19751229	19751229	19751229	19751229	19751229	19751229	19751220	19751229	19751229	2.08568	1.71488	1.02856	1.21533	0.63531	0.66715	0.5	0.82629	0.46473	2.07382	13.0534	1.36428	0.1847	-0.127066	-0.0278198	-0.283953	-1.0694	2.57145	no	no	no	no	no	no	no	no	no	no	yes	no	no	no	no	no
chr1	19772428	19772628	19772528	19772528	19772528	19772528	19772528	19772528	19772528	19772528	19772528	19772528	19772529	19772528	19772528	4.46525	1.88969	1.14056	2.65565	0.70902	1.25108	1.29918	1.47887	3.38291	4.39642	9.75394	0.61147	0.919373	-0.77214	-0.397448	-0.108563	-0.300114	2.73842	no	no	no	no	no	no	no	no	no	no	yes	no	no	no	no	no
chr1	19789868	19790068	19789968	19789968	19789968	19789968	19789970	19789968	19789973	19789968	19789968	19789968	19789975	19789968	19789968	1.06566	0.80039	0.70706	1.30931	3.78966	1.33501	16.1482	3.24853	0.38827	0.23887	8.30201	2.22658	0.198293	-0.435948	1.03649	2.01302	0.164263	1.52754	no	no	no	no	yes	no	yes	no	no	no	yes	no	no	no	yes	yes
chr1	19812247	19812447	19812347	19812347	19812347	19812347	19812347	19812347	19812347	19812347	19812347	19812347	19812347	19812347	19812347	0.74421	1.25979	1.14056	0.66391	2.39957	6.5848	2.93938	3.796	0.97619	1.03026	3.15641	2.31551	-0.373615	0.363411	-1.15776	-0.283863	-0.0389428	0.326107	no	no	no	no	no	yes	no	no	no	no	no	no	no	no	yes	no
chr1	19908823	19909023	19908923	19908923	19908923	19908923	19908910	19908923	19908918	19908923	19908923	19908923	19908923	19908923	19908923	4.46525	2.51959	3.82003	1.99174	6.63777	1.8023	24.0598	8.65728	1.16481	0.47773	3.2158	0.59643	0.63488	0.688057	1.44654	1.37569	0.550858	1.40096	no	no	no	no	yes	no	yes	no	no	no	no	no	no	no	yes	yes
chr1	19923282	19923431	19923382	19923382	19923382	19923382	19923382	19923382	19923379	19923382	19923382	19923382	19923382	19923382	19923382	0.51177	1.12086	0.62876	0.83685	1.58745	2.37806	7.56259	4.96386	1.37022	0.95655	2.29915	0.46998	-0.488411	-0.17346	-0.384664	0.521801	0.276709	1.1663	no	no	no	no	no	no	yes	no	no	no	no	no	no	no	no	yes
chr1	19923432	19923582	19923482	19923482	19923482	19923482	19923482	19923482	19923482	19923476	19923482	19923482	19923482	19923482	19923482	0.51177	1.12086	0.62876	0.41843	1.92215	2.25288	4.50557	8.021	0.85944	1.03026	1.20592	0.46998	-0.488411	0.199479	-0.154687	-0.712395	-0.126796	0.585584	no	no	no	no	no	no	no	yes	no	no	no	no	no	no	no	yes
chr1	20251749	20251949	20251849	20251849	20251849	20251849	20251849	20251849	20251849	20251849	20251849	20251849	20251856	20251849	20251849	1.39045	0.57163	1.02856	1.21533	0.72531	0.70089	1.08799	0.69149	0.51499	1.13671	16.5678	1.37827	0.605021	-0.127066	0.0205658	0.30382	-0.496083	2.88495	no	no	no	no	no	no	no	no	no	no	yes	no	no	no	no	no
chr1	20478880	20479080	20478980	20478980	20478980	20478980	20478980	20478980	20478983	20478980	20478980	20478980	20478980	20478980	20478980	0.51177	0.37362	1.2196	0.83685	2.28417	1.83549	8.63623	9.31755	1.05529	2.01119	2.51028	0.68914	0.138256	0.273066	0.211931	-0.0985597	-0.550992	1.0553	no	no	no	no	no	no	yes	no	no	no	no	no	no	no	no	yes
chr1	20481200	20481400	20481300	20481300	20481300	20481300	20481300	20481300	20481293	20481300	20481300	20481300	20481300	20481300	20481300	0.69523	1.14326	1.51183	1.82299	3.8443	0.75036	4.77323	0.55086	2.05997	1.70506	1.26256	0.77184	-0.338326	-0.168485	1.46864	1.89631	0.177857	0.352708	no	no	no	no	no	no	yes	no	no	no	no	no	no	no	no	yes
chr1	20491199	20491399	20491242	20491299	20491286	20491322	20491299	20491299	20491299	20491299	20491299	20491299	20491299	20491299	20491299	10.1557	3.80795	10.6921	6.58102	0.72531	0.70089	0.70981	0.69149	3.52899	3.51713	1.89384	0.77184	1.21428	0.625066	0.0205658	0.0155414	0.00378292	0.707737	yes	no	yes	yes	no	no	no	no	no	no	no	no	yes	yes	no	no
chr1	20710210	20710410	20710310	20710310	20710310	20710310	20710310	20710310	20710315	20710310	20710310	20710310	20710310	20710310	20710310	0.68685	0.562	0.53555	0.59828	4.25179	0.63353	8.27339	1.59399	2.05997	0.56835	0.50206	0.68914	0.110937	-0.0577647	1.68482	1.83792	0.96427	-0.169346	no	no	no	no	no	no	yes	no	no	no	no	no	no	no	no	yes
chr1	20803047	20803247	20803147	20803147	20803147	20803147	20803147	20803147	20803147	20803147	20803147	20803147	20803139	20803147	20803147	1.48842	1.25979	0.60466	1.32783	0.72531	0.70089	1.08799	0.69149	2.51876	1.41873	10.3376	3.77023	0.139041	-0.536718	0.0205658	0.30382	0.540817	1.24898	no	no	no	no	no	no	no	no	no	no	yes	no	no	no	no	no
chr1	20938901	20939101	20939001	20939001	20939001	20939001	20939001	20939001	20939001	20939001	20938995	20939001	20938989	20939001	20939001	0.74035	0.62519	0.59984	0.6594	0.72531	0.70089	1.03279	0.82629	9.76511	2.70972	15.782	1.54367	0.0987691	-0.0527341	0.0205658	0.154545	1.53698	2.72193	no	no	no	no	no	no	no	no	yes	no	yes	no	no	no	no	no
chr1	21005278	21005478	21005378	21005378	21005378	21005378	21005378	21005378	21005378	21005377	21005378	21005378	21005378	21005378	21005378	1.5353	1.49448	1.2196	0.83685	4.26233	5.25684	4.59564	4.32864	1.54497	1.13671	0.63056	1.54258	0.0234174	0.273066	-0.249732	0.0705358	0.252258	-0.640926	no	no	no	no	no	no	no	yes	no	no	no	no	no	no	no	yes
chr1	21588335	21588535	21588435	21588435	21588435	21588435	21588435	21588435	21588435	21588435	21588435	21588435	21588427	21588435	21588435	1.48842	0.6299	1.67645	0.66391	1.62149	0.69462	2.6007	1.14274	1.15718	0.84527	6.83356	0.59643	0.610447	0.685743	0.629425	0.748821	0.225315	2.29482	no	no	no	no	no	no	no	no	no	no	yes	no	no	no	no	no
chr1	21617254	21617454	21617354	21617354	21617354	21617354	21617360	21617354	21617354	21617354	21617354	21617354	21617354	21617354	21617354	0.67704	2.17597	1.38627	0.58998	14.2952	4.00504	5.63444	2.15775	1.05529	2.01119	0.50206	0.68914	-0.92128	0.585749	1.61163	1.07108	-0.550992	-0.169346	no	no	no	no	yes	no	yes	no	no	no	no	no	no	no	yes	yes
chr1	21620033	21620233	21620133	21620133	21620133	21620133	21620133	21620133	21620125	21620133	21620133	21620133	21620133	21620133	21620133	0.65528	0.52652	1.3858	0.56345	1.86614	1.00096	5.57555	4.1273	0.37588	1.30416	1.89384	0.77184	0.116829	0.60974	0.518417	0.358912	-0.743886	0.707737	no	no	no	no	no	no	yes	no	no	no	no	no	no	no	no	yes
chr1	21620413	21620613	21620513	21620513	21620513	21620513	21620513	21620513	21620506	21620513	21620513	21620513	21620513	21620513	21620513	0.67704	2.71996	1.8294	0.58998	2.88277	1.25732	5.76536	2.82108	1.2013	1.35903	0.50206	0.59643	-1.14937	0.831488	0.782475	0.824186	-0.099838	-0.0879069	no	no	no	no	no	no	yes	no	no	no	no	no	no	no	no	yes
chr1	21620953	21621153	21621053	21621053	21621053	21621053	21621051	21621053	21621062	21621053	21621053	21621053	21621053	21621053	21621053	0.65528	0.52652	0.94282	2.2538	5.37096	3.62986	7.04305	3.46291	1.2013	1.81205	1.89167	0.77129	0.116829	-0.743973	0.460542	0.849758	-0.353266	0.707102	no	no	no	no	yes	no	yes	no	no	no	no	no	no	no	yes	yes
chr1	21660692	21660892	21660792	21660792	21660792	21660792	21660792	21660792	21660795	21660792	21660792	21660792	21660792	21660792	21660792	1.71938	1.14863	0.37725	0.52913	4.61869	1.3922	4.60773	2.92557	0.78516	0.8199	1.00411	0.68914	0.339861	-0.150921	1.2319	0.514515	-0.0278058	0.246673	no	no	no	no	no	no	yes	no	no	no	no	no	no	no	no	yes
chr1	21670051	21670251	21670151	21670151	21670151	21670151	21670145	21670151	21670143	21670151	21670151	21670151	21670151	21670151	21670151	1.34933	1.63198	0.5	1.16945	10.1149	0.66715	13.3702	3.45488	1.5244	2.59783	0.80395	1.19286	-0.163899	-0.532367	2.73703	1.68962	-0.511186	-0.281654	no	no	no	no	yes	no	yes	no	no	no	no	no	no	no	yes	yes
chr1	21740569	21740769	21740669	21740669	21740669	21740669	21740669	21740669	21740675	21740669	21740669	21740669	21740669	21740669	21740669	0.67704	0.54399	0.94314	1.17997	4.9702	1.75375	10.9206	2.04524	2.25527	0.43964	0.63128	0.77184	0.119254	-0.165918	1.11638	1.96883	1.17707	-0.119244	no	no	no	no	no	no	yes	no	no	no	no	no	no	no	no	yes
chr1	21840804	21841004	21840904	21840904	21840904	21840904	21840904	21840904	21840898	21840904	21840904	21840904	21840904	21840904	21840904	0.74421	1.25979	0.60466	0.66391	3.8443	3.50432	7.22066	3.96549	1.4324	0.56351	0.80395	0.59643	-0.373615	-0.0523098	0.104979	0.727318	0.637592	0.17631	no	no	no	no	no	no	yes	no	no	no	no	no	no	no	no	yes
chr1	22000378	22000578	22000478	22000478	22000478	22000478	22000478	22000478	22000478	22000478	22000478	22000478	22000478	22000478	22000478	0.67704	0.54399	0.94314	1.76995	5.27343	3.15755	3.35706	2.04524	0.51499	0.56835	1.26256	1.54367	0.119254	-0.51147	0.593521	0.516799	-0.0499393	-0.168955	no	no	no	no	yes	no	no	no	no	no	no	no	no	no	yes	no
chr1	22088594	22088794	22088694	22088694	22088694	22088694	22088696	22088694	22088694	22088694	22088694	22088694	22088694	22088694	22088694	2.62113	0.52652	2.71476	1.1269	7.57931	2.0024	11.013	2.82108	0.51499	0.56835	0.59596	0.74454	1.24619	0.804517	1.51475	1.65255	-0.0499393	-0.128422	no	no	no	no	yes	no	yes	no	no	no	no	no	no	no	yes	yes
chr1	22106354	22106554	22106454	22106454	22106454	22106454	22106449	22106454	22106463	22106454	22106454	22106454	22106454	22106454	22106454	1.39045	1.14326	2.47838	1.21533	4.63939	2.1277	7.08198	4.90141	1.85893	1.03691	0.80395	0.59643	0.157475	0.650894	0.850437	0.453649	0.489093	0.17631	no	no	no	no	yes	no	yes	no	no	no	no	no	no	no	yes	yes
chr1	22109634	22109834	22109734	22109734	22109734	22109734	22109734	22109735	22109734	22109734	22109734	22109734	22109734	22109734	22109734	1.23936	1.95203	0.46137	1.5757	4.45084	6.50028	2.76374	4.3166	1.1319	1.31433	0.67032	0.52571	-0.398621	-0.817643	-0.460466	-0.498337	-0.118455	0.130644	no	no	no	no	no	yes	no	no	no	no	no	no	no	no	yes	no
chr1	22110054	22110254	22110154	22110154	22110154	22110154	22110154	22110165	22110143	22110170	22110154	22110154	22110154	22110154	22110154	0.41135	0.56903	1.13627	0.97249	3.80332	5.75792	9.45254	7.9468	0.50156	0.41462	1.49671	1.98895	-0.152797	0.115076	-0.492547	0.22441	0.0860476	-0.259611	no	no	no	no	no	yes	yes	yes	no	no	no	no	no	no	yes	yes
chr1	22199750	22199950	22199850	22199850	22199850	22199850	22199852	22199850	22199850	22199850	22199850	22199850	22199850	22199850	22199850	1.4807	1.87557	2.72632	0.6594	9.21513	1.05185	6.00429	1.14274	1.50352	0.34342	3.15641	0.77184	-0.213101	1.16709	2.31571	1.70878	0.898048	1.23009	no	no	no	no	yes	no	no	no	no	no	no	no	no	no	yes	no
chr1	22257768	22257968	22257868	22257868	22257868	22257868	22257868	22257868	22257868	22257868	22257863	22257885	22257868	22257868	22257868	0.74035	0.62519	0.59984	1.31881	0.72531	1.05185	1.46617	0.69149	10.8181	6.36262	0.63128	0.77184	0.0987691	-0.535457	-0.25007	0.543978	0.682708	-0.119244	no	no	no	no	no	no	no	no	yes	yes	no	no	no	no	no	no
chr1	22290546	22290746	22290646	22290646	22290646	22290646	22290646	22290646	22290646	22290646	22290646	22290646	22290646	22290646	22290646	2.03113	1.08799	1.38627	1.17997	6.77056	5.25684	2.78074	3.02348	0.57296	1.37368	3.78769	0.77184	0.537741	0.130449	0.312584	-0.0897752	-0.593643	1.43408	no	no	no	no	yes	no	no	no	no	no	no	no	no	no	yes	no
chr1	22301266	22301466	22301366	22301366	22301366	22301366	22301366	22301366	22301366	22301366	22301366	22301366	22301358	22301366	22301366	0.74421	0.6299	1.67645	0.66391	0.5	0.5	0.70981	0.69149	0.51499	0.56835	6.94408	0.77184	0.0977903	0.685743	0	0.0155414	-0.0499393	2.16463	no	no	no	no	no	no	no	no	no	no	yes	no	no	no	no	no
chr1	22351964	22352164	22352064	22352064	22352064	22352064	22352064	22352069	22352064	22352064	22352064	22352064	22352064	22352064	22352064	0.58775	0.90949	0.80809	0.49187	2.15566	6.24024	2.91566	2.29846	0.19413	0.7166	3.42212	0.68914	-0.266204	0.277345	-1.1981	0.247463	-0.523594	1.38845	no	no	no	no	no	yes	no	no	no	no	no	no	no	no	yes	no
chr1	22352384	22352584	22352484	22352484	22352484	22352484	22352484	22352482	22352484	22352484	22352484	22352484	22352484	22352484	22352484	1.1755	0.90949	1.94715	0.98375	4.05332	6.25828	1.51288	1.7277	1.06263	0.92904	1.34065	1.05142	0.18816	0.57109	-0.522396	-0.118343	0.096602	0.190286	no	no	no	no	no	yes	no	no	no	no	no	no	no	no	yes	no
chr1	22366223	22366423	22366323	22366323	22366323	22366323	22366323	22366323	22366331	22366323	22366323	22366323	22366323	22366323	22366323	0.74035	1.87557	0.59984	1.97821	2.48764	2.25939	5.02439	2.50861	1.32337	0.49464	1.6079	0.59643	-0.72447	-0.896518	0.0976491	0.779916	0.636421	0.708039	no	no	no	no	no	no	yes	no	no	no	no	no	no	no	no	yes
chr1	22379063	22379263	22379163	22379163	22379163	22379163	22379163	22379163	22379173	22379171	22379163	22379163	22379163	22379163	22379163	0.61968	1.46402	1.68807	0.52523	2.00548	3.67147	8.55981	7.97404	2.63115	2.19821	2.99473	2.24066	-0.605305	0.817544	-0.636281	0.0912243	0.183162	0.30181	no	no	no	no	no	no	yes	yes	no	no	no	no	no	no	no	yes
chr1	22445480	22445680	22445580	22445580	22445580	22445580	22445569	22445580	22445601	22445580	22445580	22445580	22445580	22445580	22445580	0.65528	0.52652	0.94282	1.1269	9.50027	3.08395	11.1558	1.71831	1.35082	0.5039	2.99473	0.68914	0.116829	-0.1306	1.36239	2.16086	0.644455	1.24181	no	no	no	no	yes	no	yes	no	no	no	no	no	no	no	yes	yes
chr1	22502798	22502998	22502898	22502898	22502898	22502898	22502898	22502898	22502894	22502898	22502898	22502898	22502898	22502898	22502898	1.35409	0.54399	1.14056	0.58998	3.21725	2.00216	6.49529	2.25857	0.40043	0.45301	0.50206	1.37827	0.608506	0.42898	0.490302	1.20175	-0.0531748	-0.66297	no	no	no	no	no	no	yes	no	no	no	no	no	no	no	no	yes
chr1	22586514	22586714	22586614	22586614	22586614	22586614	22586614	22586614	22586614	22586614	22586614	22586614	22586612	22586614	22586614	0.41135	0.28451	0.33333	0.32416	0.72531	0.70089	0.70981	1.14274	0.49102	2.17873	6.94408	2.31551	0.135858	0.00995644	0.0205658	-0.325621	-1.09215	1.26065	no	no	no	no	no	no	no	no	no	no	yes	no	no	no	no	no
chr1	22778326	22778526	22778426	22778426	22778426	22778426	22778438	22778424	22778435	22778424	22778426	22778426	22778426	22778426	22778426	1.47116	1.85816	2.17296	0.65384	8.86075	10.7648	10.0902	6.85916	1.09985	0.68684	1.20592	1.19286	-0.209898	0.94001	-0.254703	0.496837	0.315963	0.00856676	no	no	no	no	yes	yes	yes	yes	no	no	no	no	no	no	yes	yes
chr1	23016077	23016277	23016177	23016177	23016177	23016177	23016177	23016177	23016177	23016177	23016177	23016177	23016181	23016177	23016177	0.67704	0.54399	0.94314	0.58998	0.5	0.75036	1.08799	0.69149	1.62005	1.69054	6.68103	1.35256	0.119254	0.289381	-0.222689	0.30382	-0.0383014	1.70707	no	no	no	no	no	no	no	no	no	no	yes	no	no	no	no	no
chr1	23072614	23072814	23072714	23072714	23072714	23072714	23072714	23072714	23072714	23072714	23072714	23072714	23072710	23072714	23072714	2.05675	1.42257	0.25	0.52913	0.5	0.5	1.46617	1.14274	1.14592	2.40395	8.11162	1.53257	0.33546	-0.290783	0	0.202815	-0.665614	1.84711	no	no	no	no	no	no	no	no	no	no	yes	no	no	no	no	no
chr1	23188430	23188630	23188530	23188530	23188530	23188530	23188530	23188530	23188530	23188530	23188533	23188530	23188530	23188530	23188530	0.74421	0.6299	3.28414	1.99174	2.42957	2.3636	0.33333	0.76839	7.24193	1.5188	3.15641	0.77184	0.0977903	0.518021	0.0280216	-0.407403	1.71025	1.23009	no	no	no	no	no	no	no	no	yes	no	no	no	no	no	no	no
chr1	23330604	23330804	23330704	23330704	23330704	23330704	23330704	23330704	23330704	23330704	23330704	23330704	23330703	23330704	23330704	0.74421	1.25979	0.60466	0.66391	0.72531	0.70089	0.70981	0.69149	0.51499	0.56835	21.4635	1.54367	-0.373615	-0.0523098	0.0205658	0.0155414	-0.0499393	3.1426	no	no	no	no	no	no	no	no	no	no	yes	no	no	no	no	no
chr1	23345723	23345923	23345823	23345823	23345823	23345823	23345836	23345823	23345824	23345792	23345823	23345823	23345823	23345823	23345823	0.41135	0.74724	2.10587	0.97249	4.01234	3.6049	5.12843	9.07158	4.13467	3.51713	1.89384	3.08735	-0.308002	0.654979	0.122314	-0.716701	0.184865	-0.498181	no	no	no	no	yes	no	yes	yes	no	no	no	no	no	no	yes	yes
chr1	23425300	23425500	23425400	23425400	23425400	23425400	23425400	23425400	23425405	23425400	23425400	23425400	23425400	23425400	23425400	2.22105	1.25038	0.59984	1.31881	2.96724	2.87878	6.01641	4.24883	1.8794	2.1736	1.06448	2.06741	0.517362	-0.535457	0.0325327	0.418737	-0.140352	-0.571243	no	no	no	no	no	no	yes	no	no	no	no	no	no	no	no	yes
chr1	23501457	23501657	23501557	23501557	23501557	23501557	23501557	23501557	23501557	23501557	23501557	23501557	23501557	23501557	23501557	0.51177	0.37362	0.62876	0.41843	1.33608	0.5	0.64959	0.72207	1.21816	2.29401	5.98683	1.78929	0.138256	0.199479	0.639127	-0.0620363	-0.570482	1.32474	no	no	no	no	no	no	no	no	no	no	yes	no	no	no	no	no
chr1	23523496	23523696	23523596	23523596	23523596	23523596	23523596	23523596	23523596	23523596	23523596	23523604	23523596	23523596	23523596	0.51177	0.74724	0.94314	0.41843	1.33172	0.70089	0.5	0.5	4.41123	8.40881	0.28739	1.40995	-0.208839	0.454095	0.455105	0	-0.798056	-0.904554	no	no	no	no	no	no	no	no	no	yes	no	no	no	no	no	no
chr1	23852363	23852563	23852463	23852463	23852463	23852463	23852463	23852463	23852462	23852476	23852463	23852463	23852463	23852463	23852463	1.4807	1.87557	1.66308	2.63762	2.54921	2.37806	6.54919	5.28182	0.84367	0.94999	0.57035	0.72398	-0.213101	-0.449899	0.071303	0.265139	-0.0808863	-0.134657	no	no	no	no	no	no	yes	yes	no	no	no	no	no	no	no	yes
chr1	23854643	23854843	23854743	23854743	23854743	23854743	23854743	23854743	23854738	23854743	23854743	23854743	23854743	23854743	23854743	1.35409	1.63198	1.8294	3.53991	1.72679	1.16787	5.56149	4.41549	0.85944	0.34342	0.62397	0.76628	-0.160979	-0.682168	0.330925	0.276932	0.468958	-0.121189	no	no	no	no	no	no	yes	no	no	no	no	no	no	no	no	yes
chr1	23855183	23855383	23855283	23855283	23855283	23855283	23855283	23855283	23855267	23855318	23855283	23855283	23855283	23855283	23855283	1.31056	2.10607	1.3858	1.69035	2.54101	2.7036	13.641	6.20658	1.53112	3.04304	0.50206	0.68914	-0.426848	-0.173321	-0.0647674	1.02263	-0.675665	-0.169346	no	no	no	no	no	no	yes	yes	no	no	no	no	no	no	no	yes
chr1	23866382	23866582	23866482	23866482	23866482	23866482	23866482	23866482	23866490	23866488	23866482	23866482	23866482	23866482	23866482	0.74421	0.6299	1.67645	0.66391	3.5943	1.87734	6.194	7.07669	1.12764	0.87928	2.00822	0.68914	0.0977903	0.685743	0.675109	-0.16697	0.179074	0.832621	no	no	no	no	no	no	yes	yes	no	no	no	no	no	no	no	yes
chr1	23880702	23880902	23880802	23880802	23880802	23880802	23880802	23880802	23880802	23880802	23880802	23880802	23880802	23880802	23880802	1.23936	0.48801	0.46137	0.52523	3.79532	1.20609	6.53535	0.93573	0.94092	0.3617	3.8456	0.70664	0.589702	-0.0617053	1.12014	1.9608	0.511332	1.50552	no	no	no	no	no	no	yes	no	no	no	no	no	no	no	no	yes
chr1	23883202	23883402	23883302	23883302	23883302	23883302	23883327	23883302	23883288	23883302	23883300	23883321	23883290	23883282	23883302	0.8227	1.13805	0.47157	0.32416	6.16286	2.86362	10.3531	1.42097	11.4078	6.77852	44.2414	9.98849	-0.230218	0.152279	0.890583	2.22943	0.673682	2.04165	no	no	no	no	yes	no	yes	no	yes	yes	yes	yes	no	no	yes	yes
chr1	23883642	23883842	23883742	23883742	23883742	23883742	23883742	23883742	23883750	23883742	23883742	23883742	23883742	23883742	23883742	1.11789	0.42573	0.39984	0.925	0.86886	0.30014	4.77323	1.85603	0.30271	0.69988	2.29915	0.93996	0.570927	-0.459597	0.523492	1.01537	-0.383917	0.766067	no	no	no	no	no	no	yes	no	no	no	no	no	no	no	no	yes
chr1	23883942	23884091	23884042	23884042	23884042	23884042	23884042	23884042	23884042	23884042	23884042	23884042	23884046	23884042	23884042	0.51177	0.74724	0.62876	1.6737	1.73099	3.24936	3.65423	4.17777	0.5824	0.7166	5.01873	2.21625	-0.208839	-0.715064	-0.637822	-0.153788	-0.11744	0.90408	no	no	no	no	no	no	no	no	no	no	yes	no	no	no	no	no
chr1	23884092	23884242	23884142	23884142	23884142	23884142	23884142	23884142	23884151	23884142	23884142	23884142	23884142	23884142	23884142	0.67704	1.08799	0.5	1.17997	3.17484	1.85649	5.0287	2.78404	0.62728	1.0851	3.01853	1.27482	-0.316198	-0.539346	0.547477	0.67192	-0.357654	0.820915	no	no	no	no	no	no	yes	no	no	no	no	no	no	no	no	yes
chr1	23884781	23884981	23884881	23884881	23884881	23884881	23884881	23884881	23884881	23884881	23884881	23884881	23884887	23884881	23884881	0.67868	1.10538	0.99246	0.58917	1.3194	2.78364	2.36476	0.82629	1.35227	1.55101	9.97806	2.38572	-0.326753	0.326277	-0.706023	0.881588	-0.117015	1.69709	no	no	no	no	no	no	no	no	no	no	yes	no	no	no	no	no
chr1	23885321	23885521	23885421	23885421	23885421	23885421	23885421	23885421	23885421	23885421	23885421	23885421	23885422	23885421	23885421	0.68274	1.67191	1.00125	1.18737	1.54509	2.50288	2.63115	2.45775	0.57296	0.68684	4.42172	1.19286	-0.667059	-0.128296	-0.460825	0.070593	-0.100841	1.30594	no	no	no	no	no	no	no	no	no	no	yes	no	no	no	no	no
chr1	23885741	23885920	23885841	23885841	23885841	23885841	23885841	23885841	23885841	23885841	23885841	23885841	23885836	23885841	23885841	0.51177	1.12086	0.33333	0.83685	0.90594	2.08864	1.95154	2.17762	0.57296	0.68684	9.1328	0.67052	-0.488411	-0.4622	-0.696469	-0.106479	-0.100841	2.60066	no	no	no	no	no	no	no	no	no	no	yes	no	no	no	no	no
chr1	23885921	23886101	23886001	23886001	23886001	23886001	23886001	23886001	23886005	23886001	23886001	23886001	23886001	23886001	23886001	0.55894	1.27719	0.75421	0.925	3.21808	2.64329	8.22543	4.0892	0.28648	1.03026	3.2158	1.19286	-0.546689	-0.134037	0.211345	0.858177	-0.658235	0.942993	no	no	no	no	no	no	yes	no	no	no	no	no	no	no	no	yes
chr1	23900781	23900981	23900881	23900881	23900881	23900881	23900881	23900881	23900886	23900881	23900881	23900881	23900881	23900881	23900881	0.67704	1.63198	1.38627	0.58998	1.57175	0.83802	5.12843	3.16119	1.09985	0.41785	0.40197	0.59643	-0.650231	0.585749	0.484598	0.558521	0.566581	-0.187394	no	no	no	no	no	no	yes	no	no	no	no	no	no	no	no	yes
chr1	23903861	23904061	23903961	23903961	23903961	23903961	23903961	23903961	23903958	23903961	23903961	23903961	23903961	23903961	23903961	0.74035	0.62519	0.59984	0.6594	2.79183	2.10274	4.35575	2.28827	1.69785	0.98575	1.19789	1.49377	0.0987691	-0.0527341	0.289351	0.70376	0.442126	-0.182209	no	no	no	no	no	no	yes	no	no	no	no	no	no	no	no	yes
chr1	23917040	23917240	23917140	23917140	23917140	23917140	23917139	23917140	23917157	23917140	23917140	23917140	23917140	23917140	23917140	2.23262	0.6299	0.60466	0.66391	8.44271	0.83405	5.44468	0.92801	0.92574	0.84527	0.63128	0.77184	0.98792	-0.0523098	2.36417	1.741	0.061581	-0.119244	no	no	no	no	yes	no	yes	no	no	no	no	no	no	no	yes	yes
chr1	23918100	23918300	23918200	23918200	23918200	23918200	23918200	23918200	23918193	23918200	23918200	23918200	23918200	23918200	23918200	0.74421	0.6299	1.67645	0.66391	4.05332	2.25252	8.90856	1.35364	0.46473	1.03691	0.33516	0.52571	0.0977903	0.685743	0.635674	2.07378	-0.475747	-0.192468	no	no	no	no	no	no	yes	no	no	no	no	no	no	no	no	yes
chr1	23918800	23919000	23918900	23918900	23918900	23918900	23918893	23918900	23918900	23918900	23918900	23918900	23918900	23918900	23918900	0.67704	0.54399	0.94314	1.76995	8.63795	2.3636	3.71312	2.53404	1.12764	0.87928	0.28739	0.46998	0.119254	-0.51147	1.51872	0.415364	0.179074	-0.191347	no	no	no	no	yes	no	no	no	no	no	no	no	no	no	yes	no
chr1	23921500	23921700	23921600	23921600	23921600	23921600	23921600	23921600	23921592	23921600	23921600	23921600	23921600	23921600	23921600	1.39045	1.14326	1.51183	0.60766	3.72298	3.25027	6.09427	3.36695	0.28648	1.7171	0.50206	0.68914	0.157475	0.643776	0.152143	0.700028	-1.07864	-0.169346	no	no	no	no	no	no	yes	no	no	no	no	no	no	no	no	yes
chr1	23939619	23939819	23939719	23939719	23939719	23939719	23939719	23939719	23939720	23939719	23939719	23939719	23939719	23939719	23939719	0.65528	0.52652	0.94282	0.56345	3.63528	2.00216	6.62706	1.47887	0.57296	0.34342	0.50206	0.68914	0.116829	0.313419	0.626656	1.62144	0.227572	-0.169346	no	no	no	no	no	no	yes	no	no	no	no	no	no	no	no	yes
chr1	23946219	23946419	23946319	23946319	23946319	23946319	23946319	23946319	23946310	23946319	23946319	23946319	23946319	23946319	23946319	0.67704	0.54399	0.94314	1.17997	2.00548	2.0024	6.70828	4.00026	0.75176	0.43964	1.186	1.48438	0.119254	-0.165918	0.00147922	0.624406	0.283097	-0.184592	no	no	no	no	no	no	yes	no	no	no	no	no	no	no	no	yes
chr1	23961518	23961718	23961618	23961618	23961618	23961618	23961618	23961618	23961617	23961618	23961618	23961618	23961618	23961618	23961618	0.69523	1.14326	0.54529	0.60766	2.13117	2.37806	6.01641	3.37872	0.66875	0.41462	1.89384	0.77184	-0.338326	-0.0570847	-0.109493	0.680224	0.238353	0.707737	no	no	no	no	no	no	yes	no	no	no	no	no	no	no	no	yes
chr1	23963978	23964178	23964078	23964078	23964078	23964078	23964077	23964078	23964078	23964078	23964078	23964078	23964078	23964078	23964078	1.35409	1.08799	0.5	0.58998	4.53488	3.00396	3.31353	3.67606	0.16719	0.98388	1.26256	0.77184	0.173055	-0.0840461	0.467124	-0.116424	-0.765285	0.352708	no	no	no	no	yes	no	no	no	no	no	no	no	no	no	yes	no
chr1	23977738	23977938	23977838	23977838	23977838	23977838	23977838	23977838	23977838	23977838	23977833	23977838	23977838	23977838	23977838	1.03163	0.68918	0.55451	0.52913	0.5	1.25108	1.46617	2.04524	9.43648	2.24564	0.28739	0.42494	0.266315	0.0237488	-0.585655	-0.304284	1.68506	-0.146452	no	no	no	no	no	no	no	no	yes	no	no	no	no	no	no	no
chr1	24018156	24018356	24018256	24018256	24018256	24018256	24018256	24018256	24018246	24018261	24018256	24018256	24018256	24018256	24018256	1.5353	1.49448	0.33333	1.25528	2.75822	1.75216	5.83881	4.65493	2.91316	3.23537	2.00987	1.1627	0.0234174	-0.758273	0.449485	0.274236	-0.114154	0.476868	no	no	no	no	no	no	yes	yes	no	no	no	no	no	no	no	yes
chr1	24018716	24018916	24018816	24018816	24018816	24018816	24018816	24018816	24018811	24018816	24018816	24018816	24018816	24018816	24018816	0.67704	0.54399	1.38627	0.58998	1.60609	2.94292	6.38695	3.24065	0.85944	0.68684	0.50206	0.68214	0.119254	0.585749	-0.597378	0.800693	0.140545	-0.163355	no	no	no	no	no	no	yes	no	no	no	no	no	no	no	no	yes
chr1	24047315	24047515	24047415	24047415	24047415	24047415	24047423	24047415	24047367	24047415	24047415	24047415	24047415	24047415	24047415	0.74421	1.88969	0.60466	0.66391	5.72241	1.5652	8.32515	1.94033	0.51499	2.27341	0.63128	0.77184	-0.728341	-0.0523098	1.38991	1.66515	-1.11149	-0.119244	no	no	no	no	yes	no	yes	no	no	no	no	no	no	no	yes	yes
chr1	24063374	24063574	24063474	24063474	24063474	24063474	24063466	24063474	24063474	24063474	24063474	24063474	24063474	24063474	24063474	0.67704	2.17597	1.38627	0.58998	8.44271	3.33765	2.47541	0.81925	0.75176	0.43964	1.89384	0.77184	-0.92128	0.585749	1.12229	0.933839	0.283097	0.707737	no	no	no	no	yes	no	no	no	no	no	no	no	no	no	yes	no
chr1	24064734	24064934	24064834	24064834	24064834	24064834	24064844	24064834	24064834	24064834	24064834	24064834	24064834	24064834	24064834	0.8227	0.28451	0.69313	0.32416	4.53488	1.75216	4.91189	2.0446	1.54497	0.56835	0.63128	0.77184	0.504859	0.354615	1.00799	0.957367	0.698401	-0.119244	no	no	no	no	yes	no	no	no	no	no	no	no	no	no	yes	no
chr1	24070254	24070454	24070354	24070354	24070354	24070354	24070354	24070354	24070354	24070354	24070362	24070354	24070354	24070354	24070354	0.74035	2.50077	2.1947	1.97821	1.65353	2.3636	0.94955	1.38008	6.9657	2.50709	0.5623	1.43477	-1.00829	0.101235	-0.342093	-0.287869	1.18353	-0.640114	no	no	no	no	no	no	no	no	yes	no	no	no	no	no	no	no
chr1	24083233	24083433	24083333	24083333	24083333	24083333	24083333	24083333	24083333	24083333	24083324	24083324	24083333	24083333	24083333	1.40761	0.58159	2.5243	1.23471	1.90811	2.75932	2.91697	1.11751	8.26935	7.4739	2.39452	0.64487	0.606226	0.657249	-0.37039	0.887369	0.129442	1.04523	no	no	no	no	no	no	no	no	yes	yes	no	no	no	no	no	no
chr1	24098713	24098913	24098813	24098813	24098813	24098813	24098813	24098813	24098810	24098813	24098813	24098813	24098813	24098813	24098813	1.35409	1.08799	2.27253	1.17997	6.90578	4.42583	6.62706	5.72066	0.37588	0.43964	1.99561	0.66298	0.173055	0.586098	0.543064	0.182524	-0.0653534	0.849079	no	no	no	no	no	no	yes	no	no	no	no	no	no	no	no	yes
chr1	24104613	24104813	24104713	24104713	24104713	24104713	24104713	24104713	24104720	24104713	24104713	24104713	24104713	24104713	24104713	1.0181	1.12086	2.40129	2.06576	2.65371	1.5018	5.0287	5.06808	1.71888	1.7171	6.02467	1.37827	-0.0716517	0.149837	0.546396	-0.00939317	0.000944815	1.56252	no	no	no	no	no	no	yes	no	no	no	no	no	no	no	no	yes
chr1	24117532	24117732	24117632	24117632	24117632	24117632	24117632	24117632	24117632	24117593	24117632	24117632	24117639	24117632	24117632	0.65528	1.05304	0.94282	1.1269	2.96858	3.4815	2.50965	7.28696	1.05529	1.60895	7.18735	2.75655	-0.310686	-0.1306	-0.175359	-1.23952	-0.344127	1.12399	no	no	no	no	no	no	no	yes	no	no	yes	no	no	no	no	yes
chr1	24127292	24127492	24127392	24127392	24127392	24127392	24127392	24127395	24127390	24127390	24127392	24127392	24127392	24127392	24127392	0.67704	4.35194	2.71567	1.17997	4.52802	9.51568	13.5679	9.71652	1.71888	0.34342	2.51028	1.37827	-1.67414	0.769314	-0.927707	0.442955	1.0171	0.561674	no	no	no	no	no	yes	yes	yes	no	no	no	no	no	no	yes	yes
chr1	24136291	24136491	24136391	24136391	24136391	24136391	24136390	24136391	24136391	24136391	24136391	24136391	24136391	24136391	24136391	1.02354	0.37362	0.92418	0.83685	8.11984	6.42524	2.20902	2.34194	0.75176	1.31892	1.6331	0.70244	0.558898	0.0670099	0.296571	-0.0585531	-0.404648	0.629158	no	no	no	no	yes	no	no	no	no	no	no	no	no	no	yes	no
chr1	24192069	24192269	24192169	24192169	24192169	24192169	24192171	24192169	24192164	24192169	24192169	24192169	24192169	24192169	24192169	2.40713	0.45945	2.68724	1.05825	9.90584	3.75468	4.9119	1.71831	2.77723	0.84527	0.50206	0.59643	1.22313	0.841123	1.19768	1.12091	1.0335	-0.0879069	no	no	no	no	yes	no	yes	no	no	no	no	no	no	no	yes	yes
chr1	24215688	24215888	24215788	24215788	24215788	24215788	24215788	24215788	24215789	24215788	24215788	24215788	24215788	24215788	24215788	0.67704	1.08799	0.5	1.76995	3.99607	3.43352	4.59564	2.72614	1.02998	0.56835	0.63128	1.54367	-0.316198	-0.884897	0.172341	0.586621	0.372218	-0.640907	no	no	no	no	no	no	yes	no	no	no	no	no	no	no	no	yes
chr1	24223688	24223888	24223788	24223788	24223788	24223788	24223788	24223788	24223781	24223788	24223788	24223788	24223788	24223788	24223788	3.72104	1.88969	3.28414	1.32783	2.17215	2.25252	6.62706	1.42097	0.37588	0.43964	0.63128	1.54367	0.70819	0.88002	-0.0360969	1.65554	-0.0653534	-0.640907	no	no	no	no	no	no	yes	no	no	no	no	no	no	no	no	yes
chr1	24225628	24225828	24225728	24225728	24225728	24225728	24225725	24225728	24225714	24225728	24225728	24225728	24225728	24225728	24225728	2.55884	0.37362	1.51502	0.83685	13.2297	3.59583	5.04509	0.90258	1.54497	0.56835	1.00411	0.68914	1.37342	0.453336	1.63051	1.66781	0.698401	0.246673	no	no	no	no	yes	no	yes	no	no	no	no	no	no	no	yes	yes
chr1	24239847	24240047	24239947	24239947	24239947	24239947	24239947	24239947	24239942	24239947	24239947	24239947	24239947	24239947	24239947	1.48842	1.25979	1.14056	2.65565	3.12025	3.00384	4.7787	1.71831	0.49102	0.54468	0.63128	0.77184	0.139041	-0.77214	0.0413476	1.08803	-0.0510084	-0.119244	no	no	no	no	no	no	yes	no	no	no	no	no	no	no	no	yes
chr1	24269566	24269766	24269666	24269666	24269666	24269666	24269657	24269666	24269676	24269666	24269666	24269666	24269666	24269666	24269666	1.48842	0.6299	0.60466	1.99174	33.6536	2.03676	30.8689	3.43663	0.77654	0.7166	1.50617	0.68914	0.610447	-0.898717	3.5124	2.84461	0.0495163	0.569195	no	no	no	no	yes	no	yes	no	no	no	no	no	no	no	yes	yes
chr1	24281825	24282025	24281925	24281925	24281925	24281925	24281925	24281925	24281917	24281925	24281925	24281925	24281925	24281925	24281925	1.02354	0.37362	0.49983	0.83685	1.1122	1.00096	7.42625	2.45775	1.50352	0.43964	0.50206	0.68914	0.558898	-0.292435	0.0780541	1.28506	0.79825	-0.169346	no	no	no	no	no	no	yes	no	no	no	no	no	no	no	no	yes
chr1	24285545	24285745	24285645	24285645	24285645	24285645	24285645	24285645	24285595	24285644	24285645	24285645	24285645	24285645	24285645	1.96585	0.52652	1.3858	2.2538	3.38528	3.00396	12.2213	10.0007	1.14834	3.91248	4.01162	0.72621	0.958199	-0.447652	0.131241	0.265268	-1.19323	1.53767	no	no	no	no	no	no	yes	yes	no	no	no	no	no	no	no	yes
chr1	24286125	24286325	24286225	24286225	24286225	24286225	24286225	24286225	24286225	24286216	24286225	24286225	24286225	24286225	24286225	0.65528	1.57955	1.82879	1.69035	2.80441	1.68068	2.63115	9.28445	0.57296	0.68684	1.64057	1.40908	-0.640044	0.0723912	0.505074	-1.50197	-0.100841	0.132367	no	no	no	no	no	no	no	yes	no	no	no	no	no	no	no	yes
chr1	24290145	24290345	24290245	24290245	24290245	24290245	24290244	24290245	24290245	24290245	24290245	24290245	24290245	24290245	24290245	0.55894	0.42573	1.10857	1.38749	5.9515	3.18822	2.48579	2.17881	0.57296	0.28176	1.00549	1.57713	0.128865	-0.17923	0.730987	0.132999	0.295356	-0.361811	no	no	no	no	yes	no	no	no	no	no	no	no	no	no	yes	no
chr1	24290405	24290605	24290505	24290505	24290505	24290505	24290505	24290505	24290507	24290505	24290505	24290505	24290505	24290505	24290505	1.30308	1.04479	1.81367	1.11876	3.12025	5.17363	3.1858	1.5806	0.98203	0.54468	1.65091	5.23216	0.171612	0.409233	-0.583387	0.697797	0.359671	-1.23324	no	no	no	no	no	no	yes	no	no	no	no	no	no	no	no	yes
chr1	24290805	24291005	24290905	24290905	24290905	24290905	24290954	24290913	24290895	24290905	24290905	24290905	24290905	24290905	24290905	1.95461	3.13437	1.81367	1.11876	4.37436	5.6741	4.70736	1.28782	0.49102	1.08937	0.50309	0.42494	-0.4847	0.409233	-0.31248	1.31885	-0.486768	0.0770302	no	no	no	no	yes	yes	yes	no	no	no	no	no	no	no	yes	yes
chr1	24306824	24307024	24306924	24306924	24306924	24306924	24306924	24306925	24306924	24306924	24306924	24306924	24306924	24306924	24306924	0.67704	3.26396	3.1588	4.71988	3.1141	5.79848	6.36067	6.04696	0.69431	1.69054	0.46045	0.62773	-1.34628	-0.459818	-0.724635	0.0628361	-0.667198	-0.156448	no	no	no	no	no	yes	no	no	no	no	no	no	no	no	yes	no
chr1	24348123	24348323	24348223	24348223	24348223	24348223	24348223	24348223	24348223	24348223	24348223	24348223	24348231	24348223	24348223	0.67704	0.54399	0.5	1.76995	1.00522	1.02594	1.67808	1.03383	1.71888	0.34342	12.0658	2.62855	0.119254	-0.884897	-0.0148309	0.397	1.0171	1.84833	no	no	no	no	no	no	no	no	no	no	yes	no	no	no	no	no
chr1	24516036	24516236	24516136	24516136	24516136	24516136	24516136	24516136	24516142	24516136	24516136	24516136	24516136	24516136	24516136	0.51177	0.74724	0.62876	0.83685	4.0065	3.98283	5.30602	1.85603	0.69431	0.84527	2.52513	0.77184	-0.208839	-0.17346	0.00683703	1.14272	-0.123134	0.992428	no	no	no	no	no	no	yes	no	no	no	no	no	no	no	no	yes
chr1	24517496	24517696	24517596	24517596	24517596	24517596	24517583	24517596	24517611	24517596	24517596	24517596	24517596	24517596	24517596	1.02354	0.37362	0.94314	0.41843	5.21044	1.83549	7.00103	3.96549	1.12764	0.34342	2.52513	1.54367	0.558898	0.454095	1.1311	0.68825	0.663344	0.470765	no	no	no	no	yes	no	yes	no	no	no	no	no	no	no	yes	yes
chr1	24530015	24530215	24530115	24530115	24530115	24530115	24530150	24530125	24530092	24530115	24530115	24530115	24530115	24530115	24530115	0.51177	0.74724	0.62876	0.41843	9.50025	6.759	8.75822	3.76291	0.92947	1.03691	1.82427	0.75405	-0.208839	0.199479	0.436481	1.03477	-0.0781776	0.687188	no	no	no	no	yes	yes	yes	no	no	no	no	no	no	no	yes	yes
chr1	24553294	24553494	24553394	24553394	24553394	24553394	24553394	24553394	24553394	24553394	24553394	24553394	24553394	24553394	24553394	0.74421	0.6299	1.14056	1.99174	3.95632	1.25207	3.2746	1.79812	2.05997	0.56835	0.63128	0.77184	0.0977903	-0.482997	1.13802	0.611332	0.96427	-0.119244	no	no	no	no	no	no	yes	no	no	no	no	no	no	no	no	yes
chr1	24652790	24652990	24652890	24652890	24652890	24652890	24652890	24652890	24652890	24652890	24652890	24652890	24652881	24652890	24652890	0.74421	0.6299	0.60466	0.66391	0.66078	0.63353	0.66465	0.6449	0.41379	0.46676	5.52537	1.22293	0.0977903	-0.0523098	0.023868	0.017219	-0.053065	1.5536	no	no	no	no	no	no	no	no	no	no	yes	no	no	no	no	no
chr1	24710968	24711097	24711068	24711068	24711068	24711068	24711068	24711068	24711070	24711068	24711068	24711068	24711068	24711068	24711068	0.74421	0.6299	0.60466	0.66391	4.90125	0.97418	6.00683	1.27671	3.06224	2.1736	1.56877	0.68412	0.0977903	-0.0523098	1.57977	1.62181	0.356155	0.609083	no	no	no	no	no	no	yes	no	no	no	no	no	no	no	no	yes
chr1	24711098	24711228	24711128	24711128	24711128	24711128	24711123	24711128	24711128	24711128	24711128	24711128	24711128	24711128	24711128	0.74421	0.6299	0.60466	1.32783	6.23118	1.22886	4.06285	0.76839	3.52899	2.47318	1.00411	0.68214	0.0977903	-0.536718	1.69793	1.51751	0.382932	0.252664	no	no	no	no	yes	no	no	no	no	no	no	no	no	no	yes	no
chr1	24742007	24742207	24742107	24742107	24742107	24742107	24742107	24742107	24742123	24742095	24742107	24742107	24742107	24742107	24742107	1.39045	1.71488	2.96165	1.21533	2.70221	3.33765	6.06563	10.8368	0.50156	0.82923	3.35233	2.5795	-0.183606	0.83858	-0.228527	-0.744388	-0.284774	0.28203	no	no	no	no	no	no	yes	yes	no	no	no	no	no	no	no	yes
chr1	24863102	24863302	24863202	24863202	24863202	24863202	24863202	24863202	24863205	24863202	24863202	24863202	24863202	24863202	24863202	0.69523	1.71488	1.51183	0.60766	2.20658	1.66883	4.03607	3.07136	2.57496	1.13671	1.84179	0.62773	-0.679407	0.643776	0.264828	0.306788	0.742536	0.803939	no	no	no	no	no	no	yes	no	no	no	no	no	no	no	no	yes
chr1	24867562	24867762	24867662	24867662	24867662	24867662	24867662	24867662	24867672	24867662	24867662	24867662	24867662	24867662	24867662	0.8227	0.28451	1.13627	0.97249	2.38117	1.00072	8.49182	0.89917	0.51499	1.13671	0.80395	0.59643	0.504859	0.115076	0.757003	2.32132	-0.496083	0.17631	no	no	no	no	no	no	yes	no	no	no	no	no	no	no	no	yes
chr1	24966238	24966438	24966338	24966338	24966338	24966338	24966313	24966338	24966353	24966338	24966338	24966338	24966338	24966338	24966338	0.41135	0.85354	0.47157	0.32416	5.07109	1.50144	10.5642	1.25424	1.12764	0.43964	0.80395	0.46998	-0.393207	0.152279	1.2792	2.35895	0.563546	0.295363	no	no	no	no	yes	no	yes	no	no	no	no	no	no	no	yes	yes
chr1	25020915	25021115	25021015	25021015	25021015	25021015	25021015	25021015	25021010	25021015	25021015	25021015	25021015	25021015	25021015	1.48842	1.25979	1.14056	0.66391	2.42352	1.33477	5.48362	3.59625	0.62728	0.7234	1.14071	0.72398	0.139041	0.363411	0.5522	0.496342	-0.0827951	0.312346	no	no	no	no	no	no	yes	no	no	no	no	no	no	no	no	yes
chr1	25053994	25054183	25054094	25054094	25054094	25054094	25054098	25054094	25054094	25054094	25054094	25054094	25054094	25054094	25054094	1.02354	0.37362	1.81045	0.41843	6.04293	3.42211	2.38115	3.02348	0.97067	0.7166	0.63128	0.77184	0.558898	0.986506	0.671441	-0.25093	0.199132	-0.119244	no	no	no	no	yes	no	no	no	no	no	no	no	no	no	yes	no
chr1	25054184	25054374	25054274	25054274	25054274	25054274	25054274	25054274	25054272	25054274	25054274	25054274	25054274	25054274	25054274	1.02354	0.52652	1.82879	0.83685	3.37592	2.25252	3.88525	1.6385	0.75176	0.86944	0.63128	0.77184	0.406635	0.622951	0.428028	0.888714	-0.093801	-0.119244	no	no	no	no	no	no	yes	no	no	no	no	no	no	no	no	yes
chr1	25075313	25075513	25075413	25075413	25075413	25075413	25075392	25075413	25075425	25075413	25075413	25075413	25075413	25075413	25075413	0.74421	0.6299	1.14056	0.66391	6.60389	2.83693	4.77323	2.94366	1.40929	0.5235	1.00411	0.68914	0.0977903	0.363411	0.986785	0.549844	0.661219	0.246673	no	no	no	no	yes	no	yes	no	no	no	no	no	no	no	yes	yes
chr1	25174509	25174638	25174609	25174609	25174609	25174609	25174609	25174608	25174609	25174609	25174609	25174609	25174609	25174609	25174609	2.03113	2.17597	2.71567	0.58998	4.05332	5.34054	3.88525	3.59625	0.85944	1.40878	2.43236	2.26214	-0.0673416	1.22461	-0.327374	0.0879751	-0.373434	0.0733822	no	no	no	no	no	yes	no	no	no	no	no	no	no	no	yes	no
chr1	25174639	25174769	25174669	25174669	25174669	25174669	25174669	25174669	25174675	25174669	25174669	25174669	25174669	25174669	25174669	1.02354	1.8681	1.51502	1.25528	2.79921	5.00648	4.59564	3.37872	0.92574	0.95546	1.21618	1.50809	-0.503214	0.157263	-0.66082	0.353794	-0.0220951	-0.178514	no	no	no	no	no	no	yes	no	no	no	no	no	no	no	no	yes
chr1	25226027	25226206	25226127	25226127	25226127	25226127	25226127	25226127	25226143	25226106	25226127	25226127	25226127	25226127	25226127	2.96141	0.62519	1.13146	1.31881	5.30743	6.86775	4.24591	4.90141	0.75176	0.43964	1.26256	0.77184	1.28541	-0.121543	-0.318899	-0.169867	0.283097	0.352708	no	no	no	no	no	no	yes	yes	no	no	no	no	no	no	no	yes
chr1	25226207	25226346	25226287	25226287	25226287	25226287	25226304	25226287	25226265	25226287	25226287	25226287	25226287	25226287	25226287	0.73558	0.61939	1.12025	1.30768	8.86075	6.62245	6.3716	5.98905	1.50352	0.43964	0.50206	1.37827	0.0999674	-0.122209	0.371443	0.0768814	0.79825	-0.66297	no	no	no	no	yes	no	yes	no	no	no	no	no	no	no	yes	yes
chr1	25226347	25226507	25226407	25226407	25226407	25226407	25226407	25226389	25226407	25226423	25226407	25226407	25226407	25226407	25226407	0.73558	3.09693	1.6466	3.26919	4.47135	8.58488	7.3374	8.77213	0.44112	0.49464	0.63128	1.54367	-1.23913	-0.689822	-0.808864	-0.229076	-0.0526076	-0.640907	no	no	no	no	no	yes	no	yes	no	no	no	no	no	no	yes	yes
chr1	25226727	25226927	25226827	25226827	25226827	25226827	25226797	25226827	25226835	25226818	25226827	25226827	25226827	25226827	25226827	0.51177	0.37362	1.3858	0.41843	5.93449	5.5072	8.75822	7.35212	0.98203	0.54468	0.63128	0.77184	0.138256	0.750178	0.0917529	0.224476	0.359671	-0.119244	no	no	no	no	yes	no	yes	yes	no	no	no	no	no	no	yes	yes
chr1	25227107	25227307	25227207	25227207	25227207	25227207	25227207	25227207	25227207	25227207	25227207	25227207	25227207	25227207	25227207	1.02354	0.74724	1.51502	0.83685	4.59469	6.89978	6.09427	5.72066	0.37588	0.43964	1.89167	0.68914	0.211804	0.453336	-0.497754	0.0780513	-0.0653534	0.775614	no	no	no	no	no	no	no	yes	no	no	no	no	no	no	no	yes
chr1	25227647	25227847	25227747	25227747	25227747	25227747	25227747	25227747	25227744	25227747	25227747	25227747	25227747	25227747	25227747	0.67704	1.63198	0.5	1.17997	3.21725	3.50432	9.7861	4.3015	1.12764	0.43964	0.63056	2.31387	-0.650231	-0.539346	-0.0950068	1.0247	0.563546	-1.02315	no	no	no	no	no	no	yes	no	no	no	no	no	no	no	no	yes
chr1	25227867	25228006	25227967	25227967	25227967	25227967	25227967	25227967	25227967	25227963	25227967	25227967	25227967	25227967	25227967	0.71708	1.19442	0.57127	1.26496	3.42577	3.47712	4.11341	6.10651	0.46473	0.51845	2.00987	0.59643	-0.353882	-0.527554	-0.0166425	-0.474856	-0.0519647	0.914852	no	no	no	no	no	no	no	yes	no	no	no	no	no	no	no	yes
chr1	25228007	25228076	25228047	25228047	25228047	25228047	25228040	25228047	25228047	25228047	25228047	25228047	25228047	25228047	25228047	0.71708	1.79163	0.57127	0.63248	5.87487	5.25843	3.73523	5.20401	0.44112	0.49464	0.80395	0.52571	-0.70115	-0.0551342	0.135532	-0.389767	-0.0526076	0.241679	no	no	no	no	yes	no	no	no	no	no	no	no	no	no	yes	no
chr1	25228077	25228156	25228107	25228107	25228107	25228107	25228107	25228100	25228107	25228107	25228107	25228107	25228107	25228107	25228107	0.72162	1.80782	1.08793	0.63769	4.36013	7.01157	4.86976	4.75276	0.44112	0.98927	0.50206	0.68914	-0.705684	0.350411	-0.579817	0.0290472	-0.465049	-0.169346	no	no	no	no	no	yes	no	no	no	no	no	no	no	no	yes	no
chr1	25228157	25228307	25228207	25228207	25228207	25228207	25228207	25228207	25228199	25228207	25228207	25228207	25228207	25228207	25228207	0.72162	1.20521	1.59909	1.27537	3.12506	5.56398	5.62614	1.59399	0.37588	0.43964	0.63128	0.77184	-0.357149	0.191905	-0.670156	1.353	-0.0653534	-0.119244	no	no	no	no	no	no	yes	no	no	no	no	no	no	no	no	yes
chr1	25256766	25256935	25256866	25256866	25256866	25256866	25256866	25256866	25256866	25256862	25256866	25256866	25256866	25256866	25256866	0.67704	2.17597	1.8294	1.17997	3.35765	3.0036	3.11195	6.10887	0.45739	1.02214	0.63128	0.77184	-0.92128	0.376188	0.122252	-0.789798	-0.472496	-0.119244	no	no	no	no	no	no	no	yes	no	no	no	no	no	no	no	yes
chr1	25256936	25257106	25257006	25257006	25257006	25257006	25257006	25257006	25257013	25257006	25257006	25257006	25257006	25257006	25257006	1.39045	2.28651	1.51183	1.82299	4.88939	3.50456	6.75295	4.79326	1.37217	1.02214	0.63128	0.77184	-0.459274	-0.168485	0.386732	0.42037	0.230325	-0.119244	no	no	no	no	no	no	yes	no	no	no	no	no	no	no	no	yes
chr1	25273845	25274045	25273945	25273945	25273945	25273945	25273945	25273945	25273951	25273952	25273945	25273945	25273945	25273945	25273945	0.7126	0.59191	1.06739	0.62735	4.45084	3.50432	6.32104	6.98992	0.46473	2.07382	0.63128	0.77184	0.105429	0.345286	0.275169	-0.126132	-1.0694	-0.119244	no	no	no	no	no	no	yes	yes	no	no	no	no	no	no	no	yes
chr1	25279145	25279345	25279245	25279245	25279245	25279245	25279249	25279245	25279254	25279245	25279245	25279245	25279245	25279245	25279245	1.35409	0.54399	1.38627	1.76995	14.7256	2.32078	15.6845	1.47887	2.00216	0.90602	1.26111	0.77129	0.608506	-0.215103	2.24352	2.75075	0.655438	0.352231	no	no	no	no	yes	no	yes	no	no	no	no	no	no	no	yes	yes
chr1	25291664	25291803	25291764	25291764	25291764	25291764	25291764	25291764	25291764	25291766	25291764	25291764	25291764	25291764	25291764	0.51177	0.37362	0.62876	0.83685	1.45122	2.42297	4.48373	5.87016	0.48826	0.54194	0.63128	0.77184	0.138256	-0.17346	-0.481749	-0.325186	-0.05112	-0.119244	no	no	no	no	no	no	no	yes	no	no	no	no	no	no	no	yes
chr1	25291804	25291944	25291844	25291844	25291844	25291844	25291844	25291844	25291837	25291844	25291844	25291844	25291844	25291844	25291844	0.69523	1.14326	1.02856	1.21533	3.25735	1.67663	6.77582	4.51113	0.48826	0.54194	0.63128	0.77184	-0.338326	-0.127066	0.669538	0.496647	-0.05112	-0.119244	no	no	no	no	no	no	yes	no	no	no	no	no	no	no	no	yes
chr1	25349042	25349242	25349142	25349142	25349142	25349142	25349142	25349142	25349148	25349134	25349142	25349142	25349142	25349142	25349142	1.02354	1.49448	0.33333	2.09213	4.51371	3.00384	12.9226	7.17802	1.38861	1.69054	1.89384	0.77184	-0.301858	-1.21357	0.461639	0.767605	-0.171724	0.707737	no	no	no	no	no	no	yes	yes	no	no	no	no	no	no	no	yes
chr1	25349382	25349582	25349482	25349482	25349482	25349482	25349482	25349482	25349491	25349481	25349482	25349482	25349482	25349482	25349482	1.35409	1.63198	2.27253	1.17997	2.65371	2.00252	4.95083	4.68389	1.14592	1.37368	0.50206	0.68914	-0.160979	0.586098	0.283188	0.0662123	-0.145529	-0.169346	no	no	no	no	no	no	yes	yes	no	no	no	no	no	no	no	yes
chr1	25357362	25357562	25357462	25357462	25357462	25357462	25357462	25357462	25357452	25357462	25357462	25357462	25357462	25357462	25357462	0.66677	1.61785	0.96701	1.15205	4.65305	2.0024	3.98498	2.777	0.48826	0.54194	1.89384	1.54367	-0.651327	-0.129707	0.912913	0.400347	-0.05112	0.186074	no	no	no	no	no	no	yes	no	no	no	no	no	no	no	no	yes
chr1	25432919	25433119	25433019	25433019	25433019	25433019	25433011	25433019	25433019	25433019	25433019	25433019	25433019	25433019	25433019	0.41135	0.56903	0.25	0.64833	6.54755	1.83549	4.22952	2.78404	0.40043	0.90602	1.89384	0.77184	-0.152797	-0.399077	1.41241	0.466751	-0.444693	0.707737	no	no	no	no	yes	no	no	no	no	no	no	no	no	no	yes	no
chr1	25566313	25566462	25566413	25566413	25566413	25566413	25566404	25566413	25566413	25566413	25566413	25566413	25566413	25566413	25566413	1.31056	2.10607	2.27177	5.07105	5.72547	5.5072	1.84836	2.20775	0.82213	0.95655	1.65091	0.58135	-0.426848	-0.891875	0.0475982	-0.17143	-0.102686	0.745331	no	no	no	no	yes	no	no	no	no	no	no	no	no	no	yes	no
chr1	25566463	25566602	25566513	25566513	25566513	25566513	25566513	25566500	25566513	25566524	25566513	25566513	25566513	25566513	25566513	2.70817	1.63198	1.8294	3.53991	4.47135	5.67435	3.65213	7.37449	1.41487	1.64291	4.01974	0.58135	0.494559	-0.682168	-0.28673	-0.84811	-0.130182	1.66646	no	no	no	no	no	yes	no	yes	no	no	no	no	no	no	yes	yes
chr1	25566603	25566793	25566693	25566693	25566693	25566693	25566691	25566693	25566693	25566693	25566693	25566693	25566693	25566693	25566693	1.02354	2.24173	4.04372	1.6737	5.73423	5.39594	2.73202	3.62462	0.16719	0.62192	2.70239	1.10813	-0.679883	0.915651	0.0743566	-0.309378	-0.474663	0.812493	no	no	no	no	yes	no	no	no	no	no	no	no	no	no	yes	no
chr1	25573813	25574013	25573913	25573913	25573913	25573913	25573913	25573950	25573890	25573919	25573913	25573913	25573913	25573913	25573913	0.29542	0.57789	1.05293	0.22347	2.9809	4.17219	9.26396	8.33099	0.57296	1.7171	0.86218	0.93996	-0.284577	0.746706	-0.377681	0.137485	-0.788586	-0.0590344	no	no	no	no	no	yes	yes	yes	no	no	no	no	no	no	yes	yes
chr1	25574033	25574233	25574133	25574133	25574133	25574133	25574133	25574133	25574136	25574133	25574133	25574133	25574133	25574133	25574133	1.59849	1.20059	1.70369	0.87287	2.59018	4.2554	5.92447	3.84442	0.97067	0.7166	2.34614	1.57713	0.239783	0.529679	-0.549744	0.51538	0.199132	0.376732	no	no	no	no	no	no	yes	no	no	no	no	no	no	no	no	yes
chr1	25833102	25833302	25833202	25833202	25833202	25833202	25833202	25833202	25833202	25833202	25833202	25833202	25833206	25833202	25833202	0.74421	0.6299	0.60466	1.32783	0.72531	0.70089	0.70981	0.69149	0.51499	0.56835	28.4076	0.77184	0.0977903	-0.536718	0.0205658	0.0155414	-0.0499393	4.05287	no	no	no	no	no	no	no	no	no	no	yes	no	no	no	no	no
chr1	25875981	25876181	25876081	25876081	25876081	25876081	25876081	25876081	25876090	25876081	25876081	25876081	25876081	25876081	25876081	2.03113	0.54399	1.8294	1.17997	2.23568	2.37806	5.83881	3.37872	0.57296	0.34342	0.95781	0.64487	0.973192	0.376188	-0.062126	0.643236	0.227572	0.251267	no	no	no	no	no	no	yes	no	no	no	no	no	no	no	no	yes
chr1	25889020	25889220	25889120	25889120	25889120	25889120	25889120	25889120	25889116	25889120	25889120	25889120	25889120	25889120	25889120	0.67704	1.63198	1.38627	0.58998	2.9809	1.33477	8.70317	3.38466	0.19413	0.23887	0.50206	0.68914	-0.650231	0.585749	0.769814	1.14599	-0.0530649	-0.169346	no	no	no	no	no	no	yes	no	no	no	no	no	no	no	no	yes
chr1	26002635	26002835	26002735	26002735	26002735	26002735	26002735	26002735	26002729	26002731	26002735	26002735	26002735	26002735	26002735	1.02354	0.74724	0.62876	0.83685	7.43997	4.87277	9.92352	5.79695	0.49102	1.31892	1.26256	0.77184	0.211804	-0.17346	0.523197	0.684478	-0.637153	0.352708	no	no	no	no	no	no	yes	yes	no	no	no	no	no	no	no	yes
chr1	26021555	26021755	26021655	26021655	26021655	26021655	26021655	26021655	26021655	26021655	26021659	26021655	26021655	26021655	26021655	1.35409	1.63198	1.38627	2.94992	0.70375	0.67827	0.64582	1.03383	7.43745	3.10201	0.63128	1.37827	-0.160979	-0.727066	0.0217388	-0.305393	1.04048	-0.543908	no	no	no	no	no	no	no	no	yes	no	no	no	no	no	no	no
chr1	26097752	26097952	26097852	26097852	26097852	26097852	26097852	26097852	26097852	26097852	26097852	26097852	26097854	26097852	26097852	1.31056	0.52652	0.94282	1.1269	1.00522	1.36825	1.24575	0.96181	0.45499	0.50866	6.94408	2.31551	0.597996	-0.1306	-0.240061	0.195012	-0.0522585	1.26065	no	no	no	no	no	no	no	no	no	no	yes	no	no	no	no	no
chr1	26131210	26131410	26131310	26131310	26131310	26131310	26131308	26131310	26131310	26131310	26131310	26131310	26131310	26131310	26131310	0.67704	0.54399	0.5	0.58998	7.69909	2.8066	4.54239	2.5344	1.14834	0.43472	1.26256	0.77184	0.119254	-0.0840461	1.19236	0.649043	0.582453	0.352708	no	no	no	no	yes	no	no	no	no	no	no	no	no	no	yes	no
chr1	26137410	26137610	26137510	26137510	26137510	26137510	26137514	26137510	26137501	26137510	26137510	26137460	26137510	26137510	26137510	3.38522	2.17597	3.1588	4.71988	15.8857	8.07087	10.623	5.72066	4.97884	7.08772	2.00822	1.37827	0.465452	-0.459818	0.896488	0.790304	-0.435867	0.338998	no	no	no	no	yes	no	yes	no	no	yes	no	no	no	no	yes	yes
chr1	26146390	26146590	26146490	26146490	26146490	26146490	26146523	26146490	26146490	26146490	26146482	26146490	26146488	26146490	26146490	0.69523	3.42977	2.47838	1.82299	5.87984	3.50851	4.46635	2.93012	3.88269	2.14979	10.5432	0.59643	-1.38575	0.301192	0.609724	0.476004	0.632421	2.85412	no	no	no	no	yes	no	no	no	yes	no	yes	no	no	no	yes	no
chr1	26221967	26222167	26222067	26222067	26222067	26222067	26222067	26222067	26222051	26222076	26222067	26222067	26222067	26222067	26222067	2.62113	2.10607	3.15774	1.69035	1.70493	2.90389	8.70317	8.33515	0.75176	0.43964	0.50206	1.37827	0.22135	0.628006	-0.529321	0.0557829	0.283097	-0.66297	no	no	no	no	no	no	yes	yes	no	no	no	no	no	no	no	yes
chr1	26324582	26324751	26324682	26324682	26324682	26324682	26324682	26324682	26324673	26324720	26324682	26324682	26324682	26324682	26324682	1.4807	2.50077	2.1947	2.63762	3.80332	4.88166	3.54099	5.49609	0.97067	0.95546	1.779	2.96877	-0.496925	-0.187314	-0.292191	-0.516565	0.0111782	-0.514126	no	no	no	no	no	no	yes	yes	no	no	no	no	no	no	no	yes
chr1	26324752	26324891	26324822	26324822	26324822	26324822	26324815	26324819	26324822	26324822	26324822	26324822	26324822	26324822	26324822	2.03113	2.17597	3.1588	2.94992	4.63939	4.42279	4.69072	5.47931	1.14592	1.7171	2.97979	2.06741	-0.0673416	0.0743439	0.0565038	-0.187229	-0.340471	0.375671	no	no	no	no	yes	yes	no	no	no	no	no	no	no	no	yes	no
chr1	26324892	26325062	26324962	26324962	26324962	26324962	26324962	26324962	26324962	26324962	26324962	26324962	26324970	26324962	26324962	0.67704	2.71996	2.27253	2.35994	1.69658	1.35945	1.54863	1.72154	0.33807	0.7755	8.30201	1.48907	-1.14937	-0.0380291	0.19268	-0.0947013	-0.408072	1.90194	no	no	no	no	no	no	no	no	no	no	yes	no	no	no	no	no
chr1	26438158	26438358	26438258	26438258	26438258	26438258	26438258	26438256	26438258	26438258	26438258	26438258	26438258	26438258	26438258	0.51177	0.74724	0.33333	1.25528	2.59018	5.75756	2.89755	4.0892	0.75176	2.06052	0.59007	2.21961	-0.208839	-0.758273	-0.912446	-0.384871	-0.804972	-1.0178	no	no	no	no	no	yes	no	no	no	no	no	no	no	no	yes	no
chr1	26496235	26496435	26496335	26496335	26496335	26496335	26496335	26496335	26496335	26496338	26496335	26496335	26496335	26496335	26496335	1.4807	1.87557	2.1947	1.31881	4.8576	6.5029	6.24983	9.50208	1.46646	0.34342	1.50617	0.68914	-0.213101	0.462296	-0.357139	-0.534656	0.876531	0.569195	no	no	no	no	no	no	no	yes	no	no	no	no	no	no	no	yes
chr1	26629530	26629730	26629630	26629630	26629630	26629630	26629630	26629630	26629630	26629630	26629639	26629630	26629630	26629630	26629630	0.34388	0.74724	0.33333	0.52913	1.93814	1.05185	1.39321	0.65502	9.43648	7.85972	0.63128	0.77184	-0.378673	-0.197677	0.517978	0.532098	0.236302	-0.119244	no	no	no	no	no	no	no	no	yes	no	no	no	no	no	no	no
chr1	26638270	26638470	26638370	26638370	26638370	26638370	26638370	26638370	26638365	26638370	26638370	26638370	26638370	26638370	26638370	3.72104	1.25979	2.74824	0.66391	1.93814	1.05185	5.90043	1.38008	1.12764	0.87928	0.50206	0.68914	1.06292	1.17164	0.517978	1.53568	0.179074	-0.169346	no	no	no	no	no	no	yes	no	no	no	no	no	no	no	no	yes
chr1	26648089	26648289	26648189	26648189	26648189	26648189	26648189	26648189	26648189	26648189	26648189	26648189	26648189	26648189	26648189	0.34388	0.68918	0.55451	0.26456	2.65371	2.50331	4.24045	5.554	1.4324	2.06052	1.89384	0.77184	-0.329919	0.297824	0.0606435	-0.322685	-0.331396	0.707737	no	no	no	no	no	no	no	yes	no	no	no	no	no	no	no	yes
chr1	26677268	26677468	26677368	26677368	26677368	26677368	26677368	26677368	26677368	26677368	26677373	26677360	26677370	26677368	26677368	2.03113	1.63198	0.94314	1.17997	0.5	0.5	2.22252	0.69149	10.4146	5.07161	27.7445	2.31387	0.203707	-0.165918	0	0.929895	0.910729	3.1167	no	no	no	no	no	no	no	no	yes	yes	yes	no	no	no	no	no
chr1	26798823	26799023	26798923	26798923	26798923	26798923	26798923	26798923	26798917	26798923	26798923	26798923	26798923	26798923	26798923	0.51177	1.49448	1.51502	0.83685	3.35481	3.72385	6.36067	3.43663	1.92062	1.60164	2.18743	0.70454	-0.7225	0.453336	-0.117353	0.730373	0.166853	0.903011	no	no	no	no	no	no	yes	no	no	no	no	no	no	no	no	yes
chr1	26804023	26804223	26804123	26804123	26804123	26804123	26804123	26804123	26804123	26804115	26804123	26804123	26804123	26804123	26804123	0.51177	1.49448	1.2196	0.83685	1.39484	2.95472	3.49502	7.03872	0.28648	0.34342	0.63128	0.77184	-0.7225	0.273066	-0.723646	-0.838638	-0.0624814	-0.119244	no	no	no	no	no	no	no	yes	no	no	no	no	no	no	no	yes
chr1	26804303	26804503	26804403	26804403	26804403	26804403	26804403	26804403	26804403	26804399	26804403	26804403	26804403	26804403	26804403	1.5353	0.37362	0.92418	2.09213	1.30875	1.00096	4.05887	6.46536	2.25527	0.43964	0.63128	1.54367	0.884174	-0.684357	0.20642	-0.561397	1.17707	-0.640907	no	no	no	no	no	no	no	yes	no	no	no	no	no	no	no	yes
chr1	26804723	26804923	26804823	26804823	26804823	26804823	26804823	26804823	26804828	26804823	26804823	26804823	26804823	26804823	26804823	0.51177	0.37362	1.51502	0.41843	2.38518	2.59967	5.59449	4.27578	0.49102	1.63405	1.00411	1.37827	0.138256	0.826275	-0.0886321	0.321877	-0.820983	-0.246951	no	no	no	no	no	no	yes	no	no	no	no	no	no	no	no	yes
chr1	26826722	26826922	26826822	26826822	26826822	26826822	26826822	26826822	26826822	26826824	26826822	26826822	26826822	26826822	26826822	1.48842	1.25979	1.67645	1.32783	1.96313	2.00216	1.83197	6.04695	0.5824	0.23887	0.25154	0.42494	0.139041	0.201335	-0.0188789	-1.31519	0.35309	-0.187197	no	no	no	no	no	no	no	yes	no	no	no	no	no	no	no	yes
chr1	26946977	26947176	26947077	26947077	26947077	26947077	26947081	26947077	26947077	26947077	26947077	26947077	26947077	26947077	26947077	0.41135	0.28451	0.25	0.32416	6.74603	3.59583	2.11193	4.25119	0.90812	2.09965	1.89167	2.31387	0.135858	-0.0831494	0.753132	-0.754835	-0.699953	-0.196614	no	no	no	no	yes	no	no	no	no	no	no	no	no	no	yes	no
chr1	26947177	26947366	26947277	26947277	26947277	26947277	26947277	26947296	26947268	26947261	26947277	26947277	26947312	26947277	26947277	0.41135	1.12086	3.28756	1.29665	3.42309	7.18868	6.09427	6.04695	2.0284	2.32651	8.83792	4.63102	-0.587574	0.900626	-0.888576	0.00965526	-0.135454	0.804957	no	no	no	no	no	yes	yes	yes	no	no	yes	no	no	no	yes	yes
chr1	26947367	26947557	26947457	26947457	26947457	26947457	26947448	26947457	26947473	26947444	26947457	26947457	26947457	26947457	26947457	1.03163	1.13805	1.35784	1.05825	6.97958	4.2554	11.1814	8.80326	2.64259	1.64804	3.15278	3.08516	-0.0736579	0.196048	0.602512	0.313342	0.46004	0.0236849	no	no	no	no	yes	no	yes	yes	no	no	no	no	no	no	yes	yes
chr1	26947757	26947916	26947857	26947857	26947857	26947857	26947857	26947857	26947863	26947857	26947857	26947857	26947857	26947857	26947857	0.61968	0.97601	1.68807	2.62617	2.15566	2.07958	6.56054	3.62045	0.50156	1.24385	2.99473	1.49377	-0.286881	-0.431876	0.0352082	0.710456	-0.579514	0.67977	no	no	no	no	no	no	yes	no	no	no	no	no	no	no	no	yes
chr1	26947917	26948077	26947977	26947977	26947977	26947977	26947977	26947977	26947977	26947973	26947977	26947977	26947977	26947977	26947977	0.69523	1.14326	1.51183	1.82299	2.59018	4.16943	2.6754	5.87016	1.14592	1.03026	1.6079	1.19286	-0.338326	-0.168485	-0.525949	-0.902442	0.0799318	0.250075	no	no	no	no	no	no	no	yes	no	no	no	no	no	no	no	yes
chr1	27019574	27019774	27019674	27019674	27019674	27019674	27019635	27019670	27019680	27019670	27019674	27019674	27019674	27019674	27019674	1.1755	2.27373	2.32683	1.47562	10.3239	6.34198	5.20821	3.53834	2.57832	1.69463	1.25772	0.84988	-0.589588	0.426358	0.625127	0.452013	0.409195	0.287435	no	no	no	no	yes	yes	yes	yes	no	no	no	no	no	no	yes	yes
chr1	27022034	27022234	27022134	27022134	27022134	27022134	27022134	27022132	27022158	27022141	27022134	27022134	27022139	27022134	27022134	2.86831	4.18048	2.09015	1.89744	6.77056	10.1865	8.01326	10.5445	1.85148	1.40878	7.02877	2.00019	-0.421382	0.0928981	-0.525672	-0.357091	0.243408	1.42013	no	no	no	no	no	yes	yes	yes	no	no	yes	no	no	no	yes	yes
chr1	27070672	27070872	27070772	27070772	27070772	27070772	27070775	27070770	27070769	27070772	27070772	27070772	27070772	27070772	27070772	1.85904	1.46402	1.68807	2.62617	7.99735	7.34342	6.02734	3.10329	1.14834	5.21664	0.40197	0.52571	0.214517	-0.431876	0.108861	0.776198	-1.53291	-0.122025	no	no	no	no	yes	yes	yes	no	no	no	no	no	no	no	yes	yes
chr1	27113810	27114010	27113910	27113910	27113910	27113910	27113910	27113910	27113912	27113910	27113910	27113910	27113910	27113910	27113910	1.03163	0.9189	0.37725	1.05825	1.3996	1.20144	5.66121	3.59625	1.4324	0.34342	2.00822	0.68914	0.0823582	-0.579628	0.124346	0.535327	0.85647	0.832621	no	no	no	no	no	no	yes	no	no	no	no	no	no	no	no	yes
chr1	27160168	27160368	27160268	27160268	27160268	27160268	27160268	27160268	27160270	27160268	27160268	27160268	27160268	27160268	27160268	0.51177	1.12086	0.92418	0.83685	4.47135	3.50456	7.42625	4.0892	0.44112	0.49464	0.50206	0.68914	-0.488411	0.0670099	0.280511	0.727452	-0.0526076	-0.169346	no	no	no	no	no	no	yes	no	no	no	no	no	no	no	no	yes
chr1	27191407	27191607	27191507	27191507	27191507	27191507	27191507	27191488	27191509	27191546	27191507	27191507	27191507	27191507	27191507	0.65528	2.10607	0.94282	1.1269	2.4869	6.50289	6.1512	9.60704	0.65079	1.12282	2.52513	1.54367	-0.908015	-0.1306	-1.1055	-0.568765	-0.362825	0.470765	no	no	no	no	no	yes	yes	yes	no	no	no	no	no	no	yes	yes
chr1	27204547	27204747	27204647	27204647	27204647	27204647	27204647	27204647	27204638	27204647	27204647	27204647	27204647	27204647	27204647	0.74035	1.25038	0.59984	1.31881	2.37379	1.8023	13.5679	6.55777	0.51499	3.97847	2.41185	0.59643	-0.370791	-0.535457	0.267759	0.946759	-1.71639	1.0957	no	no	no	no	no	no	yes	no	no	no	no	no	no	no	no	yes
chr1	27216666	27216866	27216766	27216766	27216766	27216766	27216766	27216766	27216773	27216758	27216766	27216766	27216766	27216766	27216766	1.31056	1.05304	2.27177	2.81725	2.9809	3.67147	7.69264	7.02583	0.5824	0.7166	0.63128	2.06741	0.170481	-0.222462	-0.230782	0.115144	-0.11744	-0.911017	no	no	no	no	no	no	yes	yes	no	no	no	no	no	no	no	yes
chr1	27226866	27227066	27226966	27226966	27226966	27226966	27226966	27226966	27226969	27226969	27226966	27226966	27226966	27226966	27226966	0.51177	1.49448	2.71567	1.6737	6.18586	5.00672	6.51026	6.61268	0.69431	0.47773	1.56193	1.36428	-0.7225	0.474785	0.258583	-0.0195416	0.197315	0.11583	no	no	no	no	yes	no	yes	yes	no	no	no	no	no	no	yes	yes
chr1	27240605	27240805	27240705	27240705	27240705	27240705	27240705	27240705	27240705	27240705	27240705	27240705	27240711	27240705	27240705	1.35409	1.08799	0.94314	0.58998	0.72531	1.05185	0.69506	0.82629	0.73323	0.8357	8.83792	0.77184	0.173055	0.289381	-0.25007	-0.10758	-0.0828672	2.4731	no	no	no	no	no	no	no	no	no	no	yes	no	no	no	no	no
chr1	27371100	27371300	27371200	27371200	27371200	27371200	27371200	27371200	27371200	27371210	27371200	27371200	27371200	27371200	27371200	0.51177	0.37362	1.2196	0.83685	1.58745	3.50456	5.62612	8.81402	1.4324	1.7171	0.50309	1.27482	0.138256	0.273066	-0.799855	-0.56668	-0.159687	-0.597821	no	no	no	no	no	no	no	yes	no	no	no	no	no	no	no	yes
chr1	27372540	27372740	27372640	27372640	27372640	27372640	27372640	27372640	27372640	27372640	27372637	27372625	27372640	27372640	27372640	4.09414	0.37362	4.17382	0.83685	2.87063	1.58519	4.49591	2.99459	15.4498	6.25189	2.39578	0.74689	1.89086	1.494	0.582298	0.460311	1.18164	0.958954	no	no	no	no	no	no	no	no	yes	yes	no	no	no	no	no	no
chr1	27481575	27481775	27481675	27481675	27481675	27481675	27481679	27481688	27481675	27481662	27481675	27481675	27481675	27481675	27481675	2.04707	1.49448	1.8294	2.09213	8.02467	12.0166	6.72679	9.46949	1.32337	1.48391	2.2168	1.8344	0.288684	-0.128105	-0.528402	-0.43825	-0.096394	0.182583	no	no	no	no	yes	yes	yes	yes	no	no	no	no	no	no	yes	yes
chr1	27488235	27488435	27488335	27488335	27488335	27488335	27488335	27488335	27488323	27488335	27488335	27488335	27488341	27488335	27488335	2.97683	1.25979	1.14056	1.99174	5.27341	1.4028	9.02975	2.45775	2.05997	1.13671	39.6623	4.13482	0.81543	-0.482997	1.38453	1.53638	0.518126	2.98531	no	no	no	no	no	no	yes	no	no	no	yes	no	no	no	no	yes
chr1	27518634	27518834	27518734	27518734	27518734	27518734	27518734	27518734	27518734	27518734	27518734	27518734	27518728	27518734	27518734	2.23262	1.88969	3.28414	0.66391	0.5	0.5	1.06538	0.67622	1.50352	1.75857	16.0658	3.44569	0.161789	1.36443	0	0.301196	-0.139963	1.94062	no	no	no	no	no	no	no	no	no	no	yes	no	no	no	no	no
chr1	27627349	27627549	27627449	27627449	27627449	27627449	27627449	27627449	27627453	27627467	27627449	27627449	27627449	27627449	27627449	0.67704	0.54399	1.38627	1.76995	3.53829	2.83693	8.65157	11.9728	1.71888	1.37368	2.51028	0.68914	0.119254	-0.215103	0.242196	-0.426652	0.195887	1.0553	no	no	no	no	no	no	yes	yes	no	no	no	no	no	no	no	yes
chr1	27648509	27648709	27648609	27648609	27648609	27648609	27648594	27648615	27648629	27648596	27648609	27648609	27648609	27648609	27648609	0.73558	3.09693	1.6466	2.61535	5.85627	6.0351	6.06563	13.8752	0.23607	0.44539	3.15278	0.77129	-1.23913	-0.449995	-0.037147	-1.07402	-0.225698	1.22928	no	no	no	no	yes	yes	yes	yes	no	no	no	no	no	no	yes	yes
chr1	27743085	27743285	27743185	27743185	27743185	27743185	27743182	27743185	27743192	27743185	27743185	27743185	27743185	27743185	27743185	1.35409	1.08799	1.38627	2.94992	7.1886	5.15063	4.24591	2.20775	0.75176	2.63785	0.86218	0.46998	0.173055	-0.727066	0.412883	0.709631	-1.05428	0.341196	no	no	no	no	yes	no	yes	no	no	no	no	no	no	no	yes	yes
chr1	27809882	27810082	27809982	27809982	27809982	27809982	27809982	27809982	27809975	27809982	27809982	27809982	27809982	27809982	27809982	0.74421	1.88969	0.60466	1.32783	5.93287	1.93585	8.40178	1.25424	0.23144	0.28176	1.89384	0.68914	-0.728341	-0.536718	1.23967	2.06029	-0.0577798	0.776696	no	no	no	no	no	no	yes	no	no	no	no	no	no	no	no	yes
chr1	27935217	27935417	27935317	27935317	27935317	27935317	27935322	27935317	27935317	27935317	27935317	27935317	27935317	27935317	27935317	1.02354	1.49448	0.62876	0.41843	8.95023	4.87437	3.0082	2.12441	0.41183	2.78847	0.67094	0.35659	-0.301858	0.199479	0.760296	0.359371	-1.42405	0.300675	no	no	no	no	yes	no	no	no	no	no	no	no	no	no	yes	no
chr1	27951856	27952056	27951956	27951956	27951956	27951956	27951956	27951956	27951905	27951961	27951956	27951956	27951956	27951956	27951956	1.35409	0.54399	1.8294	1.76995	3.81698	3.83837	14.0005	5.72066	0.28648	0.28176	1.89384	0.77184	0.608506	0.0306362	-0.00639217	1.15834	0.00530288	0.707737	no	no	no	no	no	no	yes	yes	no	no	no	no	no	no	no	yes
chr1	27952736	27952936	27952836	27952836	27952836	27952836	27952850	27952836	27952805	27952836	27952836	27952836	27952836	27952836	27952836	2.03113	1.63198	1.38627	1.17997	4.43037	1.12626	10.8894	3.30874	0.48283	1.60962	0.63128	0.77184	0.203707	0.130449	1.35273	1.46433	-0.815487	-0.119244	no	no	no	no	yes	no	yes	no	no	no	no	no	no	no	yes	yes
chr1	27958056	27958256	27958156	27958156	27958156	27958156	27958156	27958156	27958149	27958156	27958156	27958156	27958156	27958156	27958156	3.58238	1.12086	1.51502	2.51055	2.38117	0.83405	6.01641	2.29108	1.14592	0.68684	0.63128	0.77184	1.11145	-0.481127	0.88249	1.09217	0.347273	-0.119244	no	no	no	no	no	no	yes	no	no	no	no	no	no	no	no	yes
chr1	27959476	27959676	27959576	27959576	27959576	27959576	27959576	27959576	27959583	27959576	27959576	27959576	27959576	27959576	27959576	0.41135	0.28451	0.69313	0.64833	3.53829	1.16787	7.10254	2.72614	0.40043	0.45301	1.89384	1.54367	0.135858	0.0386876	1.06587	1.12069	-0.0531748	0.186074	no	no	no	no	no	no	yes	no	no	no	no	no	no	no	no	yes
chr1	27985075	27985275	27985175	27985175	27985175	27985175	27985180	27985175	27985166	27985175	27985175	27985175	27985175	27985175	27985175	1.02354	0.74724	0.33333	0.83685	7.81565	1.7518	9.291	2.84434	0.28648	0.68684	0.63128	0.77184	0.211804	-0.4622	1.67969	1.42058	-0.390894	-0.119244	no	no	no	no	yes	no	yes	no	no	no	no	no	no	no	yes	yes
chr1	27986155	27986355	27986255	27986255	27986255	27986255	27986259	27986255	27986259	27986255	27986255	27986255	27986255	27986255	27986255	1.35409	1.08799	1.38627	1.76995	4.98473	3.52178	4.59564	2.29108	0.70352	0.40224	1.89384	0.77184	0.173055	-0.215103	0.404395	0.765742	0.280786	0.707737	no	no	no	no	yes	no	yes	no	no	no	no	no	no	no	yes	yes
chr1	27989755	27989955	27989855	27989855	27989855	27989855	27989855	27989855	27989851	27989855	27989855	27989855	27989855	27989855	27989855	0.68775	0.68918	0.2	0.52913	2.12297	2.40317	6.54919	3.59625	0.83959	1.75857	0.63056	0.77129	-0.00122185	-0.349677	-0.123961	0.715865	-0.584536	-0.119433	no	no	no	no	no	no	yes	no	no	no	no	no	no	no	no	yes
chr1	28157068	28157227	28157168	28157168	28157168	28157168	28157168	28157168	28157173	28157168	28157168	28157168	28157168	28157168	28157168	1.02354	2.24173	0.33333	1.25528	1.3705	1.08465	3.57993	2.0446	0.46473	0.51845	3.15641	0.77184	-0.679883	-0.758273	0.185386	0.589073	-0.0519647	1.23009	no	no	no	no	no	no	yes	no	no	no	no	no	no	no	no	yes
chr1	28157228	28157388	28157288	28157288	28157288	28157288	28157288	28157288	28157288	28157279	28157288	28157288	28157288	28157288	28157288	0.65528	2.10607	1.82879	1.69035	2.34019	2.50324	4.49591	5.98905	0.46287	0.47773	4.36779	1.53257	-0.908015	0.0723912	-0.0687597	-0.346738	-0.0145811	1.08373	no	no	no	no	no	no	no	yes	no	no	no	no	no	no	no	yes
chr1	28184627	28184827	28184727	28184727	28184727	28184727	28184737	28184733	28184727	28184727	28184727	28184727	28184727	28184727	28184727	0.69523	0.57163	1.51183	0.60766	8.89663	7.97919	5.12843	4.00235	1.17003	1.01678	0.40197	1.78929	0.109219	0.643776	0.140352	0.292912	0.105661	-0.992442	no	no	no	no	yes	yes	no	no	no	no	no	no	no	no	yes	no
chr1	28190787	28190936	28190875	28190887	28190887	28190887	28190887	28190887	28190881	28190887	28190887	28190887	28190887	28190887	28190887	14.1399	3.14949	3.28414	4.6474	5.30743	1.7518	9.21237	2.0001	0.92452	1.03194	0.63128	0.77184	1.86735	-0.398581	1.19668	1.76724	-0.0783591	-0.119244	yes	no	no	no	no	no	yes	no	no	no	no	no	yes	no	no	yes
chr1	28190937	28191087	28190987	28190987	28190987	28190987	28190996	28190987	28190987	28190987	28190987	28190987	28190987	28190987	28190987	6.69787	3.14949	1.67645	3.31957	6.1435	2.25252	4.76856	2.88268	0.75176	1.31892	0.63128	0.77184	0.891525	-0.690567	1.13507	0.571158	-0.404648	-0.119244	no	no	no	no	yes	no	no	no	no	no	no	no	no	no	yes	no
chr1	28201806	28202006	28201906	28201906	28201906	28201906	28201920	28201906	28201870	28201906	28201906	28201906	28201906	28201906	28201906	1.5353	0.37362	1.81045	0.41843	3.69881	4.0054	4.40516	1.91415	0.57296	0.34342	1.00411	0.68914	0.884174	0.986506	-0.0911899	0.891262	0.227572	0.246673	no	no	no	no	yes	no	yes	no	no	no	no	no	no	no	yes	yes
chr1	28210666	28210866	28210766	28210766	28210766	28210766	28210766	28210766	28210766	28210766	28210766	28210766	28210766	28210766	28210766	1.02354	1.12086	0.92418	0.83685	2.02666	1.30158	6.55162	5.04401	1.47305	0.54468	0.63128	1.54367	-0.067768	0.0670099	0.395102	0.32128	0.678983	-0.640907	no	no	no	no	no	no	yes	no	no	no	no	no	no	no	no	yes
chr1	28211466	28211666	28211564	28211566	28211566	28211566	28211566	28211566	28211566	28211566	28211566	28211566	28211566	28211566	28211566	6.65298	1.8681	1.2196	1.25528	1.52473	1.16787	1.90198	1.27671	0.73323	0.41785	0.63128	0.77184	1.41593	-0.0230069	0.219851	0.350087	0.289758	-0.119244	yes	no	no	no	no	no	no	no	no	no	no	no	yes	no	no	no
chr1	28211886	28212086	28211983	28211986	28211986	28211986	28211986	28211986	28211986	28211986	28211986	28211986	28211986	28211986	28211986	7.16474	2.61535	2.40129	2.09213	0.49341	0.92791	2.36476	1.42384	0.38827	0.23887	0.63128	0.77184	1.17527	0.137481	-0.368427	0.473209	0.164263	-0.119244	yes	no	no	no	no	no	no	no	no	no	no	no	yes	no	no	no
chr1	28212206	28212406	28212310	28212306	28212306	28212306	28212306	28212306	28212306	28212306	28212306	28212306	28212306	28212306	28212306	5.84761	1.13265	3.7921	1.23945	2.18025	1.57847	2.89755	1.80023	0.5824	0.23887	1.26256	2.31551	1.68295	1.09751	0.302625	0.477022	0.35309	-0.551275	yes	no	no	no	no	no	no	no	no	no	no	no	yes	no	no	no
chr1	28213786	28213986	28213886	28213886	28213886	28213886	28213917	28213886	28213890	28213887	28213886	28213886	28213886	28213886	28213886	3.71807	0.97601	1.68807	2.10094	4.96571	3.33635	6.69818	5.2514	0.49102	0.54468	0.63056	0.77129	1.25561	-0.206135	0.460213	0.300338	-0.0510084	-0.119433	no	no	no	no	yes	no	yes	yes	no	no	no	no	no	no	yes	yes
chr1	28218166	28218366	28218266	28218266	28218266	28218266	28218266	28218266	28218268	28218266	28218266	28218266	28218266	28218266	28218266	2.04707	0.74724	1.51502	1.6737	2.18718	1.25156	5.25046	3.19262	0.49102	0.54468	0.67032	1.57713	0.802345	-0.0882677	0.501356	0.57611	-0.0510084	-0.625641	no	no	no	no	no	no	yes	no	no	no	no	no	no	no	no	yes
chr1	28286003	28286203	28286103	28286103	28286103	28286103	28286103	28286103	28286103	28286103	28286105	28286103	28286068	28286103	28286103	4.7393	4.35194	6.26074	3.53991	1.96313	1.50144	1.56558	0.98592	7.44849	4.46447	10.1005	6.1747	0.100813	0.677453	0.244363	0.369478	0.628612	0.629632	no	no	no	no	no	no	no	no	yes	no	yes	no	no	no	no	no
chr1	28415018	28415218	28415118	28415118	28415118	28415118	28415118	28415118	28415115	28415118	28415118	28415118	28415118	28415118	28415118	0.55894	0.42573	0.75421	0.4625	2.65371	1.62698	4.11271	3.02348	0.38827	0.47773	0.40197	1.19286	0.128865	0.262385	0.475957	0.345644	-0.0900945	-0.645358	no	no	no	no	no	no	yes	no	no	no	no	no	no	no	no	yes
chr1	28417797	28417997	28417897	28417897	28417897	28417897	28417897	28417897	28417907	28417897	28417897	28417897	28417897	28417897	28417897	0.51177	1.8681	0.62876	0.83685	1.76914	2.92063	7.72196	4.94501	0.75176	0.43964	2.30224	0.62773	-0.923857	-0.17346	-0.501648	0.552973	0.283097	1.02058	no	no	no	no	no	no	yes	no	no	no	no	no	no	no	no	yes
chr1	28471055	28471255	28471155	28471155	28471155	28471155	28471152	28471155	28471155	28471155	28471155	28471155	28471155	28471155	28471155	0.67704	2.17597	0.94314	0.58998	5.48913	1.66859	1.75164	1.01362	0.85944	0.34342	1.26111	0.77129	-0.92128	0.289381	1.28195	0.4505	0.468958	0.352231	no	no	no	no	yes	no	no	no	no	no	no	no	no	no	yes	no
chr1	28474615	28474815	28474715	28474715	28474715	28474715	28474702	28474715	28474723	28474715	28474715	28474715	28474715	28474715	28474715	0.67704	1.08799	0.5	0.58998	6.46455	3.56352	7.5285	2.37089	2.04502	0.56468	0.63128	2.31551	-0.316198	-0.0840461	0.709908	1.33916	0.960584	-1.02323	no	no	no	no	yes	no	yes	no	no	no	no	no	no	no	yes	yes
chr1	28495974	28496174	28496074	28496074	28496074	28496074	28496067	28496074	28496113	28496074	28496074	28496074	28496074	28496074	28496074	1.03163	0.22973	0.69313	0.26456	8.55473	3.75504	4.78572	2.19383	1.47305	1.63405	1.00411	0.68914	0.724296	0.421057	1.00676	0.857209	-0.0909913	0.246673	no	no	no	no	yes	no	yes	no	no	no	no	no	no	no	yes	yes
chr1	28499334	28499534	28499345	28499434	28499434	28499434	28499429	28499450	28499417	28499453	28499434	28499434	28499434	28499434	28499434	8.18828	1.8681	4.46925	0.41843	10.0739	4.38094	11.9713	4.63756	1.02251	1.69404	1.89384	0.77184	1.6797	1.94705	1.04123	1.20218	-0.413624	0.707737	yes	no	no	no	yes	yes	yes	yes	no	no	no	no	yes	no	yes	yes
chr1	28501754	28501954	28501854	28501854	28501854	28501854	28501856	28501854	28501835	28501854	28501854	28501854	28501854	28501854	28501854	1.48842	1.25979	1.14056	0.66391	8.65173	2.25252	6.51026	2.0446	3.53714	0.55882	1.26256	0.77184	0.139041	0.363411	1.56923	1.30261	1.54133	0.352708	no	no	no	no	yes	no	yes	no	no	no	no	no	no	no	yes	yes
chr1	28526093	28526293	28526193	28526193	28526193	28526193	28526193	28526193	28526192	28526193	28526193	28526193	28526193	28526193	28526193	0.74421	1.25979	0.60466	1.99174	3.21725	3.50432	4.24591	3.02348	0.83959	0.47291	0.50206	2.38572	-0.373615	-0.898717	-0.0950068	0.382749	0.320715	-1.17252	no	no	no	no	no	no	yes	no	no	no	no	no	no	no	no	yes
chr1	28526533	28526733	28526633	28526633	28526633	28526633	28526642	28526633	28526626	28526633	28526633	28526633	28526633	28526633	28526633	0.67704	2.17597	0.94314	0.58998	10.2856	5.72787	5.49455	2.38028	0.37588	0.87928	0.40197	0.59643	-0.92128	0.289381	0.746255	0.942087	-0.449825	-0.187394	no	no	no	no	yes	no	yes	no	no	no	no	no	no	no	yes	yes
chr1	28535433	28535633	28535533	28535533	28535533	28535533	28535533	28535533	28535541	28535533	28535533	28535533	28535533	28535533	28535533	1.48842	0.6299	0.60466	1.32783	3.68523	2.92831	7.08198	2.38568	0.46287	1.12702	0.57035	0.72398	0.610447	-0.536718	0.254211	1.25526	-0.540032	-0.134657	no	no	no	no	no	no	yes	no	no	no	no	no	no	no	no	yes
chr1	28559452	28559652	28559552	28559552	28559552	28559552	28559552	28559552	28559546	28559552	28559552	28559552	28559552	28559552	28559552	0.65528	0.52652	1.82879	1.1269	2.59018	3.50432	5.70552	5.78444	0.75176	1.31892	0.33516	1.40995	0.116829	0.411433	-0.327253	-0.0168805	-0.404648	-0.851991	no	no	no	no	no	no	yes	no	no	no	no	no	no	no	no	yes
chr1	28565491	28565691	28565591	28565591	28565591	28565591	28565591	28565597	28565591	28565591	28565591	28565591	28565591	28565591	28565591	0.41135	0.56903	0.47157	0.32416	2.04063	5.39595	0.62623	0.72207	0.75176	0.43964	0.33516	0.52571	-0.152797	0.152279	-1.07279	-0.0826125	0.283097	-0.192468	no	no	no	no	no	yes	no	no	no	no	no	no	no	no	yes	no
chr1	28571431	28571631	28571531	28571531	28571531	28571531	28571534	28571531	28571531	28571531	28571531	28571531	28571531	28571531	28571531	0.67704	1.63198	0.5	1.17997	6.33704	3.1989	2.91394	1.26157	1.29058	0.96706	0.60501	0.75165	-0.650231	-0.539346	0.805187	0.791297	0.219672	-0.126132	no	no	no	no	yes	no	no	no	no	no	no	no	no	no	yes	no
chr1	28655448	28655648	28655548	28655548	28655548	28655548	28655548	28655548	28655554	28655537	28655548	28655548	28655548	28655548	28655548	0.61968	2.44004	0.46137	0.52523	2.86273	4.0054	6.72679	6.28639	0.23144	0.95546	0.63128	2.31551	-1.08672	-0.0617053	-0.373865	0.084665	-0.667162	-1.02323	no	no	no	no	no	no	yes	yes	no	no	no	no	no	no	no	yes
chr1	28669807	28670007	28669907	28669907	28669907	28669907	28669907	28669907	28669907	28669907	28669907	28669907	28669917	28669907	28669907	1.48842	0.6299	1.14056	0.66391	1.63493	1.75375	0.76639	0.82629	2.57496	1.13671	11.5473	0.68914	0.610447	0.363411	-0.063633	-0.048112	0.742536	2.89301	no	no	no	no	no	no	no	no	no	no	yes	no	no	no	no	no
chr1	28832501	28832701	28832601	28832601	28832601	28832601	28832628	28832600	28832602	28832606	28832601	28832601	28832601	28832601	28832601	1.5353	1.12086	1.2196	1.6737	3.54688	3.14718	10.9058	5.6817	0.23144	0.28176	4.01974	1.19286	0.257507	-0.268538	0.132746	0.833373	-0.0577798	1.1948	no	no	no	no	yes	yes	yes	yes	no	no	no	no	no	no	yes	yes
chr1	28833101	28833301	28833201	28833201	28833201	28833201	28833179	28833197	28833215	28833197	28833201	28833201	28833201	28833201	28833201	1.02354	1.8681	1.2196	1.6737	7.09385	6.00816	10.5099	12.4556	1.67918	0.47291	2.34614	0.52571	-0.503214	-0.268538	0.20779	-0.225332	0.863122	1.13302	no	no	no	no	yes	yes	yes	yes	no	no	no	no	no	no	yes	yes
chr1	28833661	28833800	28833761	28833761	28833761	28833761	28833761	28833761	28833761	28833765	28833761	28833761	28833761	28833761	28833761	2.62113	1.57955	1.3858	1.69035	2.54101	2.16955	5.12843	8.38186	1.12764	0.34342	1.00411	0.68914	0.489321	-0.173321	0.159883	-0.614356	0.663344	0.246673	no	no	no	no	no	no	no	yes	no	no	no	no	no	no	no	yes
chr1	28833801	28833941	28833841	28833841	28833841	28833841	28833848	28833841	28833841	28833841	28833841	28833841	28833841	28833841	28833841	3.27641	1.05304	0.94282	2.2538	8.48566	5.19857	8.01584	7.79609	0.57296	0.68684	1.67581	1.57713	1.05864	-0.743973	0.613813	0.0355995	-0.100841	0.0542104	no	no	no	no	yes	no	no	no	no	no	no	no	no	no	yes	no
chr1	28834360	28834559	28834460	28834460	28834460	28834460	28834460	28834460	28834452	28834460	28834460	28834460	28834460	28834460	28834460	2.03113	1.08799	2.71567	1.17997	4.73871	4.77017	10.9449	6.69799	2.25137	1.51169	0.40197	0.59603	0.537741	0.769314	-0.00788735	0.633837	0.372389	-0.187032	no	no	no	no	no	no	yes	no	no	no	no	no	no	no	no	yes
chr1	28834560	28834689	28834660	28834660	28834660	28834660	28834660	28834658	28834660	28834660	28834660	28834660	28834660	28834660	28834660	1.35409	2.17597	2.27253	0.58998	5.18127	5.9482	6.3716	6.42411	0.41979	1.41873	1.34065	0.93996	-0.432028	1.0414	-0.168736	-0.0102403	-0.768572	0.270882	no	no	no	no	no	yes	no	no	no	no	no	no	no	no	yes	no
chr1	28834690	28834789	28834720	28834720	28834720	28834720	28834720	28834720	28834720	28834720	28834720	28834720	28834720	28834720	28834720	0.67704	2.17597	2.27253	1.17997	3.90783	2.30302	7.32333	6.73314	1.12764	1.31892	1.67581	1.16332	-0.92128	0.586098	0.5713	0.106107	-0.124199	0.306729	no	no	no	no	yes	no	no	no	no	no	no	no	no	no	yes	no
chr1	28834790	28834929	28834860	28834860	28834860	28834860	28834860	28834860	28834860	28834860	28834860	28834860	28834860	28834860	28834860	1.96585	1.57955	1.3858	2.2538	4.37436	5.34054	9.28426	6.1609	0.44112	0.98927	1.43697	1.40995	0.201326	-0.447652	-0.238513	0.522225	-0.465049	0.0160853	no	no	no	no	yes	no	no	no	no	no	no	no	no	no	yes	no
chr1	28834930	28835029	28835000	28835000	28835000	28835000	28835000	28835001	28835000	28835000	28835000	28835000	28835000	28835000	28835000	2.55884	1.49448	2.10587	2.09213	4.01197	6.67579	7.08198	4.98123	0.23144	0.28176	0.74794	1.62407	0.512668	0.00639647	-0.614937	0.434267	-0.0577798	-0.586151	no	no	no	no	no	yes	no	no	no	no	no	no	no	no	yes	no
chr1	28835030	28835160	28835060	28835060	28835060	28835060	28835060	28835060	28835060	28835057	28835060	28835060	28835060	28835060	28835060	2.70817	1.63198	2.71567	2.35994	2.56287	4.25576	7.44028	9.32689	0.38827	0.23887	0.37397	1.08271	0.494559	0.145187	-0.56086	-0.291043	0.164263	-0.600111	no	no	no	no	no	no	no	yes	no	no	no	no	no	no	no	yes
chr1	28835180	28835380	28835280	28835280	28835280	28835280	28835279	28835280	28835280	28835280	28835280	28835280	28835280	28835280	28835280	1.5353	2.24173	1.8294	2.09213	5.51645	6.67851	7.17845	4.91327	0.73323	0.41785	0.33516	1.05142	-0.354607	-0.128105	-0.23674	0.467871	0.289758	-0.61961	no	no	no	no	yes	no	no	no	no	no	no	no	no	no	yes	no
chr1	28835520	28835679	28835620	28835620	28835620	28835620	28835620	28835620	28835620	28835623	28835620	28835620	28835620	28835620	28835620	2.08568	2.28651	1.9951	2.43065	5.52775	4.01033	6.90831	6.95859	1.34385	1.0031	1.50617	0.68914	-0.0909679	-0.195878	0.38168	-0.00914343	0.226646	0.569195	no	no	no	no	no	no	no	yes	no	no	no	no	no	no	no	yes
chr1	28835680	28835840	28835740	28835740	28835740	28835740	28835731	28835740	28835740	28835740	28835740	28835740	28835740	28835740	28835740	2.08568	2.85814	1.51183	1.82299	10.1356	8.02134	8.71274	5.49956	0.85944	0.68684	0.52754	2.06432	-0.322317	-0.168485	0.303764	0.579536	0.140545	-1.00436	no	no	no	no	yes	no	no	no	no	no	no	no	no	no	yes	no
chr1	28836020	28836220	28836120	28836120	28836120	28836120	28836120	28836114	28836120	28836120	28836120	28836120	28836120	28836120	28836120	2.09846	4.03598	3.47654	4.2873	5.18127	9.03278	6.54919	5.11894	0.38827	0.23887	2.08257	4.775	-0.700721	-0.240147	-0.698746	0.30304	0.164263	-0.905687	no	no	no	no	no	yes	no	no	no	no	no	no	no	no	yes	no
chr1	28836600	28836749	28836700	28836700	28836700	28836700	28836700	28836700	28836700	28836720	28836700	28836700	28836689	28836700	28836700	2.4681	2.56062	0.9147	1.29665	11.1235	11.7401	11.3443	13.3017	0.46287	0.28176	6.7821	2.26952	-0.037983	-0.262413	-0.0715694	-0.212339	0.190675	1.25108	no	no	no	no	no	no	no	yes	no	no	yes	no	no	no	no	yes
chr1	28836750	28836900	28836800	28836800	28836800	28836800	28836800	28836800	28836800	28836800	28836800	28836800	28836800	28836800	28836800	2.87945	2.27611	0.9147	0.79369	11.787	18.8442	15.6066	13.8762	0.28648	0.34342	3.16134	3.28988	0.243868	0.0941878	-0.634036	0.158751	-0.0624814	-0.0438891	no	no	no	no	no	yes	no	no	no	no	no	no	no	no	yes	no
chr1	28837280	28837449	28837380	28837380	28837380	28837380	28837372	28837380	28837380	28837380	28837380	28837380	28837380	28837380	28837380	2.4681	1.70708	1.13627	2.5933	11.7299	11.7148	10.4956	9.60617	0.44112	1.48391	2.00987	2.90676	0.357408	-0.750215	0.00171005	0.116174	-0.785422	-0.376271	no	no	no	no	yes	no	no	no	no	no	no	no	no	no	yes	no
chr1	28837450	28837620	28837520	28837520	28837520	28837520	28837520	28837520	28837529	28837520	28837520	28837520	28837520	28837520	28837520	1.76324	1.81898	2.70651	2.45937	10.0148	11.1823	8.42488	8.10643	0.28648	1.03026	1.14958	0.93996	-0.0288124	0.0995521	-0.145338	0.0495887	-0.658235	0.148028	no	no	no	no	no	no	yes	no	no	no	no	no	no	no	no	yes
chr1	28838120	28838320	28838220	28838220	28838220	28838220	28838220	28838220	28838213	28838233	28838220	28838220	28838220	28838220	28838220	0.74421	2.51959	1.14056	0.66391	6.50706	3.77594	7.61629	8.81113	0.99327	0.55025	0.55706	1.4261	-1.01283	0.363411	0.652463	-0.187353	0.362636	-0.639814	no	no	no	no	no	no	yes	yes	no	no	no	no	no	no	no	yes
chr1	28838720	28838869	28838820	28838820	28838820	28838820	28838820	28838820	28838820	28838814	28838820	28838820	28838820	28838820	28838820	2.03113	2.71996	3.60193	3.53991	2.54101	2.16955	7.84559	10.8514	1.01061	1.11764	2.51028	0.68914	-0.295431	0.0195753	0.159883	-0.422024	-0.0748241	1.0553	no	no	no	no	no	no	no	yes	no	no	no	no	no	no	no	yes
chr1	28838870	28838959	28838920	28838920	28838920	28838920	28838920	28838920	28838922	28838920	28838920	28838920	28838920	28838920	28838920	2.97683	2.51959	2.74824	3.31957	5.07109	2.50324	4.03607	3.98498	0.37588	1.31892	0.80395	1.19286	0.176212	-0.204674	0.793266	0.0147106	-0.753098	-0.281654	no	no	no	no	no	no	yes	no	no	no	no	no	no	no	no	yes
chr1	28838960	28839100	28839000	28839000	28839000	28839000	28838992	28839000	28839000	28839000	28839000	28839000	28839000	28839000	28839000	2.70817	1.08799	0.5	1.17997	9.33808	5.53248	4.59564	4.46636	0.37588	0.87928	2.00987	1.78929	0.828593	-0.539346	0.662266	0.0337227	-0.449825	0.109803	no	no	no	no	yes	no	no	no	no	no	no	no	no	no	yes	no
chr1	28839200	28839400	28839300	28839300	28839300	28839300	28839300	28839305	28839300	28839300	28839300	28839300	28839300	28839300	28839300	1.48842	1.25979	0.60466	0.66391	3.99181	6.76032	4.06285	4.24883	0.49381	0.54745	0.80395	1.19286	0.139041	-0.0523098	-0.636553	-0.0520461	-0.0508961	-0.281654	no	no	no	no	no	yes	no	no	no	no	no	no	no	no	yes	no
chr1	28839980	28840180	28840080	28840080	28840080	28840080	28840087	28840080	28840076	28840021	28840080	28840080	28840080	28840080	28840080	2.23262	1.88969	0.60466	3.31957	5.11387	4.82695	6.01641	3.83921	1.14592	0.34342	1.50617	1.37827	0.161789	-1.42862	0.0693449	0.535962	0.675686	0.0755718	no	no	no	no	yes	no	yes	yes	no	no	no	no	no	no	yes	yes
chr1	28840380	28840580	28840480	28840480	28840480	28840480	28840480	28840480	28840472	28840480	28840480	28840480	28840480	28840480	28840480	2.23262	1.25979	1.14056	1.32783	1.96313	1.00096	6.36067	2.78404	0.90524	0.50627	0.80395	0.59643	0.516515	-0.120997	0.56643	0.95991	0.338992	0.17631	no	no	no	no	no	no	yes	no	no	no	no	no	no	no	no	yes
chr1	28841380	28841580	28841480	28841480	28841480	28841480	28841480	28841480	28841484	28841480	28841480	28841480	28841480	28841480	28841480	2.96141	3.12596	1.66308	1.31881	3.7246	4.1534	6.62706	3.59625	0.57296	0.34342	2.44481	1.51293	-0.0587158	0.199711	-0.125332	0.73067	0.227572	0.455054	no	no	no	no	no	no	yes	no	no	no	no	no	no	no	no	yes
chr1	28844600	28844800	28844700	28844700	28844700	28844700	28844700	28844700	28844709	28844700	28844700	28844700	28844700	28844700	28844700	1.23936	4.39207	2.50587	2.62617	2.04121	3.75468	9.8777	4.17278	0.66875	0.62192	3.78769	0.77184	-1.26775	-0.0486741	-0.644703	1.07236	0.0410652	1.43408	no	no	no	no	no	no	yes	no	no	no	no	no	no	no	no	yes
chr1	28879199	28879338	28879299	28879299	28879299	28879299	28879307	28879299	28879299	28879299	28879299	28879299	28879299	28879299	28879299	1.23936	1.95203	1.27917	1.5757	12.663	4.17794	7.25958	2.07355	1.75881	2.81567	5.13318	0.68914	-0.398621	-0.176456	1.39982	1.42616	-0.46789	1.86035	no	no	no	no	yes	no	no	no	no	no	no	no	no	no	yes	no
chr1	28879339	28879479	28879379	28879379	28879379	28879379	28879379	28879379	28879384	28879445	28879379	28879379	28879376	28879379	28879379	1.85904	1.46402	2.09697	1.5757	5.62847	2.83693	5.84427	7.67841	1.62005	2.25405	9.03699	0.59643	0.214517	0.265893	0.788723	-0.342534	-0.312642	2.65241	no	no	no	no	no	no	yes	yes	no	no	yes	no	no	no	no	yes
chr1	28904078	28904278	28904178	28904178	28904178	28904178	28904178	28904178	28904180	28904171	28904178	28904178	28904178	28904178	28904178	3.38522	1.63198	2.71567	2.35994	2.76231	3.94579	12.9633	14.0592	0.37588	0.43964	0.40197	1.78929	0.736501	0.145187	-0.394582	-0.109003	-0.0653534	-0.992442	no	no	no	no	no	no	yes	yes	no	no	no	no	no	no	no	yes
chr1	28905218	28905418	28905318	28905318	28905318	28905318	28905318	28905318	28905321	28905318	28905318	28905318	28905318	28905318	28905318	1.3755	0.22973	0.69313	0.52913	2.15719	0.87981	8.25403	5.26284	0.65079	0.74855	0.63056	0.68914	0.94989	0.146982	0.748054	0.563265	-0.0830024	-0.0509214	no	no	no	no	no	no	yes	no	no	no	no	no	no	no	no	yes
chr1	28908297	28908497	28908397	28908397	28908397	28908397	28908387	28908409	28908396	28908404	28908397	28908397	28908397	28908397	28908397	1.02354	0.37362	1.2196	2.09213	7.14902	14.1859	11.4029	11.7908	0.38827	0.7166	1.50617	2.06741	0.558898	-0.478301	-0.898033	-0.0444313	-0.306266	-0.291537	no	no	no	no	yes	yes	yes	yes	no	no	no	no	no	no	yes	yes
chr1	28929417	28929617	28929517	28929517	28929517	28929517	28929517	28929517	28929511	28929517	28929517	28929517	28929517	28929517	28929517	2.70817	0.54399	1.8294	0.58998	2.38117	2.50288	5.0287	4.41549	0.85944	0.67785	0.33516	0.52571	1.26404	0.831488	-0.051019	0.154755	0.148254	-0.192468	no	no	no	no	no	no	yes	no	no	no	no	no	no	no	no	yes
chr1	28969495	28969695	28969595	28969595	28969595	28969595	28969595	28969595	28969603	28969595	28969595	28969595	28969595	28969595	28969595	1.5353	1.12086	1.51502	0.83685	4.16403	2.37806	4.59564	3.59625	0.5824	1.19433	0.67032	1.87993	0.257507	0.453336	0.612302	0.283846	-0.471666	-0.785909	no	no	no	no	no	no	yes	no	no	no	no	no	no	no	no	yes
chr1	28975075	28975234	28975175	28975175	28975175	28975175	28975175	28975175	28975175	28975166	28975175	28975175	28975175	28975175	28975175	2.0362	1.12086	2.40129	1.23945	3.96234	3.14718	7.54634	7.84831	1.64426	0.6377	3.01646	0.93996	0.517617	0.602938	0.25889	-0.0500952	0.691193	1.0499	no	no	no	no	no	no	no	yes	no	no	no	no	no	no	no	yes
chr1	28975235	28975364	28975295	28975295	28975295	28975295	28975295	28975248	28975301	28975295	28975295	28975295	28975295	28975295	28975295	1.02354	1.8681	2.40129	1.6737	7.71362	6.15958	7.18171	4.95227	1.46254	1.69463	3.68678	1.57713	-0.503214	0.347244	0.283397	0.458962	-0.12994	0.862832	no	no	no	no	yes	yes	yes	no	no	no	no	no	no	no	yes	yes
chr1	28975365	28975535	28975435	28975435	28975435	28975435	28975435	28975435	28975435	28975435	28975435	28975435	28975435	28975435	28975435	0.9746	2.14398	1.51435	1.96113	4.76508	2.86105	4.4539	3.51904	1.83308	5.43203	3.59052	0.56738	-0.671032	-0.235962	0.578347	0.271272	-1.1829	1.5503	no	no	no	no	no	no	no	no	no	yes	no	no	no	no	no	no
chr1	28996254	28996454	28996354	28996354	28996354	28996354	28996354	28996354	28996354	28996354	28996354	28996354	28996353	28996354	28996354	0.69523	1.14326	1.9951	1.21533	2.84156	1.50168	0.64959	1.63568	0.98203	1.08937	6.94408	0.77184	-0.338326	0.435083	0.618795	-0.676068	-0.0760892	2.16463	no	no	no	no	no	no	no	no	no	no	yes	no	no	no	no	no
chr1	29063191	29063391	29063291	29063291	29063291	29063291	29063291	29063284	29063291	29063291	29063291	29063291	29063291	29063291	29063291	0.53283	2.80137	1.70369	1.30931	5.08048	9.12912	2.63115	3.37872	2.9461	5.99151	1.19789	1.49377	-1.31032	0.227468	-0.736252	-0.270083	-0.825177	-0.182209	no	no	no	no	no	yes	no	no	no	no	no	no	no	no	yes	no
chr1	29508473	29508673	29508573	29508573	29508573	29508573	29508573	29508583	29508573	29508556	29508573	29508573	29508573	29508573	29508573	0.51177	1.49448	1.2196	0.41843	1.54509	5.75756	4.0342	7.58399	0.92574	1.69054	0.57035	1.44796	-0.7225	0.646005	-1.40879	-0.769886	-0.482483	-0.640494	no	no	no	no	no	yes	no	yes	no	no	no	no	no	no	yes	yes
chr1	30123528	30123728	30123628	30123628	30123628	30123628	30123635	30123628	30123628	30123628	30123628	30123628	30123628	30123628	30123628	0.41135	0.28451	0.25	0.32416	5.87984	1.05185	2.89755	1.15259	0.93953	0.5235	1.89384	0.77184	0.135858	-0.0831494	1.74545	0.856494	0.348318	0.707737	no	no	no	no	yes	no	no	no	no	no	no	no	no	no	yes	no
chr1	30136928	30137128	30137028	30137028	30137028	30137028	30137027	30137028	30137028	30137028	30137028	30137028	30137028	30137028	30137028	0.74035	0.62519	1.13146	0.6594	8.60871	2.1047	3.43034	0.82629	0.37588	0.43964	0.50206	0.68914	0.0987691	0.36118	1.62989	1.2785	-0.0653534	-0.169346	no	no	no	no	yes	no	no	no	no	no	no	no	no	no	yes	no
chr1	30182286	30182486	30182386	30182386	30182386	30182386	30182386	30182386	30182386	30182386	30182383	30182386	30182386	30182386	30182386	0.74421	0.6299	1.14056	0.66391	2.39789	1.3992	0.731	1.04924	6.24876	2.25405	0.63128	0.77184	0.0977903	0.363411	0.502086	-0.243483	1.1555	-0.119244	no	no	no	no	no	no	no	no	yes	no	no	no	no	no	no	no
chr1	30184926	30185126	30185026	30185026	30185026	30185026	30185036	30185026	30185033	30185026	30185026	30185026	30185026	30185026	30185026	1.02354	0.74724	0.62876	1.25528	13.8772	1.50144	15.9365	1.96438	3.38291	3.51713	0.63128	0.77184	0.211804	-0.469533	2.57227	2.51433	-0.0435174	-0.119244	no	no	no	no	yes	no	yes	no	no	no	no	no	no	no	yes	yes
chr1	31192125	31192325	31192225	31192225	31192225	31192225	31192225	31192225	31192224	31192225	31192225	31192225	31192225	31192225	31192225	0.72162	2.41042	1.59909	1.27537	4.88939	6.00792	7.18346	7.15754	1.85148	1.40878	2.28141	1.44796	-0.986183	0.191905	-0.250868	0.00457679	0.243408	0.422736	no	no	no	no	no	no	yes	no	no	no	no	no	no	no	no	yes
chr1	31203224	31203424	31203324	31203324	31203324	31203324	31203324	31203324	31203317	31203324	31203324	31203324	31203324	31203324	31203324	0.67704	0.54399	0.5	1.76995	1.75411	2.00216	6.40456	3.43192	0.37588	0.43964	0.63128	0.77184	0.119254	-0.884897	-0.124415	0.740482	-0.0653534	-0.119244	no	no	no	no	no	no	yes	no	no	no	no	no	no	no	no	yes
chr1	31204864	31205064	31204964	31204964	31204964	31204964	31204964	31204964	31204958	31204964	31204964	31204964	31204964	31204964	31204964	0.41135	0.28451	0.47157	0.64833	1.91221	4.13694	6.79127	4.26785	0.28648	0.68684	0.63128	0.77184	0.135858	-0.163649	-0.818795	0.564644	-0.390894	-0.119244	no	no	no	no	no	no	yes	no	no	no	no	no	no	no	no	yes
chr1	31205144	31205344	31205244	31205244	31205244	31205244	31205244	31205244	31205244	31205248	31205244	31205244	31205244	31205244	31205244	0.61968	0.97601	2.09697	0.52523	3.21725	2.75324	6.62707	5.72066	0.58502	0.67785	0.63128	0.77184	-0.286881	1.02183	0.168166	0.182526	-0.0821127	-0.119244	no	no	no	no	no	no	no	yes	no	no	no	no	no	no	no	yes
chr1	31205504	31205704	31205604	31205604	31205604	31205604	31205594	31205604	31205596	31205604	31205604	31205604	31205604	31205604	31205604	2.94232	1.85816	2.17296	1.96152	7.02193	2.37806	8.32515	1.85603	0.94092	1.0851	1.20592	0.59643	0.463958	0.0994915	1.24775	1.70712	-0.103376	0.466531	no	no	no	no	yes	no	yes	no	no	no	no	no	no	no	yes	yes
chr1	31216484	31216633	31216584	31216584	31216584	31216584	31216584	31216584	31216575	31216584	31216584	31216584	31216584	31216584	31216584	1.35409	2.17597	0.94314	1.17997	3.53829	4.00528	3.88525	2.67981	0.43234	0.48571	0.63128	0.77184	-0.432028	-0.165918	-0.141302	0.408801	-0.0527785	-0.119244	no	no	no	no	no	no	yes	no	no	no	no	no	no	no	no	yes
chr1	31216634	31216784	31216684	31216684	31216684	31216684	31216684	31216684	31216674	31216684	31216684	31216684	31216684	31216684	31216684	1.02354	0.37362	0.33333	0.41843	3.48979	2.00259	5.44468	2.15775	0.4345	0.48791	0.63128	0.77184	0.558898	-0.0892611	0.58044	1.02921	-0.0527393	-0.119244	no	no	no	no	no	no	yes	no	no	no	no	no	no	no	no	yes
chr1	31217104	31217253	31217204	31217204	31217204	31217204	31217173	31217204	31217204	31217218	31217204	31217204	31217204	31217204	31217204	1.23405	0.56903	0.69313	0.64833	8.12683	3.1989	4.64327	3.83921	0.75176	0.43964	0.63128	0.77184	0.509789	0.0386876	1.1201	0.22176	0.283097	-0.119244	no	no	no	no	yes	no	no	yes	no	no	no	no	no	no	yes	yes
chr1	31217254	31217404	31217304	31217304	31217304	31217304	31217304	31217304	31217308	31217304	31217304	31217304	31217304	31217304	31217304	1.5353	0.74724	1.2196	0.83685	7.34078	4.84656	7.2261	4.09278	0.28648	0.34342	0.50206	0.68914	0.537079	0.273066	0.512594	0.691755	-0.0624814	-0.169346	no	no	no	no	no	no	yes	no	no	no	no	no	no	no	no	yes
chr1	31218704	31218904	31218804	31218804	31218804	31218804	31218782	31218804	31218821	31218804	31218804	31218804	31218804	31218804	31218804	1.02354	0.37362	0.62876	0.83685	11.825	2.79259	13.2869	1.20344	1.33695	0.87928	1.89384	1.54367	0.558898	-0.17346	1.7577	2.69686	0.314447	0.186074	no	no	no	no	yes	no	yes	no	no	no	no	no	no	no	yes	yes
chr1	31219964	31220164	31220064	31220064	31220064	31220064	31220064	31220064	31220067	31220064	31220064	31220064	31220064	31220064	31220064	1.5353	1.12086	1.38627	1.25528	2.55605	1.85649	5.82788	3.76291	0.94464	0.52606	0.40197	0.59643	0.257507	0.0814507	0.316032	0.519594	0.349691	-0.187394	no	no	no	no	no	no	yes	no	no	no	no	no	no	no	no	yes
chr1	31220224	31220424	31220324	31220324	31220324	31220324	31220324	31220324	31220326	31220324	31220324	31220324	31220324	31220324	31220324	1.39045	1.14326	1.9951	1.21533	1.50411	1.5018	5.78919	1.14944	0.47232	0.52606	0.50206	0.68914	0.157475	0.435083	0.00133148	1.65928	-0.0517204	-0.169346	no	no	no	no	no	no	yes	no	no	no	no	no	no	no	no	yes
chr1	31221064	31221264	31221164	31221164	31221164	31221164	31221164	31221164	31221170	31221164	31221164	31221164	31221164	31221164	31221164	1.5353	1.8681	1.2196	0.83685	3.95632	3.67147	5.30602	2.50861	0.23144	1.12702	0.63128	0.77184	-0.177939	0.273066	0.0853927	0.84583	-0.788487	-0.119244	no	no	no	no	no	no	yes	no	no	no	no	no	no	no	no	yes
chr1	31222783	31222983	31222883	31222883	31222883	31222883	31222883	31222883	31222886	31222883	31222883	31222883	31222883	31222883	31222883	2.08568	1.71488	1.02856	2.43065	2.65371	2.25288	6.194	3.37872	0.92574	0.28176	0.63128	0.77184	0.1847	-0.758026	0.167645	0.716285	0.587287	-0.119244	no	no	no	no	no	no	yes	no	no	no	no	no	no	no	no	yes
chr1	31226683	31226883	31226783	31226783	31226783	31226783	31226783	31226783	31226777	31226783	31226783	31226783	31226783	31226783	31226783	2.03113	1.08799	2.27253	0.58998	1.97816	1.25156	4.5123	2.94366	0.28648	0.68684	0.50206	0.68914	0.537741	1.0414	0.403496	0.483119	-0.390894	-0.169346	no	no	no	no	no	no	yes	no	no	no	no	no	no	no	no	yes
chr1	31227563	31227763	31227663	31227663	31227663	31227663	31227685	31227663	31227662	31227672	31227663	31227663	31227663	31227663	31227663	3.35366	0.85146	2.8804	0.4625	11.3107	3.33765	13.127	7.28256	0.46724	1.04193	1.89384	0.77184	1.23357	1.40777	1.50493	0.770311	-0.476829	0.707737	no	no	no	no	yes	no	yes	yes	no	no	no	no	no	no	yes	yes
chr1	31227903	31228103	31228003	31228003	31228003	31228003	31228003	31228000	31228003	31228003	31228003	31228003	31228003	31228003	31228003	0.41135	0.28451	1.2196	0.64833	3.99607	6.37716	2.39947	2.14186	0.46724	1.04193	0.63128	0.77184	0.135858	0.429295	-0.562272	0.113691	-0.476829	-0.119244	no	no	no	no	no	yes	no	no	no	no	no	no	no	no	yes	no
chr1	31229543	31229743	31229643	31229643	31229651	31229643	31229643	31229643	31229643	31229643	31229643	31229643	31229643	31229643	31229643	2.03604	2.76344	6.58817	3.53503	3.14299	2.06647	4.32175	3.6069	3.32977	1.04982	0.63128	0.77184	-0.309861	0.74264	0.434094	0.208104	1.07879	-0.119244	no	no	yes	no	no	no	no	no	no	no	no	no	no	yes	no	no
chr1	31252522	31252722	31252622	31252622	31252622	31252622	31252622	31252623	31252617	31252622	31252622	31252622	31252622	31252622	31252622	0.67704	1.08799	1.38627	0.58998	3.39894	4.67291	9.88734	5.19364	0.37588	2.06052	1.89384	0.77184	-0.316198	0.585749	-0.366933	0.813792	-1.15342	0.707737	no	no	no	no	no	yes	yes	no	no	no	no	no	no	no	yes	yes
chr1	31274781	31274981	31274881	31274881	31274881	31274881	31274881	31274881	31274881	31274881	31274881	31274881	31274881	31274881	31274881	1.40761	1.16318	1.04762	1.23471	1.02852	1.4028	1.334	2.25857	2.36646	0.7755	7.57536	0.77184	0.154448	-0.12614	-0.244289	-0.481434	0.923007	2.27495	no	no	no	no	no	no	no	no	no	no	yes	no	no	no	no	no
chr1	31538611	31538811	31538711	31538711	31538711	31538711	31538718	31538711	31538711	31538711	31538711	31538711	31538711	31538711	31538711	0.67704	0.54399	1.38627	2.35994	5.63296	3.48851	5.38789	5.16001	2.34897	2.62367	2.99473	0.74689	0.119254	-0.493678	0.563416	0.0524068	-0.113734	1.19331	no	no	no	no	yes	no	no	no	no	no	no	no	no	no	yes	no
chr1	31628147	31628347	31628247	31628247	31628247	31628247	31628247	31628247	31628247	31628247	31628252	31628251	31628247	31628247	31628247	1.47116	0.61939	3.22566	2.61535	4.06059	1.75375	2.22252	2.49649	17.081	13.3424	3.78769	0.77184	0.609738	0.225041	0.877908	-0.117718	0.334184	1.43408	no	no	no	no	no	no	no	no	yes	yes	no	no	no	no	no	no
chr1	31869797	31869997	31869869	31869897	31869897	31869897	31869897	31869897	31869897	31869897	31869891	31869916	31869897	31869897	31869897	9.44074	0.60809	5.2275	3.2149	1.02852	1.05185	2.97678	1.60931	9.11109	5.07161	2.51028	0.59643	2.6988	0.563155	-0.0164977	0.607932	0.735788	1.13674	yes	no	no	no	no	no	no	no	yes	yes	no	no	yes	no	no	no
chr1	31870397	31870597	31870497	31870497	31870497	31870497	31870497	31870497	31870497	31870497	31870499	31870499	31870541	31870497	31870497	4.17136	1.14326	4.89474	1.21533	0.91804	0.5	1.46617	1.14274	17.4753	8.58553	16.8472	0.76878	1.27074	1.41191	0.35467	0.202815	0.946667	3.33487	no	no	no	no	no	no	no	no	yes	yes	yes	no	no	no	no	no
chr1	31895656	31895856	31895756	31895756	31895756	31895756	31895756	31895756	31895753	31895756	31895756	31895756	31895756	31895756	31895756	1.5353	1.49448	1.51502	0.83685	3.69881	1.5018	5.66121	2.94366	0.40043	1.35903	1.43671	0.59643	0.0234174	0.453336	0.909329	0.756249	-0.752324	0.610085	no	no	no	no	no	no	yes	no	no	no	no	no	no	no	no	yes
chr1	31896156	31896356	31896256	31896256	31896256	31896256	31896233	31896256	31896266	31896302	31896256	31896256	31896256	31896256	31896256	0.7126	0.59191	1.06739	0.62735	8.61075	1.00115	19.3361	8.33099	0.38827	0.23887	0.80395	0.93996	0.105429	0.345286	2.26382	1.12394	0.164263	-0.104868	no	no	no	no	yes	no	yes	yes	no	no	no	no	no	no	yes	yes
chr1	31914475	31914675	31914575	31914575	31914575	31914575	31914575	31914575	31914568	31914575	31914575	31914575	31914575	31914575	31914575	1.48842	0.6299	1.14056	0.66391	2.17215	1.00072	9.95301	3.32398	0.8913	0.49922	0.40197	0.59643	0.610447	0.363411	0.664942	1.3409	0.335166	-0.187394	no	no	no	no	no	no	yes	no	no	no	no	no	no	no	no	yes
chr1	31917775	31917924	31917875	31917875	31917875	31917875	31917875	31917875	31917875	31917875	31917875	31917875	31917875	31917878	31917875	5.62945	1.49448	3.28756	0.83685	1.63493	0.70089	4.7623	1.15259	4.51055	4.39642	43.0112	11.9286	1.41015	1.22292	0.631475	1.42057	0.0301937	1.76731	no	no	no	no	no	no	no	no	no	no	yes	yes	no	no	no	no
chr1	31917925	31918075	31917978	31917975	31917975	31917975	31917975	31917975	31917975	31917975	31917975	31917975	31917975	31917975	31917975	9.29519	1.95203	4.95926	1.05047	1.33172	0.70089	3.23796	0.98234	2.71573	2.02506	24.1317	5.78281	1.80219	1.53918	0.455105	1.09617	0.296682	1.88955	yes	no	no	no	no	no	no	no	no	no	no	no	yes	no	no	no
chr1	31918935	31919135	31919021	31919035	31919052	31919035	31919035	31919035	31919035	31919035	31919035	31919035	31919035	31919035	31919035	14.3416	4.82085	11.3112	3.82612	1.12705	0.75036	1.29918	1.15259	0.83959	0.47291	6.02467	0.68412	1.39815	1.35104	0.281202	0.0950459	0.320715	2.06044	yes	no	yes	no	no	no	no	no	no	no	no	no	yes	yes	no	no
chr1	31919675	31919875	31919768	31919775	31919775	31919775	31919775	31919775	31919802	31919775	31919775	31919775	31919784	31919775	31919775	8.12454	1.63198	5.37447	1.76995	3.97556	0.95075	7.44264	0.41315	1.09985	1.25355	26.6089	2.04643	1.7936	1.20245	1.35083	2.57878	-0.101913	3.17994	yes	no	no	no	no	no	yes	no	no	no	yes	no	yes	no	no	yes
chr1	31926655	31926794	31926755	31926755	31926755	31926755	31926755	31926755	31926755	31926755	31926755	31926755	31926748	31926755	31926755	1.35409	0.54399	0.94314	0.58998	2.24135	0.70089	5.0287	0.82629	0.41979	0.47291	9.3033	0.73298	0.608506	0.289381	0.930305	1.72293	-0.0529917	2.57178	no	no	no	no	no	no	no	no	no	no	yes	no	no	no	no	no
chr1	31926795	31926935	31926835	31926835	31926835	31926835	31926835	31926835	31926825	31926835	31926835	31926835	31926835	31926835	31926835	1.4807	0.62519	0.59984	0.6594	2.24135	0.70089	11.2988	1.14274	0.44112	0.49464	7.55893	0.73298	0.610139	-0.0527341	0.930305	2.52099	-0.0526076	2.30418	no	no	no	no	no	no	yes	no	no	no	no	no	no	no	no	yes
chr1	31944494	31944694	31944594	31944594	31944594	31944594	31944594	31944594	31944645	31944594	31944594	31944594	31944588	31944594	31944594	0.67704	1.63198	0.5	0.58998	1.02852	0.70089	7.51703	1.14274	0.51499	1.13671	8.16549	1.40488	-0.650231	-0.0840461	0.254138	1.99089	-0.496083	1.93025	no	no	no	no	no	no	yes	no	no	no	yes	no	no	no	no	yes
chr1	31949974	31950174	31950074	31950074	31950074	31950074	31950074	31950074	31950083	31950074	31950074	31950074	31950074	31950074	31950074	0.74035	1.25038	1.13146	1.31881	2.38117	1.50144	5.84427	1.7662	0.37588	0.43964	4.41897	0.77184	-0.370791	-0.121543	0.434764	1.30699	-0.0653534	1.61277	no	no	no	no	no	no	yes	no	no	no	no	no	no	no	no	yes
chr1	31971653	31971853	31971753	31971753	31971753	31971753	31971753	31971753	31971727	31971755	31971753	31971753	31971753	31971753	31971753	0.58775	0.45475	1.18778	0.98375	2.9809	1.66859	10.1011	6.20658	1.12764	0.43964	0.80395	0.52571	0.126213	0.141237	0.577017	0.623319	0.563546	0.241679	no	no	no	no	no	no	yes	yes	no	no	no	no	no	no	no	yes
chr1	31974893	31975093	31974993	31974993	31974993	31974993	31974993	31974993	31974989	31974977	31974993	31974993	31974993	31974993	31974993	0.69949	1.15314	2.50113	0.61247	1.19059	1.5018	15.4684	7.88102	1.40705	2.41343	2.45738	2.27668	-0.34134	1.11855	-0.191647	0.8909	-0.503956	0.0774444	no	no	no	no	no	no	yes	yes	no	no	no	no	no	no	no	yes
chr1	31976833	31977033	31976933	31976933	31976933	31976933	31976933	31976933	31976933	31976933	31976933	31976933	31976933	31976933	31976933	0.65528	1.05304	0.49983	0.56345	0.7247	1.05088	1.7541	0.76839	0.98203	0.54468	5.06493	0.62773	-0.310686	-0.0599341	-0.249898	0.639144	0.359671	1.89763	no	no	no	no	no	no	no	no	no	no	yes	no	no	no	no	no
chr1	31977473	31977673	31977573	31977573	31977573	31977573	31977573	31977573	31977573	31977573	31977573	31977573	31977567	31977573	31977573	0.69523	1.14326	1.02856	0.60766	1.00522	1.02594	1.73887	1.2302	0.50238	1.66781	26.6089	0.68914	-0.338326	0.335494	-0.0148309	0.296408	-0.828406	4.03077	no	no	no	no	no	no	no	no	no	no	yes	no	no	no	no	no
chr1	31988712	31988912	31988812	31988812	31988812	31988812	31988805	31988812	31988812	31988812	31988812	31988812	31988848	31988812	31988812	0.69523	1.14326	1.9951	3.03831	10.5329	0.5	16.75	2.45775	1.4324	0.68684	31.6294	1.37827	-0.338326	-0.431147	2.94272	2.35992	0.528057	3.77819	no	no	no	no	yes	no	yes	no	no	no	yes	no	no	no	yes	yes
chr1	32014591	32014791	32014691	32014691	32014691	32014691	32014691	32014691	32014683	32014691	32014691	32014691	32014691	32014691	32014691	2.70817	0.54399	1.47168	1.17997	2.75822	2.10274	5.20821	2.28827	0.5824	2.38865	1.67581	1.57713	1.26404	0.181184	0.276507	0.916849	-1.0986	0.0542104	no	no	no	no	no	no	yes	no	no	no	no	no	no	no	no	yes
chr1	32041330	32041530	32041430	32041430	32041430	32041430	32041430	32041430	32041430	32041430	32041430	32041430	32041433	32041430	32041430	0.74421	1.25979	1.14056	0.66391	1.02852	0.70089	1.08799	1.14274	1.00636	1.53991	15.9699	0.72398	-0.373615	0.363411	0.254138	-0.037342	-0.340197	3.29916	no	no	no	no	no	no	no	no	no	no	yes	no	no	no	no	no
chr1	32062109	32062309	32062209	32062209	32062209	32062209	32062209	32062209	32062212	32062209	32062209	32062209	32062209	32062209	32062209	1.02354	0.74724	0.62876	0.41843	5.35671	0.63353	11.2068	1.34162	1.4324	0.56351	0.52064	2.04643	0.211804	0.199479	1.96029	2.38211	0.637592	-1.00244	no	no	no	no	no	no	yes	no	no	no	no	no	no	no	no	yes
chr1	32062409	32062609	32062509	32062509	32062509	32062509	32062509	32062509	32062509	32062509	32062509	32062509	32062509	32062509	32062509	0.74035	1.25038	1.13146	1.31881	3.42626	1.00072	7.95903	0.82629	3.0426	1.55101	1.20592	0.52571	-0.370791	-0.121543	1.14557	2.29443	0.664215	0.5319	no	no	no	no	no	no	yes	no	no	no	no	no	no	no	no	yes
chr1	32071469	32071669	32071569	32071569	32071569	32071569	32071569	32071569	32071573	32071569	32071569	32071569	32071569	32071569	32071569	0.41135	0.56903	0.9147	1.29665	3.63192	3.77318	5.57788	2.20775	1.45658	2.15692	0.63128	1.54367	-0.152797	-0.262413	-0.0433404	1.03606	-0.361866	-0.640907	no	no	no	no	no	no	yes	no	no	no	no	no	no	no	no	yes
chr1	32155686	32155886	32155786	32155786	32155786	32155786	32155786	32155786	32155786	32155786	32155798	32155771	32155786	32155786	32155786	0.74421	1.25979	2.21235	0.66391	0.70902	1.00072	0.70981	0.69149	4.05668	4.53844	1.26256	0.77184	-0.373615	0.949052	-0.22735	0.0155414	-0.131289	0.352708	no	no	no	no	no	no	no	no	yes	yes	no	no	no	no	no	no
chr1	32166665	32166865	32166757	32166765	32166787	32166765	32166765	32166765	32166765	32166765	32166778	32166766	32166776	32166765	32166765	8.18626	5.03918	9.17897	1.32783	1.63356	1.05088	1.29918	0.5	20.8985	19.0723	10.1005	0.77184	0.605125	2.12853	0.360771	0.616157	0.125628	2.6473	yes	no	yes	no	no	no	no	no	yes	yes	yes	no	yes	yes	no	no
chr1	32221023	32221223	32221123	32221123	32221123	32221123	32221123	32221123	32221123	32221123	32221118	32221115	32221123	32221123	32221123	0.74421	0.6299	1.67645	0.66391	0.5	0.50024	1.08799	1.14274	9.25742	9.57971	0.28739	0.93996	0.0977903	0.685743	-0.000230813	-0.037342	-0.0446322	-0.591578	no	no	no	no	no	no	no	no	yes	yes	no	no	no	no	no	no
chr1	32293000	32293200	32293100	32293100	32293100	32293100	32293095	32293100	32293126	32293100	32293100	32293100	32293100	32293100	32293100	0.74421	1.25979	5.42772	0.66391	21.102	5.07462	12.5875	2.07355	0.57296	1.03026	1.26256	1.54367	-0.373615	1.94973	1.86331	2.1443	-0.368183	-0.168955	no	no	no	no	yes	no	yes	no	no	no	no	no	no	no	yes	yes
chr1	32376657	32376857	32376757	32376757	32376757	32376757	32376757	32376757	32376760	32376749	32376757	32376757	32376757	32376757	32376757	2.97683	1.25979	1.14056	1.32783	1.30875	2.50312	8.4827	8.17803	2.05997	1.70506	0.33516	0.52571	0.81543	-0.120997	-0.601528	0.0471134	0.177857	-0.192468	no	no	no	no	no	no	yes	yes	no	no	no	no	no	no	no	yes
chr1	32404216	32404416	32404316	32404316	32404316	32404316	32404316	32404316	32404336	32404316	32404318	32404316	32404323	32404316	32404316	1.23936	0.97601	1.68807	1.05047	6.97958	2.50288	12.4877	2.72759	6.01733	3.66283	27.0312	4.56805	0.180496	0.390616	1.18777	1.85533	0.589716	2.33179	no	no	no	no	no	no	yes	no	yes	no	yes	no	no	no	no	yes
chr1	32410015	32410164	32410115	32410115	32410115	32410115	32410115	32410115	32410123	32410115	32410115	32410115	32410115	32410115	32410115	0.74035	3.12596	3.25794	1.97821	2.28417	2.33621	4.80226	2.94427	1.38861	1.19433	3.15641	0.77184	-1.24535	0.51571	-0.0226813	0.556857	0.122391	1.23009	no	no	no	no	no	no	yes	no	no	no	no	no	no	no	no	yes
chr1	32410165	32410315	32410215	32410215	32410215	32410215	32410215	32410208	32410215	32410215	32410215	32410215	32410215	32410215	32410215	0.74035	1.25038	3.78955	3.95643	4.21334	6.37716	3.88216	2.82108	3.2544	2.92834	4.41897	0.77184	-0.370791	-0.0494112	-0.500858	0.353539	0.115036	1.61277	no	no	no	no	no	yes	no	no	no	no	no	no	no	no	yes	no
chr1	32421695	32421895	32421795	32421795	32421795	32421795	32421819	32421795	32421776	32421799	32421795	32421795	32421795	32421795	32421795	0.51177	0.74724	1.2196	0.83685	10.3239	2.7536	6.18239	5.48281	1.14592	2.40395	1.19789	0.74689	-0.208839	0.273066	1.59302	0.147845	-0.665614	0.33133	no	no	no	no	yes	no	yes	yes	no	no	no	no	no	no	yes	yes
chr1	32715723	32715923	32715823	32715823	32715823	32715823	32715813	32715823	32715818	32715823	32715823	32715823	32715823	32715823	32715823	0.58775	1.36424	0.80809	0.98375	8.69408	2.33621	6.70001	1.7662	3.20346	2.71807	0.63128	1.54367	-0.574393	-0.133764	1.53889	1.47695	0.177023	-0.640907	no	no	no	no	yes	no	yes	no	no	no	no	no	no	no	yes	yes
chr1	32757341	32757541	32757441	32757441	32757441	32757441	32757441	32757441	32757434	32757441	32757441	32757441	32757441	32757441	32757441	2.03113	3.26396	1.02856	1.76995	2.28417	1.83549	7.42625	5.06808	0.56595	1.64291	1.89384	0.77184	-0.492338	-0.449404	0.211931	0.473651	-0.755089	0.707737	no	no	no	no	no	no	yes	no	no	no	no	no	no	no	no	yes
chr1	32803499	32803699	32803599	32803599	32803599	32803599	32803599	32803599	32803591	32803599	32803599	32803599	32803599	32803599	32803599	0.67704	0.54399	1.38627	1.17997	4.26233	1.5018	6.57513	2.5344	1.25938	0.94582	0.50206	1.37827	0.119254	0.130449	1.07274	1.09981	0.215549	-0.66297	no	no	no	no	no	no	yes	no	no	no	no	no	no	no	no	yes
chr1	32986092	32986292	32986192	32986192	32986192	32986192	32986192	32986192	32986191	32986192	32986192	32986192	32986192	32986192	32986192	0.74421	3.14949	1.14056	0.66391	2.7108	1.3768	9.90872	5.87015	1.02998	1.70506	1.26256	1.54367	-1.25036	0.363411	0.64271	0.667068	-0.414195	-0.168955	no	no	no	no	no	no	yes	no	no	no	no	no	no	no	no	yes
chr1	33085428	33085628	33085528	33085528	33085528	33085528	33085528	33085528	33085534	33085528	33085528	33085528	33085528	33085528	33085528	0.74035	1.25038	1.13146	1.31881	2.70822	0.90101	4.24591	1.89672	1.02998	0.56835	0.63128	2.31551	-0.370791	-0.121543	0.963961	0.856773	0.372218	-1.02323	no	no	no	no	no	no	yes	no	no	no	no	no	no	no	no	yes
chr1	33116047	33116247	33116147	33116147	33116147	33116147	33116147	33116147	33116147	33116142	33116147	33116147	33116147	33116147	33116147	2.03113	1.08799	0.94314	0.58998	2.13117	2.25288	4.59692	6.47082	0.60541	1.39977	0.50309	0.42494	0.537741	0.289381	-0.0550158	-0.416633	-0.579954	0.0770302	no	no	no	no	no	no	no	yes	no	no	no	no	no	no	no	yes
chr1	33177844	33178044	33177944	33177944	33177944	33177944	33177944	33177944	33177944	33177936	33177944	33177944	33177944	33177944	33177944	0.51177	0.74724	0.62876	0.41843	5.57662	5.26326	2.85237	7.41853	0.58724	0.91558	0.33516	0.52571	-0.208839	0.199479	0.0704325	-1.12782	-0.271261	-0.192468	no	no	no	no	no	no	no	yes	no	no	no	no	no	no	no	yes
chr1	33238662	33238862	33238762	33238762	33238762	33238762	33238762	33238762	33238770	33238762	33238762	33238762	33238762	33238762	33238762	2.03113	2.17597	2.74824	1.17997	2.13117	1.87734	7.69264	5.72066	0.38278	2.1736	0.67094	0.77555	-0.0673416	0.781905	0.121966	0.371191	-1.19855	-0.0876061	no	no	no	no	no	no	yes	no	no	no	no	no	no	no	no	yes
chr1	33282880	33283080	33282980	33282980	33282980	33282980	33282971	33282986	33282991	33282974	33282980	33282980	33282980	33282980	33282980	2.03113	2.71996	1.38627	1.17997	12.025	12.7413	8.66291	9.72732	0.77654	0.95546	5.67501	0.77129	-0.295431	0.130449	-0.0772375	-0.15076	-0.138438	1.91397	no	no	no	no	yes	yes	yes	yes	no	no	no	no	no	no	yes	yes
chr1	33284500	33284649	33284600	33284600	33284600	33284600	33284607	33284600	33284600	33284600	33284600	33284600	33284600	33284600	33284600	1.31056	1.05304	0.49983	1.69035	4.84841	2.7536	3.82296	2.41878	0.91962	1.02702	0.50206	0.68914	0.170481	-0.842995	0.63977	0.496437	-0.0785396	-0.169346	no	no	no	no	yes	no	no	no	no	no	no	no	no	no	yes	no
chr1	33284650	33284800	33284700	33284700	33284700	33284700	33284700	33284700	33284702	33284700	33284700	33284700	33284700	33284700	33284700	0.69523	0.57163	1.02856	1.82299	2.17332	1.35889	5.10165	2.55947	1.84904	0.51597	0.63056	0.77129	0.109219	-0.476768	0.427885	0.777537	0.910235	-0.119433	no	no	no	no	no	no	yes	no	no	no	no	no	no	no	no	yes
chr1	33370016	33370216	33370116	33370116	33370116	33370116	33370116	33370116	33370116	33370116	33370116	33370116	33370113	33370116	33370116	0.58775	0.45475	1.18778	0.98375	1.33172	1.05185	0.98991	0.62559	0.28648	1.03026	13.8882	0.77184	0.126213	0.141237	0.184469	0.29174	-0.658235	3.07085	no	no	no	no	no	no	no	no	no	no	yes	no	no	no	no	no
chr1	33430574	33430774	33430674	33430674	33430674	33430674	33430674	33430674	33430674	33430671	33430674	33430674	33430674	33430674	33430674	0.74035	1.25038	2.1947	3.29702	1.29509	1.12626	2.89755	6.04695	0.30271	0.69988	1.08873	1.40488	-0.370791	-0.427656	0.110233	-0.854431	-0.383917	-0.203339	no	no	no	no	no	no	no	yes	no	no	no	no	no	no	no	yes
chr1	33592827	33593027	33592927	33592927	33592927	33592927	33592927	33592927	33592941	33592911	33592927	33592927	33592927	33592927	33592927	0.51177	1.49448	1.51502	2.09213	2.46587	2.41991	7.50146	6.56528	0.85944	1.7171	2.76269	1.88318	-0.7225	-0.298031	0.0192592	0.168317	-0.547199	0.384104	no	no	no	no	no	no	yes	yes	no	no	no	no	no	no	no	yes
chr1	33812458	33812597	33812558	33812558	33812558	33812558	33812558	33812558	33812558	33812558	33812548	33812558	33812558	33812558	33812558	2.96141	1.25038	0.59984	0.6594	0.77255	0.37518	0.76639	0.5	7.02019	4.06711	0.40197	0.52571	0.815845	-0.0527341	0.366206	0.235841	0.662473	-0.122025	no	no	no	no	no	no	no	no	yes	no	no	no	no	no	no	no
chr1	33812598	33812738	33812638	33812638	33812638	33812638	33812638	33812638	33812638	33812638	33812638	33812647	33812638	33812638	33812638	2.22105	0.62519	0.59984	0.6594	0.70902	0.7352	0.76639	0.5	5.44872	6.6489	0.40197	1.05142	0.986923	-0.0527341	-0.0219327	0.235841	-0.246239	-0.549167	no	no	no	no	no	no	no	no	no	yes	no	no	no	no	no	no
chr1	33899455	33899655	33899555	33899555	33899555	33899555	33899555	33899555	33899555	33899555	33899555	33899549	33899555	33899555	33899555	1.71938	1.14863	1.08627	0.79369	0.89453	0.90435	0.5	0.5	2.27777	10.4796	1.38134	0.62773	0.339861	0.217995	-0.00745867	0	-1.80829	0.548912	no	no	no	no	no	no	no	no	no	yes	no	no	no	no	no	no
chr1	34098687	34098887	34098787	34098787	34098787	34098787	34098787	34098787	34098786	34098787	34098787	34098787	34098787	34098787	34098787	0.69523	0.57163	1.51183	1.82299	4.26233	2.16931	8.27339	7.46027	0.46473	1.03691	0.50206	0.68914	0.109219	-0.168485	0.731533	0.132393	-0.475747	-0.169346	no	no	no	no	no	no	yes	no	no	no	no	no	no	no	no	yes
chr1	34907374	34907574	34907474	34907474	34907474	34907474	34907474	34907474	34907474	34907474	34907464	34907474	34907474	34907474	34907474	0.67704	0.54399	0.94314	0.58998	0.33333	0.33333	1.46617	0.69149	6.58905	3.94458	0.63128	0.77184	0.119254	0.289381	0	0.543978	0.618071	-0.119244	no	no	no	no	no	no	no	no	yes	no	no	no	no	no	no	no
chr1	34996270	34996470	34996370	34996370	34996370	34996370	34996370	34996370	34996361	34996370	34996370	34996370	34996370	34996370	34996370	0.74035	1.25038	1.13146	1.31881	3.20987	1.1013	8.42144	2.68515	1.12764	0.34342	0.50206	0.68914	-0.370791	-0.121543	1.00249	1.35422	0.663344	-0.169346	no	no	no	no	no	no	yes	no	no	no	no	no	no	no	no	yes
chr1	34997830	34998030	34997930	34997930	34997930	34997930	34997930	34997930	34997928	34997930	34997930	34997930	34997930	34997930	34997930	0.61968	1.46402	1.27917	0.52523	2.88277	1.88629	4.24045	1.42097	0.57296	1.03026	0.63128	0.77184	-0.605305	0.579482	0.42787	1.11411	-0.368183	-0.119244	no	no	no	no	no	no	yes	no	no	no	no	no	no	no	no	yes
chr1	35318337	35318537	35318437	35318437	35318437	35318437	35318437	35318437	35318446	35318437	35318437	35318437	35318437	35318437	35318437	0.67704	2.71996	3.01652	3.53991	1.71313	2.20288	7.69264	4.46636	0.28648	0.68684	1.50617	2.06741	-1.14937	-0.176718	-0.239412	0.669214	-0.390894	-0.291537	no	no	no	no	no	no	yes	no	no	no	no	no	no	no	no	yes
chr1	35325357	35325557	35325457	35325457	35325457	35325457	35325457	35325457	35325454	35325467	35325457	35325457	35325457	35325457	35325457	0.67704	1.08799	0.5	0.58998	3.53829	2.87878	8.49182	8.33099	1.37022	0.6377	5.67501	0.77129	-0.316198	-0.0840461	0.226546	0.0246546	0.53335	1.91397	no	no	no	no	no	no	yes	yes	no	no	no	no	no	no	no	yes
chr1	35331977	35332177	35332077	35332077	35332077	35332077	35332077	35332077	35332072	35332086	35332077	35332077	35332077	35332077	35332077	1.35409	1.08799	1.38627	1.76995	1.60862	1.60202	8.27339	8.36276	0.85944	1.7171	1.26256	2.31551	0.173055	-0.215103	0.00365475	-0.013837	-0.547199	-0.551275	no	no	no	no	no	no	yes	yes	no	no	no	no	no	no	no	yes
chr1	35639704	35639853	35639804	35639804	35639804	35639804	35639804	35639804	35639809	35639804	35639804	35639804	35639804	35639804	35639804	1.67683	1.27719	1.46293	1.38749	1.58745	2.83693	5.64069	3.84442	0.75176	0.56351	0.57479	0.46998	0.233271	0.0448809	-0.568421	0.455009	0.164017	0.0993629	no	no	no	no	no	no	yes	no	no	no	no	no	no	no	no	yes
chr1	35639854	35639943	35639904	35639904	35639904	35639904	35639904	35639904	35639904	35639911	35639904	35639904	35639904	35639904	35639904	2.79472	1.27719	0.75421	1.38749	4.24034	4.4325	4.18234	5.87016	0.98203	0.54468	0.38606	1.05142	0.736739	-0.444673	-0.0519559	-0.40674	0.359671	-0.565633	no	no	no	no	no	no	no	yes	no	no	no	no	no	no	no	yes
chr1	35639944	35640073	35639984	35639984	35639984	35639984	35639984	35639978	35640002	35639984	35639984	35639984	35639984	35639984	35639984	2.04707	1.12086	0.80809	2.09213	3.98704	6.36248	5.99067	4.44987	0.49102	1.63405	1.20592	1.74405	0.522773	-0.774134	-0.562008	0.359209	-0.820983	-0.314926	no	no	no	no	no	yes	yes	no	no	no	no	no	no	no	yes	yes
chr1	35640074	35640264	35640164	35640164	35640164	35640164	35640164	35640164	35640164	35640174	35640164	35640164	35640164	35640164	35640164	3.09839	0.48801	0.87027	2.62617	3.33267	3.69733	4.22952	5.72066	1.02998	1.13671	2.72183	1.40488	1.46167	-0.9552	-0.116585	-0.361924	-0.0739256	0.630047	no	no	no	no	no	no	yes	yes	no	no	no	no	no	no	no	yes
chr1	35640624	35640763	35640724	35640724	35640724	35640724	35640724	35640724	35640724	35640718	35640724	35640724	35640724	35640724	35640724	0.65528	1.57955	0.94282	1.69035	3.8443	1.62698	5.89056	8.50974	0.51499	0.56835	0.59007	2.21961	-0.640044	-0.469642	0.882883	-0.464785	-0.0499393	-1.0178	no	no	no	no	no	no	no	yes	no	no	no	no	no	no	no	yes
chr1	35640764	35640904	35640804	35640804	35640804	35640804	35640804	35640804	35640806	35640804	35640804	35640804	35640804	35640804	35640804	0.51177	1.36424	1.94715	0.83685	1.07241	0.66739	7.28669	5.19409	0.51499	0.56835	0.50206	3.44569	-0.645138	0.682087	0.313718	0.419904	-0.0499393	-1.56546	no	no	no	no	no	no	yes	no	no	no	no	no	no	no	no	yes
chr1	35646284	35646484	35646384	35646384	35646384	35646384	35646384	35646384	35646389	35646384	35646384	35646384	35646384	35646384	35646384	1.76324	0.90949	0.80809	0.49187	1.97495	2.14116	7.16144	2.78328	1.40705	0.40224	0.5623	0.71739	0.533174	0.277345	-0.078432	1.10919	0.779533	-0.136546	no	no	no	no	no	no	yes	no	no	no	no	no	no	no	no	yes
chr1	35646744	35646944	35646844	35646844	35646844	35646844	35646844	35646844	35646844	35646837	35646844	35646844	35646844	35646844	35646844	1.11789	0.42573	0.75421	1.38749	2.59018	3.25396	2.76105	5.3337	0.46287	0.7166	0.50206	0.68914	0.570927	-0.444673	-0.24475	-0.751913	-0.230752	-0.169346	no	no	no	no	no	no	no	yes	no	no	no	no	no	no	no	yes
chr1	35657743	35657943	35657843	35657843	35657843	35657843	35657843	35657846	35657843	35657843	35657843	35657843	35657843	35657843	35657843	0.69523	2.85814	1.51183	3.03831	3.03538	6.73861	2.85237	5.13968	0.36662	0.8357	1.50617	0.68914	-1.18642	-0.685013	-0.93937	-0.672417	-0.425718	0.569195	no	no	no	no	no	yes	no	no	no	no	no	no	no	no	yes	no
chr1	35658683	35658883	35658783	35658783	35658783	35658783	35658696	35658766	35658796	35658772	35658783	35658783	35658783	35658783	35658783	1.02354	1.8681	0.92418	2.92898	6.30981	8.86586	5.04509	4.65493	0.85944	1.03026	0.40197	3.67997	-0.503214	-1.02991	-0.432611	0.0962547	-0.126796	-1.73904	no	no	no	no	yes	yes	yes	yes	no	no	no	no	no	no	yes	yes
chr1	35912933	35913133	35913033	35913033	35913025	35913033	35913033	35913033	35913033	35913033	35913033	35913033	35913033	35913033	35913033	5.6654	1.17341	12.4844	1.86694	1.12705	1.00072	0.5	1.15259	1.72935	1.45713	0.33516	0.52571	1.61673	2.23371	0.0883347	-0.521111	0.151583	-0.192468	no	no	yes	no	no	no	no	no	no	no	no	no	no	yes	no	no
chr1	36023209	36023409	36023309	36023309	36023309	36023309	36023309	36023309	36023309	36023316	36023309	36023309	36023309	36023309	36023309	0.6629	2.13985	1.38627	2.28709	3.42626	4.2554	5.80713	9.19879	0.69431	0.56351	2.41185	0.59643	-0.916994	-0.462054	-0.247712	-0.583279	0.115909	1.0957	no	no	no	no	no	no	no	yes	no	no	no	no	no	no	no	yes
chr1	36030328	36030528	36030428	36030428	36030428	36030428	36030428	36030428	36030420	36030428	36030428	36030428	36030428	36030428	36030428	1.67683	2.12865	0.39984	0.4625	5.27341	6.00792	5.30602	2.94366	0.57296	1.03026	0.54437	2.10732	-0.225015	-0.0631747	-0.159736	0.677195	-0.368183	-1.00865	no	no	no	no	no	no	yes	no	no	no	no	no	no	no	no	yes
chr1	36107085	36107285	36107185	36107185	36107185	36107185	36107185	36107185	36107188	36107179	36107185	36107185	36107185	36107185	36107185	0.74035	1.87557	1.66308	3.95643	1.87215	1.8023	7.69264	8.33099	0.85944	0.34342	0.56764	0.72177	-0.72447	-0.896206	0.0355197	-0.102236	0.468958	-0.135298	no	no	no	no	no	no	yes	yes	no	no	no	no	no	no	no	yes
chr1	36348615	36348815	36348715	36348715	36348715	36348715	36348715	36348715	36348715	36348708	36348715	36348715	36348715	36348715	36348715	0.69523	3.42977	2.96165	2.43065	4.97296	5.59693	2.91697	9.06079	2.00536	1.37368	1.26256	1.54367	-1.38575	0.207619	-0.143349	-1.36093	0.340412	-0.168955	no	no	no	no	no	no	no	yes	no	no	no	no	no	no	no	yes
chr1	36396673	36396802	36396773	36396773	36396773	36396773	36396773	36396773	36396773	36396768	36396773	36396773	36396773	36396773	36396773	0.71708	0.59721	0.57127	1.26496	4.83219	4.54197	2.89755	7.35212	0.94092	1.37368	1.21618	0.75405	0.104403	-0.527554	0.0736388	-1.09957	-0.290385	0.337385	no	no	no	no	no	no	no	yes	no	no	no	no	no	no	no	yes
chr1	36396803	36396933	36396833	36396833	36396833	36396833	36396833	36396840	36396833	36396833	36396833	36396833	36396833	36396833	36396833	0.7126	1.18382	0.56587	0.62735	6.07811	8.80082	5.29509	4.41549	0.97619	1.12282	1.83361	0.75646	-0.350666	-0.0555601	-0.469538	0.217135	-0.10326	0.68997	no	no	no	no	no	yes	no	no	no	no	no	no	no	no	yes	no
chr1	36485810	36486010	36485910	36485910	36485910	36485910	36485898	36485910	36485921	36485910	36485910	36485910	36485910	36485910	36485910	1.23936	0.48801	0.87027	0.52523	7.30062	0.83405	10.8913	1.43136	0.92574	0.28176	0.62725	0.76878	0.589702	0.29422	2.17819	2.29007	0.587287	-0.120319	no	no	no	no	yes	no	yes	no	no	no	no	no	no	no	yes	yes
chr1	36554307	36554507	36554407	36554407	36554407	36554407	36554419	36554409	36554407	36554429	36554407	36554407	36554407	36554407	36554407	0.51177	1.12086	0.92418	1.25528	8.60871	10.8785	6.3716	7.29422	1.62698	3.36845	3.01234	0.68914	-0.488411	-0.229063	-0.305938	-0.170129	-0.733716	1.24815	no	no	no	no	yes	yes	yes	yes	no	no	no	no	no	no	yes	yes
chr1	36565287	36565487	36565387	36565387	36565387	36565387	36565387	36565387	36565380	36565387	36565387	36565387	36565387	36565387	36565387	1.02354	0.37362	0.33333	0.41843	2.28417	2.50312	4.41804	1.85603	0.69431	1.12702	0.63128	1.54367	0.558898	-0.0892611	-0.0931116	0.92376	-0.328136	-0.640907	no	no	no	no	no	no	yes	no	no	no	no	no	no	no	no	yes
chr1	36609085	36609285	36609185	36609185	36609185	36609185	36609180	36609185	36609197	36609185	36609185	36609185	36609185	36609185	36609185	0.74421	2.51959	2.21235	1.32783	15.104	1.33477	9.15084	0.81925	0.46473	1.03691	0.57035	0.72398	-1.01283	0.464643	2.78607	2.48018	-0.475747	-0.134657	no	no	no	no	yes	no	yes	no	no	no	no	no	no	no	yes	yes
chr1	36609525	36609725	36609625	36609625	36609625	36609625	36609625	36609625	36609622	36609625	36609625	36609625	36609625	36609625	36609625	0.67704	0.54399	0.5	1.76995	4.20616	0.92791	5.9029	0.39122	0.37588	0.87928	1.26256	1.54367	0.119254	-0.884897	1.43318	2.31085	-0.449825	-0.168955	no	no	no	no	no	no	yes	no	no	no	no	no	no	no	no	yes
chr1	36615165	36615365	36615265	36615265	36615265	36615265	36615302	36615263	36615250	36615321	36615265	36615265	36615265	36615265	36615265	0.8227	1.12086	1.2196	0.32416	7.91891	8.82084	7.11844	7.36095	1.62005	1.40878	1.71106	1.44796	-0.218572	0.745222	-0.138979	-0.0424643	0.121292	0.147277	no	no	no	no	yes	yes	yes	yes	no	no	no	no	no	no	yes	yes
chr1	36653803	36654003	36653903	36653903	36653903	36653903	36653904	36653903	36653903	36653903	36653903	36653903	36653903	36653903	36653903	0.8227	1.13805	0.69313	0.97249	8.3055	4.91231	4.80227	6.03526	0.53132	1.5484	1.71106	2.17195	-0.230218	-0.220325	0.654362	-0.277986	-0.734816	-0.226513	no	no	no	no	yes	no	no	no	no	no	no	no	no	no	yes	no
chr1	36689841	36690041	36689941	36689941	36689941	36689941	36689941	36689939	36689941	36689941	36689941	36689941	36689941	36689941	36689941	0.53283	1.20059	0.70706	0.41843	3.58737	6.16853	4.06285	4.24748	0.30271	2.44959	0.63056	1.54258	-0.521693	0.267219	-0.64401	-0.051675	-1.40491	-0.640926	no	no	no	no	no	yes	no	no	no	no	no	no	no	no	yes	no
chr1	36863434	36863634	36863534	36863534	36863534	36863534	36863534	36863534	36863528	36863542	36863534	36863534	36863534	36863534	36863534	0.67704	2.71996	1.8294	2.35994	4.22133	4.2554	9.24798	7.5658	0.50156	0.62192	0.86218	0.46998	-1.14937	-0.247939	-0.00938323	0.25868	-0.111241	0.341196	no	no	no	no	no	no	yes	yes	no	no	no	no	no	no	no	yes
chr1	36929912	36930112	36930012	36930012	36930012	36930012	36930001	36929990	36930015	36930004	36930012	36930012	36930012	36930012	36930012	2.04707	1.8681	1.8173	1.25528	9.4878	14.0195	9.11605	11.1484	0.92574	0.84527	5.67501	4.62774	0.0873273	0.321007	-0.51812	-0.26412	0.061581	0.246214	no	no	no	no	yes	yes	yes	yes	no	no	no	no	no	no	yes	yes
chr1	37559926	37560126	37560026	37560026	37560026	37560026	37560026	37560026	37560034	37560026	37560026	37560026	37560026	37560026	37560026	0.67704	0.54399	0.94314	0.58998	0.62061	0.9297	5.0287	1.80517	0.37588	1.75857	0.63128	0.77184	0.119254	0.289381	-0.25184	1.10376	-1.00357	-0.119244	no	no	no	no	no	no	yes	no	no	no	no	no	no	no	no	yes
chr1	37754518	37754718	37754618	37754618	37754618	37754618	37754633	37754618	37754621	37754618	37754618	37754618	37754618	37754618	37754618	0.74421	1.88969	1.14056	1.99174	10.91	3.12914	15.4345	3.18662	0.44112	0.49464	0.63128	0.77184	-0.728341	-0.482997	1.52825	1.97287	-0.0526076	-0.119244	no	no	no	no	yes	no	yes	no	no	no	no	no	no	no	yes	yes
chr1	38019807	38020007	38019907	38019907	38019907	38019907	38019907	38019907	38019911	38019907	38019907	38019907	38019907	38019907	38019907	1.02354	1.12086	0.33333	1.25528	3.9999	4.87437	5.30602	5.554	0.50068	0.8785	0.75463	1.27482	-0.067768	-0.758273	-0.232535	-0.0556459	-0.323965	-0.374586	no	no	no	no	no	no	yes	no	no	no	no	no	no	no	no	yes
chr1	38027447	38027647	38027547	38027547	38027547	38027547	38027547	38027547	38027547	38027556	38027547	38027547	38027547	38027547	38027547	1.35409	0.54399	0.94314	1.17997	2.5944	3.80573	3.43034	5.72066	0.19413	0.47773	1.89384	0.77184	0.608506	-0.165918	-0.419005	-0.601185	-0.307423	0.707737	no	no	no	no	no	no	no	yes	no	no	no	no	no	no	no	yes
chr1	38142003	38142203	38142103	38142103	38142103	38142103	38142105	38142103	38142103	38142103	38142103	38142103	38142103	38142103	38142103	0.55894	0.85146	1.10857	0.4625	5.68965	3.25027	0.96585	1.03678	0.46976	0.5235	0.63128	0.77184	-0.248098	0.527828	0.654376	-0.0511369	-0.0518089	-0.119244	no	no	no	no	yes	no	no	no	no	no	no	no	no	no	yes	no
chr1	38156222	38156422	38156322	38156322	38156322	38156322	38156322	38156322	38156331	38156301	38156322	38156322	38156322	38156322	38156322	0.67704	2.17597	1.8294	1.17997	3.28077	5.00684	5.71108	5.47066	0.60541	1.04982	2.49451	3.31492	-0.92128	0.376188	-0.488736	0.0526321	-0.352555	-0.304244	no	no	no	no	no	no	yes	yes	no	no	no	no	no	no	no	yes
chr1	38157982	38158182	38158082	38158082	38158082	38158082	38158082	38158082	38158076	38158099	38158082	38158082	38158082	38158082	38158082	1.23936	1.95203	1.27917	0.52523	2.13117	2.37806	7.15985	6.37325	0.46287	1.69054	1.14958	0.46998	-0.398621	0.579482	-0.109493	0.146242	-0.879094	0.548258	no	no	no	no	no	no	yes	yes	no	no	no	no	no	no	no	yes
chr1	38205000	38205200	38205100	38205100	38205100	38205100	38205100	38205100	38205100	38205100	38205100	38205100	38205091	38205100	38205100	0.67704	0.54399	0.5	0.58998	1.75411	0.75036	1.57651	0.76839	0.92574	0.28176	18.1901	0.76878	0.119254	-0.0840461	0.653935	0.542982	0.587287	3.43954	no	no	no	no	no	no	no	no	no	no	yes	no	no	no	no	no
chr1	38273837	38274037	38273937	38273937	38273937	38273937	38273937	38273937	38273937	38273937	38273937	38273937	38273932	38273937	38273937	0.67704	1.08799	0.94314	0.58998	2.91013	3.54039	3.69673	2.78404	1.1319	0.65716	5.05024	2.31551	-0.316198	0.289381	-0.2156	0.311729	0.363427	0.867762	no	no	no	no	no	no	no	no	no	no	yes	no	no	no	no	no
chr1	38325155	38325355	38325255	38325255	38325255	38325255	38325255	38325255	38325255	38325250	38325255	38325255	38325255	38325255	38325255	0.73558	2.47755	2.17296	1.96152	4.95995	4.70249	2.62636	5.7837	0.19413	0.47773	1.50617	1.37827	-1.00265	0.0994915	0.0637082	-0.90355	-0.307423	0.0755718	no	no	no	no	no	no	no	yes	no	no	no	no	no	no	no	yes
chr1	38326095	38326295	38326167	38326179	38326195	38326200	38326195	38326195	38326195	38326195	38326208	38326195	38326196	38326195	38326195	10.1026	8.43645	10.8	9.56529	4.72018	1.98991	3.01783	1.34627	7.43745	3.97869	13.5555	2.06741	0.234585	0.159458	0.935958	0.776047	0.761041	2.24647	yes	yes	yes	yes	no	no	no	no	yes	no	yes	no	yes	yes	no	no
chr1	38391732	38391932	38391832	38391832	38391832	38391832	38391832	38391832	38391826	38391832	38391832	38391832	38391832	38391832	38391832	1.48842	1.25979	1.14056	0.66391	3.63528	2.20701	4.6455	2.69719	0.44112	0.87928	1.19789	0.74689	0.139041	0.363411	0.531428	0.610672	-0.38299	0.33133	no	no	no	no	no	no	yes	no	no	no	no	no	no	no	no	yes
chr1	38398592	38398792	38398692	38398692	38398692	38398692	38398692	38398692	38398692	38398692	38398692	38398699	38398692	38398692	38398692	0.67704	1.08799	0.94314	0.58998	1.00522	1.02594	1.46617	1.59399	3.08995	5.68353	0.40197	0.52571	-0.316198	0.289381	-0.0148309	-0.0729007	-0.708527	-0.122025	no	no	no	no	no	no	no	no	no	yes	no	no	no	no	no	no
chr1	38455690	38455890	38455790	38455790	38455790	38455790	38455784	38455755	38455804	38455759	38455790	38455790	38455808	38455790	38455790	3.27641	4.73866	4.04372	2.2538	8.27604	8.51188	8.93773	9.71245	1.17032	2.07308	8.44146	4.77145	-0.424314	0.632363	-0.0362215	-0.1083	-0.501778	0.710076	no	no	no	no	yes	yes	yes	yes	no	no	yes	no	no	no	yes	yes
chr1	38478089	38478218	38478189	38478189	38478189	38478189	38478189	38478183	38478189	38478189	38478189	38478189	38478189	38478189	38478189	0.67704	1.63198	0.94314	1.76995	3.79364	5.34054	2.22459	2.5493	0.38827	0.95546	1.00549	1.57713	-0.650231	-0.51147	-0.403484	-0.138419	-0.49422	-0.361811	no	no	no	no	no	yes	no	no	no	no	no	no	no	no	yes	no
chr1	38478219	38478349	38478249	38478249	38478249	38478249	38478249	38478249	38478249	38478245	38478249	38478249	38478249	38478249	38478249	0.7126	1.18382	0.56587	1.88206	4.88939	6.37714	2.75738	3.85446	0.38827	1.67206	0.40197	1.78929	-0.350666	-0.880136	-0.324943	-0.369584	-0.944664	-0.992442	no	no	no	no	no	no	no	yes	no	no	no	no	no	no	no	yes
chr1	38493768	38493968	38493868	38493868	38493868	38493868	38493875	38493868	38493926	38493842	38493868	38493868	38493868	38493868	38493868	0.74421	1.88969	0.60466	0.66391	5.90716	3.00384	6.37706	6.42411	0.65079	1.49709	0.63056	0.77129	-0.728341	-0.0523098	0.786708	-0.00917212	-0.597091	-0.119433	no	no	no	no	yes	no	yes	yes	no	no	no	no	no	no	yes	yes
chr1	38495808	38496008	38495908	38495908	38495908	38495908	38495900	38495936	38495891	38495835	38495908	38495908	38495908	38495908	38495908	2.04707	1.49448	0.33333	0.41843	6.73789	6.97792	4.59564	7.35212	0.16719	0.41462	0.54437	0.70244	0.288684	-0.0892611	-0.0440724	-0.577839	-0.277375	-0.140586	no	no	no	no	yes	yes	yes	yes	no	no	no	no	no	no	yes	yes
chr1	38589104	38589304	38589204	38589204	38589204	38589204	38589204	38589204	38589204	38589204	38589204	38589206	38589204	38589204	38589204	0.65528	2.10607	0.49983	0.56345	0.72531	0.70089	0.70981	1.59399	3.97011	7.91418	0.63128	0.77184	-0.908015	-0.0599341	0.0205658	-0.601337	-0.842824	-0.119244	no	no	no	no	no	no	no	no	no	yes	no	no	no	no	no	no
chr1	38940510	38940710	38940610	38940610	38940610	38940610	38940612	38940610	38940625	38940610	38940610	38940610	38940610	38940610	38940610	0.74421	1.25979	1.14056	0.66391	6.88259	3.00384	8.24182	2.53404	2.05997	0.56835	1.6079	0.52571	-0.373615	0.363411	0.977285	1.38686	0.96427	0.773408	no	no	no	no	yes	no	yes	no	no	no	no	no	no	no	yes	yes
chr1	38941030	38941230	38941130	38941130	38941130	38941130	38941126	38941130	38941140	38941130	38941130	38941130	38941130	38941130	38941130	0.74421	0.6299	0.60466	0.66391	10.7419	3.43352	5.52788	2.41878	0.75176	0.43964	0.63128	1.54367	0.0977903	-0.0523098	1.40514	0.933133	0.283097	-0.640907	no	no	no	no	yes	no	yes	no	no	no	no	no	no	no	yes	yes
chr1	39025247	39025447	39025347	39025347	39025347	39025347	39025346	39025347	39025347	39025347	39025347	39025347	39025347	39025347	39025347	0.74421	0.6299	0.60466	0.66391	4.65305	2.50312	3.88525	0.76839	0.44112	0.49464	0.63128	0.77184	0.0977903	-0.0523098	0.690389	1.466	-0.0526076	-0.119244	no	no	no	no	yes	no	no	no	no	no	no	no	no	no	yes	no
chr1	39052826	39053026	39052926	39052926	39052926	39052926	39052926	39052926	39052927	39052926	39052926	39052926	39052926	39052926	39052926	0.67704	1.08799	0.94314	1.76995	5.72546	3.83837	9.02975	5.20401	1.02998	1.13671	0.63128	0.77184	-0.316198	-0.51147	0.475112	0.693013	-0.0739256	-0.119244	no	no	no	no	no	no	yes	no	no	no	no	no	no	no	no	yes
chr1	39280776	39280976	39280876	39280876	39280876	39280876	39280876	39280876	39280867	39280876	39280876	39280876	39280876	39280876	39280876	0.74421	1.88969	0.60466	0.66391	1.60862	0.40029	7.79237	2.07355	0.48016	0.53388	0.63128	2.31551	-0.728341	-0.0523098	0.897561	1.51635	-0.0514325	-1.02323	no	no	no	no	no	no	yes	no	no	no	no	no	no	no	no	yes
chr1	39281756	39281895	39281854	39281856	39281856	39281856	39281856	39281856	39281856	39281848	39281856	39281856	39281856	39281856	39281856	6.77045	4.89593	8.47641	1.76995	7.22303	0.91775	22.1848	5.33647	0.85944	1.03026	1.26256	0.77184	0.398279	1.77448	2.10026	1.87143	-0.126796	0.352708	yes	no	no	no	no	no	no	yes	no	no	no	no	yes	no	no	yes
chr1	39281896	39282036	39281936	39281936	39281912	39281936	39281943	39281936	39281936	39281936	39281936	39281936	39281936	39281936	39281936	4.86659	3.42977	11.6605	1.21533	10.2829	1.12626	27.805	4.69602	1.8794	1.30416	0.63128	0.77184	0.40529	2.51475	2.40775	2.33829	0.321527	-0.119244	no	no	yes	no	yes	no	yes	no	no	no	no	no	no	yes	yes	yes
chr1	39456409	39456548	39456509	39456509	39456509	39456509	39456507	39456509	39456514	39456509	39456509	39456509	39456509	39456509	39456509	4.60591	4.35194	14.2371	1.6737	8.55473	1.00096	10.1011	4.46636	3.17658	3.10961	10.4513	2.38572	0.0668866	2.51068	2.25552	1.02205	0.0233206	1.75798	no	no	no	no	yes	no	yes	no	no	no	no	no	no	no	yes	yes
chr1	39456549	39456689	39456589	39456589	39456584	39456589	39456589	39456589	39456589	39456589	39456596	39456589	39456591	39456589	39456589	6.77043	5.43993	19.1116	2.94992	8.91133	1.98231	11.7641	4.25119	4.1797	3.52423	15.9699	2.89593	0.270949	2.34813	1.73265	1.28138	0.195196	2.12294	no	no	yes	no	no	no	no	no	yes	no	yes	no	no	yes	no	no
chr1	39456709	39456909	39456809	39456809	39456809	39456809	39456810	39456809	39456809	39456809	39456809	39456809	39456809	39456809	39456809	1.48842	4.40928	4.35592	3.31957	6.51651	3.37979	4.78511	5.16001	2.80303	0.90602	13.8882	3.85919	-1.12021	0.310247	0.779201	-0.0905883	0.996586	1.61538	no	no	no	no	yes	no	no	no	no	no	no	no	no	no	yes	no
chr1	39491888	39492088	39491988	39491988	39491988	39491988	39491988	39491988	39491978	39491988	39491988	39491988	39491988	39491988	39491988	0.58775	2.27373	1.94715	1.9675	3.69932	3.25396	5.56149	3.62289	0.54809	2.55081	0.40197	0.59643	-1.04395	-0.00992754	0.143646	0.505228	-1.19766	-0.187394	no	no	no	no	no	no	yes	no	no	no	no	no	no	no	no	yes
chr1	39582724	39582924	39582824	39582824	39582824	39582824	39582824	39582824	39582824	39582824	39582824	39582824	39582815	39582824	39582824	2.23262	2.51959	0.60466	0.66391	0.70902	0.7352	0.66177	1.21399	0.5824	0.95546	5.3626	0.52571	-0.122703	-0.0523098	-0.0219327	-0.413928	-0.305394	2.06014	no	no	no	no	no	no	no	no	no	no	yes	no	no	no	no	no
chr1	39624422	39624622	39624522	39624522	39624522	39624522	39624522	39624522	39624519	39624522	39624522	39624522	39624508	39624522	39624522	0.67704	2.51959	1.14056	1.17997	3.30326	2.75324	5.9029	2.17836	0.75176	1.73888	6.20705	1.8344	-1.06949	-0.02632	0.197293	1.11892	-0.644781	1.34637	no	no	no	no	no	no	yes	no	no	no	yes	no	no	no	no	yes
chr1	39644242	39644442	39644342	39644342	39644342	39644342	39644342	39644342	39644342	39644342	39644292	39644345	39644342	39644342	39644342	1.48842	1.25979	2.21235	0.66391	0.70375	0.67827	1.25405	0.5	10.5246	5.71533	1.6079	0.59643	0.139041	0.949052	0.0217388	0.587557	0.779189	0.708039	no	no	no	no	no	no	no	no	yes	yes	no	no	no	no	no	no
chr1	39721018	39721218	39721118	39721118	39721118	39721118	39721118	39721118	39721118	39721118	39721123	39721118	39721118	39721118	39721118	0.67704	1.08799	0.5	0.58998	0.89072	1.00096	1.04372	0.55086	6.40693	3.07749	0.80395	1.57713	-0.316198	-0.0840461	-0.0817566	0.398129	0.861194	-0.514606	no	no	no	no	no	no	no	no	yes	no	no	no	no	no	no	no
chr1	39737998	39738198	39738098	39738098	39738098	39738098	39738098	39738098	39738115	39738094	39738098	39738098	39738098	39738098	39738098	0.73558	1.23877	1.12025	1.30768	3.65126	3.59884	8.39712	4.84506	0.92574	1.19433	1.6869	0.71739	-0.367288	-0.122209	0.0163516	0.685001	-0.188368	0.645725	no	no	no	no	no	no	yes	yes	no	no	no	no	no	no	no	yes
chr1	39991507	39991707	39991607	39991607	39991607	39991607	39991607	39991607	39991607	39991607	39991607	39991607	39991607	39991607	39991607	0.29542	0.96315	1.08627	1.34085	2.00548	1.16787	6.72679	2.29108	0.51499	1.70506	0.63128	0.77184	-0.59975	-0.166107	0.471317	1.23131	-0.836352	-0.119244	no	no	no	no	no	no	yes	no	no	no	no	no	no	no	no	yes
chr1	40006447	40006647	40006547	40006547	40006547	40006546	40006547	40006547	40006547	40006547	40006547	40006547	40006547	40006547	40006547	2.76559	1.45607	1.40895	4.2628	1.00522	1.02594	0.98991	0.62559	0.46287	0.28176	1.26111	0.77129	0.616524	-1.12743	-0.0148309	0.29174	0.190675	0.352231	no	no	no	yes	no	no	no	no	no	no	no	no	no	yes	no	no
chr1	40025266	40025466	40025366	40025366	40025366	40025366	40025366	40025366	40025364	40025366	40025366	40025366	40025366	40025366	40025366	0.85738	0.6101	0.7843	0.33752	4.26233	5.25684	9.90872	6.22522	0.51499	1.13671	1.26111	0.77129	0.206119	0.415798	-0.249732	0.594368	-0.496083	0.352231	no	no	no	no	no	no	yes	no	no	no	no	no	no	no	no	yes
chr1	40042465	40042594	40042565	40042565	40042565	40042565	40042565	40042566	40042565	40042565	40042565	40042565	40042565	40042565	40042565	1.03163	2.98643	1.79528	2.64563	3.37592	5.81827	2.36476	0.82629	1.12764	2.63785	0.63128	0.77184	-0.97246	-0.383175	-0.639819	0.881588	-0.773832	-0.119244	no	no	no	no	no	yes	no	no	no	no	no	no	no	no	yes	no
chr1	40042595	40042725	40042625	40042625	40042625	40042625	40042620	40042625	40042625	40042625	40042625	40042625	40042625	40042625	40042625	0.68775	3.44588	2.32704	2.64563	6.04293	5.47597	1.9317	0.90258	1.8794	1.31892	0.63128	0.77184	-1.39737	-0.131929	0.121079	0.62378	0.312315	-0.119244	no	no	no	no	yes	no	no	no	no	no	no	no	no	no	yes	no
chr1	40265636	40265836	40265736	40265736	40265736	40265736	40265736	40265736	40265736	40265736	40265736	40265736	40265745	40265736	40265736	4.38607	2.52793	2.07932	2.12855	1.12705	1.00072	1.56558	1.1097	3.25314	2.07382	6.84424	1.44796	0.610411	-0.0228824	0.0883347	0.282247	0.468496	1.68005	no	no	no	no	no	no	no	no	no	no	yes	no	no	no	no	no
chr1	40282536	40282736	40282636	40282636	40282636	40282636	40282637	40282636	40282636	40282636	40282636	40282636	40282636	40282636	40282636	1.55358	1.16095	1.40895	2.12777	8.41363	3.50432	2.28689	2.69719	1.50352	1.7171	1.50617	1.37827	0.240856	-0.37673	1.06344	-0.169706	-0.11811	0.0755718	no	no	no	no	yes	no	no	no	no	no	no	no	no	no	yes	no
chr1	40284196	40284396	40284296	40284296	40284296	40284296	40284296	40284296	40284296	40284296	40284296	40284296	40284296	40284296	40284296	0.23047	1.16486	0.45735	0.85256	1.3306	1.05088	0.64128	1.02615	0.25777	0.30102	11.7307	1.57713	-0.815064	-0.346173	0.184458	-0.30392	-0.048775	2.30447	no	no	no	no	no	no	no	no	no	no	yes	no	no	no	no	no
chr1	40367212	40367381	40367312	40367312	40367314	40367312	40367312	40367312	40367312	40367312	40367312	40367312	40367312	40367312	40367312	0.43035	2.90258	4.0337	4.23743	1.26473	0.99448	1.45793	2.03301	2.08292	2.5358	0.61434	0.75889	-1.44806	-0.0572398	0.183326	-0.303306	-0.197739	-0.123721	no	no	yes	no	no	no	no	no	no	no	no	no	no	yes	no	no
chr1	40367382	40367552	40367452	40367466	40367452	40367453	40367452	40367452	40367452	40367452	40367452	40367452	40367452	40367452	40367452	1.28379	4.39566	2.12228	4.36782	1.26473	0.99448	0.70582	1.58446	1.50352	2.60832	0.57035	0.72398	-1.24037	-0.781736	0.183326	-0.599397	-0.527369	-0.134657	no	yes	no	yes	no	no	no	no	no	no	no	no	yes	yes	no	no
chr1	40373192	40373392	40373290	40373349	40373280	40373292	40373292	40373292	40373292	40373292	40373292	40373292	40373292	40373292	40373292	13.3734	4.28881	4.75721	3.35279	1.96313	2.20701	0.5	1.80517	2.05997	0.56835	0.33516	1.40995	1.44238	0.403429	-0.114107	-0.903126	0.96427	-0.851991	yes	yes	yes	no	no	no	no	no	no	no	no	no	yes	yes	no	no
chr1	40400091	40400280	40400192	40400223	40400184	40400191	40400191	40400191	40400191	40400191	40400191	40400191	40400191	40400191	40400191	4.2694	4.17635	2.53761	2.48337	0.5	0.75036	0.70981	0.69149	1.32829	3.0968	0.80395	0.52571	0.0257035	0.0222913	-0.222689	0.0155414	-0.815227	0.241679	yes	yes	yes	no	no	no	no	no	no	no	no	no	yes	yes	no	no
chr1	40400281	40400471	40400371	40400371	40400371	40400369	40400371	40400371	40400371	40400371	40400371	40400371	40400371	40400371	40400371	3.168	2.77758	2.8296	4.58599	0.5	0.75036	0.70981	0.69149	0.97067	1.43319	2.08257	0.68214	0.141893	-0.544619	-0.222689	0.0155414	-0.304163	0.873836	no	no	no	yes	no	no	no	no	no	no	no	no	no	yes	no	no
chr1	40420130	40420330	40420224	40420230	40420230	40420230	40420230	40420230	40420230	40420230	40420230	40420230	40420230	40420230	40420230	5.44255	2.25031	2.83963	1.73521	1.25584	0.98691	1.70219	1.04955	0.31364	0.3617	2.45738	1.51778	0.987055	0.489316	0.183138	0.398822	-0.0518389	0.457527	yes	no	no	no	no	no	no	no	no	no	no	no	yes	no	no	no
chr1	40420650	40420850	40420750	40420756	40420750	40420750	40420750	40420750	40420750	40420750	40420750	40420750	40420750	40420750	40420750	0.7436	3.69202	1.65123	2.03438	2.07004	2.57458	1.0114	2.72811	0.67613	1.55101	1.50617	0.68914	-1.42814	-0.19474	-0.219516	-0.890244	-0.605935	0.569195	no	yes	no	no	no	no	no	no	no	no	no	no	yes	no	no	no
chr1	40421830	40422030	40421930	40421930	40421930	40421924	40421930	40421930	40421930	40421930	40421930	40421930	40421930	40421930	40421930	1.66642	1.7651	1.78128	3.38834	0.73701	1.47111	0.76639	0.79554	2.27777	1.87136	2.99473	0.74689	-0.0524276	-0.657926	-0.508553	-0.0236139	0.19098	1.19331	no	no	no	yes	no	no	no	no	no	no	no	no	no	yes	no	no
chr1	40426210	40426359	40426310	40426312	40426310	40426310	40426310	40426310	40426310	40426310	40426310	40426310	40426310	40426310	40426310	1.52755	3.86642	1.85587	2.89005	1.75411	3.25396	1.46984	2.31945	0.28648	0.34342	1.79684	0.74689	-0.945121	-0.445858	-0.62722	-0.426527	-0.0624814	0.679009	no	yes	no	no	no	no	no	no	no	no	no	no	yes	no	no	no
chr1	40426360	40426510	40426410	40426410	40426430	40426399	40426410	40426410	40426410	40426410	40426410	40426410	40426410	40426410	40426410	1.57523	3.74658	3.50021	3.44214	1.13616	3.25027	2.36476	1.80517	0.91962	1.54053	1.19789	0.74689	-0.882187	0.0187375	-0.992535	0.262415	-0.404309	0.33133	no	no	yes	yes	no	no	no	no	no	no	no	no	no	yes	no	no
chr1	40471668	40471868	40471764	40471768	40471768	40471768	40471768	40471768	40471768	40471768	40471768	40471768	40471768	40471768	40471768	3.88794	0.70051	1.86231	1.60041	0.70902	0.5	1.67808	1.44208	0.92947	0.51845	0.28739	0.42494	1.52326	0.138441	0.188207	0.133089	0.345605	-0.146452	yes	no	no	no	no	no	no	no	no	no	no	no	yes	no	no	no
chr1	40480968	40481168	40481068	40481068	40481068	40481068	40481068	40481068	40481068	40481068	40481068	40481066	40481068	40481068	40481068	1.85445	1.49579	0.75019	0.81738	1.48947	0.95075	1.03279	0.82629	2.05997	7.38859	0.33516	0.52571	0.193716	-0.0543486	0.35181	0.154545	-1.45491	-0.192468	no	no	no	no	no	no	no	no	no	yes	no	no	no	no	no	no
chr1	40504827	40505026	40504927	40504935	40504927	40504927	40504927	40504927	40504927	40504927	40504927	40504927	40504927	40504927	40504927	3.19397	3.22871	2.22515	1.99314	2.62913	3.08395	1.47869	0.81925	1.05529	0.80448	0.33516	0.52571	-0.0119011	0.107707	-0.170341	0.446234	0.187759	-0.192468	no	yes	no	no	no	no	no	no	no	no	no	no	yes	no	no	no
chr1	40505027	40505227	40505183	40505223	40505127	40505127	40505127	40505127	40505117	40505131	40505127	40505127	40505127	40505127	40505127	5.07939	2.87067	2.41172	2.39177	4.0065	3.98283	6.18239	4.32864	0.57296	0.34342	0.57479	0.84988	0.651343	0.00846091	0.00683703	0.430697	0.227572	-0.232272	yes	yes	no	no	no	no	yes	yes	no	no	no	no	yes	no	no	yes
chr1	40505627	40505766	40505727	40505727	40505727	40505727	40505735	40505727	40505724	40505663	40505727	40505727	40505728	40505727	40505727	4.61105	4.4235	5.80619	4.59256	7.43997	2.67003	9.92352	7.82783	7.02019	2.37248	6.65041	3.6688	0.0490466	0.283339	1.20145	0.307307	1.24983	0.712485	no	no	no	no	yes	no	yes	yes	no	no	yes	no	no	no	yes	yes
chr1	40505767	40505907	40505850	40505795	40505796	40505855	40505807	40505807	40505807	40505807	40505799	40505807	40505807	40505807	40505807	5.92813	7.91003	9.53448	7.83874	8.30662	4.33909	8.16907	3.30033	8.48273	2.7114	4.42172	2.38572	-0.362964	0.253206	0.801663	1.09233	1.35334	0.679288	yes	yes	yes	yes	no	no	no	no	yes	no	no	no	yes	yes	no	no
chr1	40505927	40506127	40506027	40506027	40506027	40506027	40506027	40506027	40506027	40506027	40506027	40506027	40506027	40506027	40506027	4.38647	3.9073	3.74311	3.92946	4.0065	3.56352	6.41247	4.42817	1.98082	1.64291	1.34065	0.52571	0.134411	-0.0555963	0.133655	0.449488	0.173582	0.617428	no	no	no	no	no	no	yes	no	no	no	no	no	no	no	no	yes
chr1	40506167	40506367	40506267	40506267	40506267	40506263	40506267	40506267	40506267	40506267	40506267	40506267	40506267	40506267	40506267	0.93226	2.42896	1.65123	3.55318	2.15566	2.85971	1.22131	1.20344	0.69431	0.56351	2.95036	0.73987	-0.827482	-0.780213	-0.290551	0.0116531	0.115909	1.183	no	no	no	yes	no	no	no	no	no	no	no	no	no	yes	no	no
chr1	40506386	40506586	40506486	40506489	40506486	40506486	40506486	40506486	40506489	40506486	40506486	40506486	40506486	40506486	40506486	1.88931	4.7602	2.71194	2.77633	3.74381	4.42583	4.37911	2.86033	0.69431	0.84527	2.965	0.74219	-0.995394	-0.0248115	-0.193798	0.478643	-0.123134	1.18642	no	yes	no	no	no	no	yes	no	no	no	no	no	yes	no	no	yes
chr1	40516606	40516806	40516696	40516706	40516706	40516706	40516706	40516706	40516706	40516706	40516706	40516706	40516706	40516706	40516706	3.18819	2.17016	1.23589	2.03438	3.47019	2.25264	1.04372	0.76839	0.75176	0.43964	0.40197	1.19286	0.401771	-0.440553	0.458725	0.208761	0.283097	-0.645358	yes	no	no	no	no	no	no	no	no	no	no	no	yes	no	no	no
chr1	40525206	40525406	40525301	40525306	40525306	40525306	40525306	40525306	40525306	40525306	40525306	40525306	40525306	40525306	40525306	5.82497	1.79377	2.05957	1.9273	1.58745	1.00108	2.89755	1.85603	0.57296	1.03026	1.86986	1.08271	1.28861	0.0637583	0.370752	0.448556	-0.368183	0.462518	yes	no	no	no	no	no	no	no	no	no	no	no	yes	no	no	no
chr1	40525986	40526186	40526088	40526086	40526086	40526086	40526086	40526086	40526086	40526086	40526086	40526086	40526086	40526086	40526086	2.81657	1.18096	0.94182	1.03633	0.45902	0.50036	1.19063	0.82629	0.76556	1.30416	0.40197	0.59643	0.807313	-0.0685619	-0.040309	0.26243	-0.384115	-0.187394	yes	no	no	no	no	no	no	no	no	no	no	no	yes	no	no	no
chr1	40530446	40530646	40530546	40530546	40530546	40530547	40530546	40530546	40530546	40530546	40530546	40530546	40530546	40530546	40530546	2.23914	2.42038	1.28206	3.61956	1.32358	1.3992	1.58188	2.01753	0.88225	0.49464	0.50206	2.06741	-0.0785458	-1.01742	-0.0462041	-0.224946	0.33266	-1.03008	no	no	no	yes	no	no	no	no	no	no	no	no	no	yes	no	no
chr1	40530726	40530926	40530828	40530826	40530826	40530826	40530826	40530826	40530826	40530826	40530826	40530826	40530826	40530826	40530826	3.44248	1.49174	1.58191	1.92461	1.29509	0.50043	1.58188	1.74968	1.32337	0.49464	1.78787	0.74454	0.834212	-0.179806	0.613175	-0.0908418	0.636421	0.676317	yes	no	no	no	no	no	no	no	no	no	no	no	yes	no	no	no
chr1	40560464	40560664	40560573	40560564	40560564	40560564	40560564	40560564	40560564	40560564	40560564	40560564	40560564	40560564	40560564	5.29395	1.45738	2.3546	2.22073	0.70902	0.66715	0.56568	0.89917	0.37588	0.87928	0.59596	0.74454	1.35684	0.058753	0.0357854	-0.27858	-0.449825	-0.128422	yes	no	no	no	no	no	no	no	no	no	no	no	yes	no	no	no
chr1	40652221	40652421	40652321	40652321	40652321	40652321	40652347	40652321	40652316	40652321	40652321	40652321	40652321	40652321	40652321	1.33847	1.35635	0.81604	1.71316	6.77056	5.15063	4.16258	2.45071	0.46287	0.28176	0.57864	0.73071	-0.0109889	-0.579178	0.337284	0.581199	0.190675	-0.132682	no	no	no	no	yes	no	yes	no	no	no	no	no	no	no	yes	yes
chr1	40692219	40692419	40692319	40692319	40692319	40692319	40692319	40692319	40692319	40692319	40692319	40692319	40692328	40692319	40692319	3.04143	1.27191	1.70816	1.50384	0.33333	1.00096	0.65043	0.63031	1.02998	1.13671	11.9726	1.93462	0.83096	0.113171	-0.585658	0.0176956	-0.0739256	2.14422	no	no	no	no	no	no	no	no	no	no	yes	no	no	no	no	no
chr1	40698179	40698379	40698279	40698279	40698279	40698279	40698279	40698279	40698278	40698279	40698279	40698279	40698279	40698279	40698279	0.69323	0.31974	0.99738	1.38372	3.28077	1.90245	3.49181	0.94073	0.46287	0.28176	0.40197	0.59643	0.359524	-0.255106	0.560599	1.2107	0.190675	-0.187394	no	no	no	no	no	no	yes	no	no	no	no	no	no	no	no	yes
chr1	40723378	40723557	40723478	40723478	40723478	40723469	40723478	40723478	40723478	40723478	40723478	40723478	40723478	40723478	40723478	1.22623	2.35748	1.8392	3.46555	2.82545	2.64329	3.37045	4.17777	1.09617	0.6377	4.16515	0.68214	-0.592776	-0.653353	0.0703876	-0.244549	0.356085	1.61851	no	no	no	yes	no	no	no	no	no	no	no	no	no	yes	no	no
chr1	40723558	40723687	40723638	40723638	40723638	40723638	40723593	40723638	40723643	40723637	40723638	40723638	40723638	40723638	40723638	1.04318	2.3606	2.27122	2.44278	6.75181	6.13184	9.08299	10.2201	0.77654	0.95546	2.51028	1.37827	-0.717903	-0.0737452	0.120259	-0.154156	-0.138438	0.561674	no	no	no	no	yes	no	yes	yes	no	no	no	no	no	no	yes	yes
chr1	40723688	40723807	40723738	40723738	40723742	40723767	40723738	40723727	40723738	40723738	40723738	40723738	40723738	40723738	40723738	0.81093	2.87318	3.44139	3.91449	3.64981	9.06557	3.70766	4.46636	0.44043	0.8199	1.6079	3.57859	-1.09679	-0.14603	-1.11419	-0.21557	-0.33736	-0.812015	no	no	yes	yes	no	yes	no	no	no	no	no	no	no	yes	yes	no
chr1	40723808	40723978	40723878	40723878	40723878	40723878	40723881	40723878	40723878	40723878	40723878	40723878	40723878	40723878	40723878	1.11094	2.43752	2.92015	2.49142	11.1318	7.70373	6.36067	6.69953	0.97067	1.24385	1.6079	2.38572	-0.703483	0.167095	0.479082	-0.0649333	-0.18729	-0.376574	no	no	no	no	yes	no	no	no	no	no	no	no	no	no	yes	no
chr1	40781075	40781275	40781175	40781175	40781175	40781175	40781175	40781175	40781161	40781187	40781175	40781175	40781175	40781175	40781175	0.43641	1.63016	2.12052	2.383	4.0065	2.51525	9.02461	7.73691	1.09985	0.8357	0.63056	0.77129	-0.872683	-0.116517	0.510175	0.198351	0.193956	-0.119433	no	no	no	no	no	no	yes	yes	no	no	no	no	no	no	no	yes
chr1	40783375	40783575	40783475	40783475	40783484	40783475	40783475	40783475	40783475	40783475	40783475	40783475	40783475	40783475	40783475	2.16665	1.63125	3.96087	1.71318	0.70902	0.5	0.70981	0.69149	1.8794	1.31892	1.14071	0.59643	0.267209	0.870608	0.188207	0.0155414	0.312315	0.42324	no	no	yes	no	no	no	no	no	no	no	no	no	no	yes	no	no
chr1	40804654	40804854	40804751	40804754	40804754	40804754	40804754	40804754	40804754	40804754	40804754	40804754	40804754	40804754	40804754	4.56816	2.66204	1.19996	1.68978	0.91804	1.25108	0.62623	0.85258	0.47215	0.13563	2.00822	0.68914	0.604553	-0.290011	-0.230985	-0.188005	0.374432	0.832621	yes	no	no	no	no	no	no	no	no	no	no	no	yes	no	no	no
chr1	40805734	40805934	40805805	40805834	40805847	40805834	40805834	40805834	40805834	40805834	40805834	40805834	40805834	40805834	40805834	7.30223	1.94956	4.66001	1.90085	0.70902	0.75036	0.92443	0.96181	1.12764	0.43964	0.54437	0.70244	1.493	0.964329	-0.0344824	-0.0277541	0.563546	-0.140586	yes	no	yes	no	no	no	no	no	no	no	no	no	yes	yes	no	no
chr1	40817934	40818134	40818029	40818034	40818034	40818034	40818034	40818034	40818034	40818034	40818034	40818034	40818034	40818034	40818034	5.3539	2.44144	2.66828	1.09623	1.96313	0.75036	0.68853	1.42097	1.54497	1.13671	1.89384	0.77184	0.88463	0.807307	0.75947	-0.519817	0.252258	0.707737	yes	no	no	no	no	no	no	no	no	no	no	no	yes	no	no	no
chr1	40839513	40839692	40839613	40839622	40839613	40839613	40839613	40839613	40839613	40839613	40839613	40839613	40839613	40839613	40839613	0.31505	3.30339	1.48659	2.47834	1.12705	1.50144	0.89483	1.29646	0.66875	0.41462	3.11985	0.76628	-1.71036	-0.48423	-0.233905	-0.277343	0.238353	1.22188	no	yes	no	no	no	no	no	no	no	no	no	no	yes	no	no	no
chr1	40839693	40839873	40839773	40839773	40839773	40839764	40839773	40839773	40839773	40839773	40839773	40839773	40839773	40839773	40839773	0.63892	2.00146	2.74804	3.31513	1.22993	0.96489	0.89483	1.66348	0.69431	0.47773	1.24794	0.76628	-0.872919	-0.203268	0.18255	-0.491244	0.197315	0.347889	no	no	no	yes	no	no	no	no	no	no	no	no	no	yes	no	no
chr1	40840053	40840253	40840153	40840156	40840153	40840145	40840153	40840153	40840153	40840153	40840153	40840153	40840153	40840153	40840153	1.29598	4.26707	2.46328	3.88715	3.17484	3.24936	3.16394	2.36629	1.37022	2.55081	2.47008	0.76134	-1.19789	-0.496854	-0.0255247	0.30679	-0.583127	0.978295	no	yes	no	yes	no	no	no	no	no	no	no	no	yes	yes	no	no
chr1	40840453	40840653	40840560	40840553	40840553	40840553	40840553	40840553	40840553	40840553	40840553	40840553	40840553	40840553	40840553	3.24371	2.13646	1.54378	1.57558	1.03006	1.16787	1.79836	1.24413	1.4324	1.7171	0.33516	0.52571	0.436189	-0.0179234	-0.0947559	0.318425	-0.159687	-0.192468	yes	no	no	no	no	no	no	no	no	no	no	no	yes	no	no	no
chr1	40862272	40862411	40862372	40862372	40862367	40862372	40862372	40862372	40862372	40862372	40862372	40862372	40862372	40862372	40862372	9.14229	2.54034	5.27694	2.46407	1.69663	1.5595	2.91591	1.10537	0.28648	1.37368	2.49451	0.66298	1.51842	0.857593	0.0752956	0.895274	-0.883696	1.07132	no	no	yes	no	no	no	no	no	no	no	no	no	no	yes	no	no
chr1	40862412	40862552	40862441	40862443	40862452	40862452	40862452	40862452	40862452	40862452	40862452	40862452	40862452	40862452	40862452	12.1036	3.95734	6.11623	2.09433	1.75411	0.75036	1.22131	0.73074	0.80086	1.35903	1.49671	0.66298	1.40233	1.20149	0.653935	0.360022	-0.389508	0.586257	yes	yes	no	no	no	no	no	no	no	no	no	no	yes	no	no	no
chr1	40865852	40866052	40865944	40865952	40865952	40865952	40865952	40865952	40865952	40865952	40865952	40865952	40865952	40865952	40865952	4.65804	1.59368	2.49724	1.8223	2.3209	1.25732	1.10916	0.65605	1.54497	0.56835	0.56764	0.72177	1.1253	0.309345	0.556963	0.348922	0.698401	-0.135298	yes	no	no	no	no	no	no	no	no	no	no	no	yes	no	no	no
chr1	40942729	40942929	40942829	40942829	40942829	40942823	40942829	40942829	40942829	40942829	40942829	40942829	40942829	40942829	40942829	0.44783	2.69966	1.35691	3.83247	2.11364	1.97477	3.16659	2.77055	0.75176	2.19821	0.63128	0.77184	-1.3535	-1.03586	0.065824	0.144092	-0.86846	-0.119244	no	no	no	yes	no	no	no	no	no	no	no	no	no	yes	no	no
chr1	40943009	40943209	40943109	40943103	40943109	40943109	40943109	40943109	40943109	40943109	40943109	40943109	40943109	40943109	40943109	0.2735	3.13792	1.50766	2.23359	1.49965	1.27733	0.81642	1.51091	0.77654	1.43319	0.63128	0.77184	-1.70011	-0.366795	0.134383	-0.467112	-0.453779	-0.119244	no	yes	no	no	no	no	no	no	no	no	no	no	yes	no	no	no
chr1	40974267	40974416	40974367	40974367	40974367	40974367	40974367	40974367	40974365	40974367	40974367	40974367	40974367	40974367	40974367	0.79864	2.6019	2.42596	2.74356	2.59018	3.75468	6.38249	4.75276	0.28648	1.7171	0.86218	0.46998	-1.00185	-0.127903	-0.405292	0.359853	-1.07864	0.341196	no	no	no	no	no	no	yes	no	no	no	no	no	no	no	no	yes
chr1	40974417	40974567	40974467	40974460	40974467	40974467	40974467	40974467	40974467	40974467	40974467	40974467	40974467	40974467	40974467	0.47919	3.78918	1.70127	2.74356	2.84776	3.85946	3.35706	4.75276	0.28648	1.37368	0.33516	0.52571	-1.69497	-0.470773	-0.336777	-0.400899	-0.883696	-0.192468	no	yes	no	no	no	no	no	no	no	no	no	no	yes	no	no	no
chr1	40974687	40974887	40974787	40974787	40974787	40974788	40974787	40974787	40974787	40974787	40974787	40974787	40974787	40974787	40974787	1.12086	1.6534	2.45636	3.58599	0.66078	1.26797	1.46617	0.69149	0.53132	0.30968	0.57035	0.72398	-0.323193	-0.40798	-0.449541	0.543978	0.225561	-0.134657	no	no	no	yes	no	no	no	no	no	no	no	no	no	yes	no	no
chr1	40997147	40997347	40997247	40997247	40997247	40997247	40997247	40997247	40997244	40997228	40997247	40997247	40997247	40997247	40997247	0.73265	2.10684	1.4571	1.46696	2.54921	3.12914	8.71273	7.19214	0.27404	0.56351	0.80395	0.59643	-0.842468	-0.00577775	-0.218343	0.245636	-0.295378	0.17631	no	no	no	no	no	no	yes	yes	no	no	no	no	no	no	no	yes
chr1	41157020	41157209	41157120	41157120	41157120	41157114	41157120	41157120	41157120	41157120	41157120	41157120	41157120	41157120	41157120	2.08836	2.02171	1.7777	2.6124	3.31679	4.23029	2.96205	3.35677	3.15128	2.40395	4.49012	3.31492	0.0314757	-0.379067	-0.276932	-0.137012	0.286346	0.347504	no	no	no	yes	no	no	no	no	no	no	no	no	no	yes	no	no
chr1	41157210	41157400	41157300	41157355	41157288	41157300	41157367	41157320	41157291	41157285	41157300	41157300	41157221	41157300	41157300	1.49059	2.72611	3.36447	2.79714	7.43668	7.84414	6.90985	5.9601	3.63248	2.44959	6.35856	1.37221	-0.581183	0.200893	-0.0680465	0.184542	0.42536	1.63319	no	yes	yes	no	yes	yes	yes	yes	no	no	yes	no	yes	yes	yes	yes
chr1	41157660	41157819	41157760	41157760	41157760	41157762	41157760	41157760	41157760	41157760	41157760	41157760	41157760	41157760	41157760	0.24686	2.8919	2.32903	4.01414	1.54509	3.0036	1.36799	2.15131	0.28297	0.98575	3.25138	0.70036	-1.64218	-0.5909	-0.653581	-0.412289	-0.630197	1.32209	no	no	no	yes	no	no	no	no	no	no	no	no	no	yes	no	no
chr1	41157820	41157980	41157880	41157880	41157879	41157880	41157880	41157880	41157880	41157880	41157880	41157880	41157880	41157880	41157880	0.8457	3.34824	2.96181	3.1576	1.31152	1.10586	1.56558	3.76291	1.03108	1.50511	2.68513	1.39245	-1.23626	-0.0695913	0.134432	-0.892558	-0.302627	0.623227	no	no	yes	no	no	no	no	no	no	no	no	no	no	yes	no	no
chr1	41326293	41326422	41326393	41326393	41326393	41326400	41326393	41326393	41326393	41326393	41326393	41326393	41326393	41326393	41326393	8.12374	3.14747	5.53283	5.46267	0.87748	0.88582	0.70582	0.82629	1.33013	0.49692	0.63128	0.77184	1.13739	0.0155778	-0.00639444	-0.0984505	0.638413	-0.119244	no	no	no	yes	no	no	no	no	no	no	no	no	no	yes	no	no
chr1	41326423	41326492	41326453	41326463	41326453	41326453	41326453	41326453	41326453	41326453	41326453	41326453	41326453	41326453	41326453	8.45681	3.97824	6.54333	4.62073	0.47268	0.50024	0.51093	0.76839	1.33013	0.49692	0.63128	0.77184	0.925718	0.424444	-0.0267493	-0.227	0.638413	-0.119244	no	yes	no	no	no	no	no	no	no	no	no	no	yes	no	no	no
chr1	41326493	41326582	41326533	41326533	41326542	41326533	41326533	41326533	41326533	41326533	41326533	41326533	41326533	41326533	41326533	12.0914	4.18913	9.87927	6.70682	0.47268	0.33333	0.70582	1.1359	0.88675	0.49692	0.63128	0.77184	1.33505	0.497374	0.14341	-0.324379	0.333906	-0.119244	no	no	yes	no	no	no	no	no	no	no	no	no	no	yes	no	no
chr1	41326583	41326733	41326628	41326633	41326633	41326633	41326633	41326633	41326633	41326633	41326633	41326633	41326633	41326633	41326633	13.1363	3.76424	7.46432	5.14568	0.91804	0.5	0.7004	1.12663	0.75176	0.43964	0.63128	0.77184	1.56909	0.461822	0.35467	-0.322695	0.283097	-0.119244	yes	no	no	no	no	no	no	no	no	no	no	no	yes	no	no	no
chr1	41327873	41328032	41327973	41327973	41327973	41327978	41327973	41327973	41327973	41327973	41327973	41327973	41327973	41327973	41327973	1.42555	3.64366	3.26938	5.0302	1.93814	1.05185	2.6007	1.59399	0.57296	1.37368	3.15641	0.77184	-0.93695	-0.498179	0.517978	0.473104	-0.593643	1.23009	no	no	no	yes	no	no	no	no	no	no	no	no	no	yes	no	no
chr1	41328033	41328193	41328093	41328092	41328093	41328093	41328093	41328093	41328093	41328093	41328093	41328093	41328093	41328093	41328093	1.24411	4.91061	3.22816	3.31823	2.84776	1.75375	2.6007	2.49649	1.75881	1.20671	1.89384	0.77184	-1.39716	-0.0304101	0.482621	0.04237	0.322149	0.707737	no	yes	no	no	no	no	no	no	no	no	no	no	yes	no	no	no
chr1	41405450	41405650	41405629	41405557	41405590	41405535	41405550	41405550	41405550	41405550	41405550	41405550	41405550	41405550	41405550	24.4152	10.5674	14.5575	7.70146	0.75137	0.50024	1.06538	0.67622	0.92574	0.84527	1.99561	0.66298	1.13563	0.838284	0.223291	0.301196	0.061581	0.849079	yes	yes	yes	yes	no	no	no	no	no	no	no	no	yes	yes	no	no
chr1	41469407	41469586	41469507	41469507	41469507	41469507	41469507	41469507	41469527	41469492	41469507	41469507	41469507	41469507	41469507	3.86556	3.23206	1.7926	2.99649	5.01639	4.4325	6.12253	4.24883	1.16481	1.19433	0.40197	1.05142	0.201246	-0.517125	0.147282	0.440394	-0.0195401	-0.549167	no	no	no	no	no	no	yes	yes	no	no	no	no	no	no	no	yes
chr1	41469587	41469767	41469667	41469667	41469667	41469663	41469667	41469667	41469667	41469667	41469667	41469667	41469667	41469667	41469667	2.65877	3.46735	2.67776	5.13992	1.65353	2.75324	1.7541	1.85603	1.16481	0.47773	0.33516	1.57713	-0.288061	-0.739393	-0.500224	-0.0524302	0.550858	-0.948753	no	no	no	yes	no	no	no	no	no	no	no	no	no	yes	no	no
chr1	41898570	41898770	41898670	41898672	41898670	41898670	41898670	41898670	41898670	41898670	41898670	41898670	41898670	41898670	41898670	0.86387	5.54157	2.05727	2.04294	1.02852	1.75375	0.70981	0.69149	3.71921	1.5484	3.15641	1.54367	-1.81134	0.00677808	-0.44097	0.0155414	0.888954	0.708426	no	yes	no	no	no	no	no	no	no	no	no	no	yes	no	no	no
chr1	41920169	41920369	41920269	41920269	41920269	41920269	41920269	41920269	41920269	41920269	41920269	41920269	41920274	41920269	41920269	0.29542	0.96315	0.46209	0.67042	0.70888	0.68363	0.69506	0.67622	1.35227	1.55101	17.5719	0.68914	-0.59975	-0.192179	0.021476	0.0161248	-0.117015	3.45876	no	no	no	no	no	no	no	no	no	no	yes	no	no	no	no	no
chr1	42039864	42040064	42039964	42039964	42039964	42039964	42039964	42039964	42039962	42039964	42039964	42039964	42039964	42039964	42039964	0.7552	2.35743	1.9563	1.75048	2.75822	3.12914	8.14756	4.46636	0.6543	0.65592	0.57035	1.44796	-0.935722	0.104109	-0.135792	0.742806	-0.00141209	-0.640494	no	no	no	no	no	no	yes	no	no	no	no	no	no	no	no	yes
chr1	42192678	42192878	42192778	42192778	42192778	42192778	42192778	42192778	42192779	42192778	42192778	42192778	42192778	42192778	42192778	2.45616	2.1622	1.98636	2.95331	0.78525	0.80086	4.95083	2.07355	0.46287	0.28176	0.50206	0.68914	0.128241	-0.404673	-0.0125599	0.953185	0.190675	-0.169346	no	no	no	no	no	no	yes	no	no	no	no	no	no	no	no	yes
chr1	42193138	42193338	42193238	42193238	42193238	42193238	42193227	42193238	42193239	42193261	42193238	42193238	42193238	42193238	42193238	2.19304	1.68529	2.59365	1.18253	8.81169	3.63983	6.62706	5.72066	0.35176	0.40224	1.00411	0.68914	0.249853	0.719448	1.08043	0.182524	-0.0528943	0.246673	no	no	no	no	yes	no	yes	yes	no	no	no	no	no	no	yes	yes
chr1	42194558	42194758	42194658	42194658	42194658	42194658	42194678	42194658	42194627	42194658	42194658	42194658	42194658	42194658	42194658	1.77251	0.96315	0.75751	0.8939	14.7792	5.46012	8.64141	3.33988	1.93955	0.87928	0.63128	0.77184	0.498022	-0.107827	1.28839	1.15159	0.645415	-0.119244	no	no	no	no	yes	no	yes	no	no	no	no	no	no	no	yes	yes
chr1	42200998	42201157	42201102	42201098	42201098	42201098	42201098	42201098	42201098	42201098	42201098	42201098	42201098	42201098	42201098	10.6537	3.86434	3.87389	2.45416	6.56848	0.59026	3.74261	0.62559	0.85944	0.34342	0.63128	0.77184	1.26047	0.496739	2.25074	1.54472	0.468958	-0.119244	yes	no	no	no	no	no	no	no	no	no	no	no	yes	no	no	no
chr1	42201158	42201318	42201218	42201218	42201213	42201218	42201207	42201218	42201220	42201218	42201218	42201218	42201218	42201218	42201218	6.5938	3.51559	4.67899	1.80487	7.39762	0.75036	7.92779	0.63031	1.54474	0.43826	1.89384	0.77184	0.749908	1.0177	2.26233	2.45316	0.823194	0.707737	no	no	yes	no	yes	no	yes	no	no	no	no	no	no	yes	yes	yes
chr1	42217017	42217146	42217117	42217117	42217117	42217117	42217118	42217117	42217117	42217117	42217117	42217117	42217117	42217117	42217117	2.32052	1.34916	1.67294	1.00756	5.78899	1.62698	5.66121	3.59625	0.43019	0.48353	0.50206	1.37827	0.499264	0.412984	1.36979	0.535327	-0.0528273	-0.66297	no	no	no	no	yes	no	no	no	no	no	no	no	no	no	yes	no
chr1	42217147	42217277	42217177	42217177	42217177	42217177	42217177	42217177	42217178	42217177	42217177	42217177	42217177	42217177	42217177	3.16766	1.20556	2.58426	1.34708	4.63939	1.40173	7.04472	3.98496	1.28422	0.48137	0.63056	1.54258	0.918093	0.610808	1.23147	0.69046	0.62477	-0.640926	no	no	no	no	no	no	yes	no	no	no	no	no	no	no	no	yes
chr1	42272515	42272644	42272615	42272615	42272615	42272615	42272615	42272615	42272607	42272615	42272615	42272615	42272615	42272615	42272615	0.68775	0.45945	0.55451	0.79369	4.68038	1.00072	6.319	1.52961	0.75176	0.86944	0.63128	0.77184	0.209676	-0.206471	1.50547	1.53273	-0.093801	-0.119244	no	no	no	no	no	no	yes	no	no	no	no	no	no	no	no	yes
chr1	42272645	42272775	42272675	42272675	42272675	42272675	42272675	42272675	42272675	42272675	42272675	42272675	42272675	42272675	42272675	0.80305	0.84556	0.49183	0.93891	6.1435	1.50144	4.55882	2.20458	1.05529	0.80448	0.63128	0.77184	-0.0336192	-0.378163	1.51387	0.794643	0.187759	-0.119244	no	no	no	no	yes	no	no	no	no	no	no	no	no	no	yes	no
chr1	42306833	42307033	42306933	42306933	42306933	42306933	42306933	42306933	42306933	42306933	42306933	42306933	42306939	42306933	42306933	0.62292	0.38931	0.45735	0.45734	0.33333	0.33333	0.51093	0.55086	1.02998	0.56835	5.98582	0.62773	0.224223	9.89948e-06	0	-0.0376316	0.372218	2.10157	no	no	no	no	no	no	no	no	no	no	yes	no	no	no	no	no
chr1	42420309	42420509	42420409	42420409	42420409	42420409	42420409	42420409	42420409	42420409	42420405	42420401	42420409	42420409	42420409	2.751	1.60808	1.97253	1.32281	0.5	1.50144	0.68853	0.76839	6.01817	4.06071	1.08873	1.40488	0.524287	0.35582	-0.737796	-0.0666687	0.471755	-0.203339	no	no	no	no	no	no	no	no	yes	yes	no	no	no	no	no	no
chr1	42501605	42501805	42501705	42501720	42501727	42501705	42501702	42501705	42501742	42501705	42501710	42501693	42501696	42501705	42501705	0.85738	7.62625	9.30845	3.0377	8.65418	4.2832	6.83938	2.68694	14.774	7.64252	20.8322	2.31551	-2.21546	1.35222	0.869742	1.08832	0.868027	2.71916	no	yes	yes	no	yes	no	yes	no	yes	yes	yes	no	yes	yes	yes	yes
chr1	42627920	42628059	42628020	42628008	42628020	42628029	42628020	42628020	42628020	42628020	42628020	42628020	42628020	42628020	42628020	11.0495	5.72654	8.11031	9.09261	0.54904	0.51933	1.83197	0.82629	1.50352	0.43472	1.79684	2.24066	0.841034	-0.147727	0.0279391	0.63289	0.803189	-0.21249	no	yes	no	yes	no	no	no	no	no	no	no	no	yes	yes	no	no
chr1	42628060	42628200	42628087	42628100	42628108	42628100	42628100	42628100	42628100	42628100	42628100	42628100	42628100	42628100	42628100	14.0888	4.39116	9.79011	8.31805	1.46711	0.51933	2.36626	0.62559	0.76556	0.43472	1.50617	1.78929	1.48481	0.21161	0.699387	1.05018	0.299357	-0.154414	yes	no	yes	no	no	no	no	no	no	no	no	no	yes	yes	no	no
chr1	42800933	42801072	42801033	42801033	42801033	42801033	42801033	42801028	42801023	42801036	42801033	42801033	42801033	42801033	42801033	1.62324	3.69868	4.01663	3.16811	6.22767	12.462	8.15793	13.1826	3.00703	1.03026	1.0789	1.39657	-0.840906	0.267325	-0.89729	-0.631024	0.980869	-0.205151	no	no	no	no	no	yes	yes	yes	no	no	no	no	no	no	yes	yes
chr1	42801073	42801213	42801113	42801113	42801115	42801113	42801113	42801113	42801113	42801113	42801113	42801113	42801113	42801113	42801113	1.61749	2.84256	5.15841	2.52415	3.42309	4.7574	2.89755	3.43663	2.74434	1.53322	1.04129	1.36428	-0.553884	0.805283	-0.380363	-0.186897	0.563739	-0.21192	no	no	yes	no	no	no	no	no	no	no	no	no	no	yes	no	no
chr1	43031484	43031684	43031616	43031584	43031581	43031584	43031584	43031584	43031584	43031584	43031584	43031584	43031584	43031584	43031584	14.1317	3.36259	8.90058	2.09213	0.5	0.5	1.08799	0.69149	0.37588	0.43964	1.38134	0.62773	1.79432	1.67891	0	0.30382	-0.0653534	0.548912	yes	no	yes	no	no	no	no	no	no	no	no	no	yes	yes	no	no
chr1	43123980	43124180	43124080	43124080	43124080	43124080	43124080	43124080	43124079	43124065	43124080	43124080	43124080	43124080	43124080	0.83056	1.74729	1.97596	1.37844	4.34354	4.02663	6.12253	6.26323	0.92163	1.03654	2.72183	2.10732	-0.585724	0.32334	0.0882043	-0.0282215	-0.0837896	0.260341	no	no	no	no	no	no	yes	yes	no	no	no	no	no	no	no	yes
chr1	43147759	43147959	43147859	43147859	43147859	43147859	43147859	43147859	43147859	43147859	43147859	43147859	43147859	43147859	43147859	0.59084	1.15578	1.20064	1.34085	1.50411	2.37806	5.83407	4.93346	0.88225	1.48391	1.6079	2.38572	-0.438421	-0.0891093	-0.431897	0.203871	-0.400155	-0.376574	no	no	no	no	no	no	yes	no	no	no	no	no	no	no	no	yes
chr1	43148819	43149019	43148919	43148919	43148919	43148924	43148919	43148919	43148919	43148919	43148919	43148919	43148919	43148919	43148919	1.03163	4.13506	2.32704	4.76213	0.33333	0.66715	0.56568	0.89917	1.14592	0.68684	0.50206	0.68914	-1.33774	-0.792363	-0.32235	-0.27858	0.347273	-0.169346	no	no	no	yes	no	no	no	no	no	no	no	no	no	yes	no	no
chr1	43390109	43390309	43390209	43390209	43390209	43390209	43390209	43390213	43390209	43390210	43390209	43390209	43390209	43390209	43390209	0.25893	1.82435	1.91539	3.09494	3.25735	5.53248	4.87853	7.73967	0.85944	0.34342	1.26256	0.77184	-1.16572	-0.490153	-0.617675	-0.572123	0.468958	0.352708	no	no	no	no	no	yes	no	yes	no	no	no	no	no	no	yes	yes
chr1	43397069	43397269	43397182	43397169	43397158	43397169	43397169	43397169	43397169	43397169	43397169	43397169	43397169	43397169	43397169	6.99839	3.48531	7.65751	3.22081	3.8443	2.25252	4.22952	2.36629	0.37588	1.75857	0.63128	0.77184	0.834502	1.03643	0.57473	0.635519	-1.00357	-0.119244	yes	no	yes	no	no	no	no	no	no	no	no	no	yes	yes	no	no
chr1	43424428	43424628	43424528	43424528	43424528	43424528	43424528	43424528	43424528	43424532	43424528	43424528	43424528	43424528	43424528	0.3315	1.34916	1.79528	2.01512	2.05589	1.5969	5.34618	8.34917	0.40043	0.45301	1.50617	2.06741	-0.819093	-0.109223	0.234802	-0.55895	-0.0531748	-0.291537	no	no	no	no	no	no	no	yes	no	no	no	no	no	no	no	yes
chr1	43539363	43539563	43539463	43539463	43539463	43539463	43539463	43539463	43539466	43539463	43539463	43539463	43539463	43539463	43539463	1.03163	0.45945	0.90901	2.64563	4.61869	3.71365	5.30602	2.37089	0.57296	0.68684	0.63056	0.77129	0.477213	-0.933343	0.253389	0.9036	-0.100841	-0.119433	no	no	no	no	no	no	yes	no	no	no	no	no	no	no	no	yes
chr1	43586041	43586241	43586141	43586141	43586141	43586141	43586141	43586141	43586141	43586141	43586141	43586141	43586141	43586141	43586141	0.6065	2.37068	2.43104	1.53409	0.70888	1.02594	0.5	0.5	3.60494	2.27341	12.0493	2.06741	-1.06912	0.437178	-0.24554	0	0.492388	2.08888	no	no	no	no	no	no	no	no	no	no	yes	no	no	no	no	no
chr1	43722576	43722776	43722676	43722676	43722676	43722676	43722676	43722676	43722676	43722676	43722676	43722676	43722684	43722676	43722676	1.3737	1.12399	1.48482	0.59828	0.72531	0.70089	1.29918	0.5	1.54497	0.56835	15.5637	1.98895	0.160361	0.636621	0.0205658	0.616157	0.698401	2.47031	no	no	no	no	no	no	no	no	no	no	yes	no	no	no	no	no
chr1	43824432	43824561	43824532	43824532	43824532	43824532	43824532	43824532	43824532	43824535	43824532	43824532	43824532	43824532	43824532	0.36667	1.77099	1.47417	1.12872	3.42626	4.90533	4.7623	7.02583	1.35227	1.16326	1.00411	1.37827	-1.01974	0.216958	-0.415929	-0.478006	0.120847	-0.246951	no	no	no	no	no	no	no	yes	no	no	no	no	no	no	no	yes
chr1	43824562	43824692	43824592	43824592	43824592	43824592	43824592	43824592	43824593	43824592	43824592	43824592	43824592	43824592	43824592	0.3655	2.01634	1.46846	1.12462	4.45084	4.50576	5.29509	3.59625	2.36646	1.16326	1.20592	1.19286	-1.14337	0.216406	-0.0144632	0.45377	0.638025	0.00856676	no	no	no	no	no	no	yes	no	no	no	no	no	no	no	no	yes
chr1	43839251	43839451	43839351	43839351	43839351	43839351	43839351	43839351	43839351	43839351	43839351	43839351	43839344	43839351	43839351	1.20457	1.69113	1.87834	0.62594	0.70902	0.5	1.56558	1.15259	2.25527	1.30416	12.9816	0.73987	-0.287715	0.823963	0.188207	0.253211	0.498536	3.00648	no	no	no	no	no	no	no	no	no	no	yes	no	no	no	no	no
chr1	43974246	43974446	43974346	43974346	43974346	43974346	43974351	43974346	43974346	43974346	43974346	43974346	43974346	43974346	43974346	0.37511	0.77969	0.66507	0.57913	6.97555	1.03942	4.22146	0.98234	1.70389	0.95845	1.89384	0.77184	-0.372079	0.0764529	1.96743	1.39725	0.465324	0.707737	no	no	no	no	yes	no	no	no	no	no	no	no	no	no	yes	no
chr1	43975746	43975946	43975846	43975846	43975846	43975846	43975846	43975846	43975842	43975846	43975846	43975846	43975846	43975846	43975846	0.34388	0.9189	0.73176	1.32281	5.331	1.12626	5.81841	2.79423	0.16719	0.20731	0.50206	0.68914	-0.513875	-0.423632	1.57412	0.845628	-0.0487567	-0.169346	no	no	no	no	no	no	yes	no	no	no	no	no	no	no	no	yes
chr1	44007764	44007964	44007864	44007864	44007864	44007864	44007864	44007864	44007864	44007864	44007864	44007864	44007854	44007864	44007864	0.41135	0.56903	0.9147	0.32416	1.02852	1.4028	0.70981	1.14274	0.57296	1.03026	26.2363	2.89593	-0.152797	0.532041	-0.244289	-0.325621	-0.368183	2.80549	no	no	no	no	no	no	no	no	no	no	yes	no	no	no	no	no
chr1	44115580	44115780	44115593	44115665	44115660	44115683	44115680	44115680	44115680	44115680	44115680	44115680	44115706	44115725	44115680	5.07024	17.3368	15.0855	17.2156	2.21884	2.39903	1.18238	1.11362	0.23041	1.35371	8.19724	6.51585	-1.59491	-0.179413	-0.0785822	0.0461863	-0.935797	0.291265	yes	yes	yes	yes	no	no	no	no	no	no	yes	yes	yes	yes	no	no
chr1	44170458	44170658	44170558	44170558	44170558	44170552	44170558	44170558	44170558	44170558	44170558	44170558	44170558	44170558	44170558	0.7679	2.939	2.65272	6.2443	0.99795	1.69714	1.70219	1.04955	0.37588	1.31892	1.50617	0.68914	-1.15579	-0.987875	-0.43291	0.398822	-0.753098	0.569195	no	no	no	yes	no	no	no	no	no	no	no	no	no	yes	no	no
chr1	44172978	44173178	44173078	44173064	44173082	44173078	44173078	44173078	44173078	44173078	44173078	44173078	44173078	44173078	44173078	0.68285	6.89176	4.57991	5.20718	2.59018	2.25252	3.16394	3.11033	1.15718	2.25405	1.19789	0.74689	-2.22944	-0.153696	0.142498	0.0186951	-0.59309	0.33133	no	yes	yes	no	no	no	no	no	no	no	no	no	yes	yes	no	no
chr1	44173418	44173597	44173518	44173518	44173518	44173512	44173518	44173518	44173518	44173518	44173518	44173518	44173518	44173518	44173518	1.07244	3.43768	4.03695	7.12885	2.04194	1.90241	1.24575	0.96181	1.21083	2.44959	1.6079	1.19286	-1.09848	-0.690501	0.0677404	0.195012	-0.641837	0.250075	no	no	no	yes	no	no	no	no	no	no	no	no	no	yes	no	no
chr1	44173598	44173778	44173678	44173678	44173684	44173678	44173678	44173678	44173678	44173678	44173678	44173678	44173678	44173678	44173678	0.71272	1.46789	4.821	2.73219	0.58184	2.76584	1.56558	1.15259	1.15718	1.40878	1.20393	2.99704	-0.526989	0.641245	-1.25137	0.253211	-0.159156	-0.858854	no	no	yes	no	no	no	no	no	no	no	no	no	no	yes	no	no
chr1	44211876	44212076	44211966	44211976	44211976	44211976	44211976	44211976	44211976	44211976	44211976	44211976	44211976	44211976	44211976	8.227	2.96905	3.93223	4.9338	3.19016	0.96489	1.83197	1.15259	1.02998	2.27341	1.00549	1.05142	1.21707	-0.266716	1.09256	0.395732	-0.689329	-0.0326681	yes	no	no	no	no	no	no	no	no	no	no	no	yes	no	no	no
chr1	44247495	44247624	44247595	44247595	44247588	44247595	44247595	44247595	44247595	44247595	44247595	44247595	44247595	44247595	44247595	5.93923	1.38586	5.50392	1.53995	0.90628	1.22314	0.76639	0.82629	0.46473	0.51845	1.79684	0.74689	1.54027	1.35651	-0.221839	-0.048112	-0.0519647	0.679009	no	no	yes	no	no	no	no	no	no	no	no	no	no	yes	no	no
chr1	44247625	44247755	44247662	44247655	44247655	44247655	44247655	44247655	44247655	44247655	44247655	44247655	44247655	44247655	44247655	7.10243	1.1041	3.87389	1.22708	0.90037	1.21455	0.76639	1.15259	0.44112	1.97854	0.50206	0.68914	1.94515	1.12992	-0.220733	-0.28527	-1.04741	-0.169346	yes	no	no	no	no	no	no	no	no	no	no	no	yes	no	no	no
chr1	44249414	44249563	44249514	44249514	44249507	44249514	44249514	44249514	44249514	44249514	44249514	44249514	44249514	44249514	44249514	8.80014	2.78298	8.29873	2.82179	2.38117	2.25252	1.65515	1.10537	1.50352	2.19821	4.89929	0.70244	1.37328	1.28279	0.0559646	0.33472	-0.353307	1.79294	no	no	yes	no	no	no	no	no	no	no	no	no	no	yes	no	no
chr1	44249564	44249714	44249610	44249614	44249614	44249614	44249614	44249614	44249614	44249614	44249614	44249614	44249614	44249614	44249614	11.3304	2.26838	5.79453	1.68693	2.89182	2.60579	2.73202	1.21399	2.23975	3.0093	2.72183	0.70244	1.91557	1.33842	0.11013	0.753308	-0.307468	1.12841	yes	no	no	no	no	no	no	no	no	no	no	no	yes	no	no	no
chr1	44300012	44300212	44300111	44300112	44300112	44300112	44300112	44300112	44300112	44300112	44300112	44300112	44300112	44300112	44300112	8.40163	2.80494	1.61358	2.52349	0.89685	1.14774	0.39139	0.53286	1.5682	1.37368	0.86218	1.40995	1.30504	-0.430978	-0.179214	-0.139699	0.113632	-0.372011	yes	no	no	no	no	no	no	no	no	no	no	no	yes	no	no	no
chr1	44302212	44302412	44302312	44302312	44302312	44302312	44302312	44302312	44302304	44302312	44302312	44302312	44302312	44302312	44302312	0.59084	0.57789	0.16667	0.8939	2.74163	2.44385	5.00446	3.47702	0.92574	0.7166	0.4789	1.93462	0.0117921	-0.698964	0.119645	0.423496	0.165859	-0.988649	no	no	no	no	no	no	yes	no	no	no	no	no	no	no	no	yes
chr1	44319072	44319272	44319165	44319172	44319172	44319172	44319172	44319172	44319172	44319172	44319172	44319172	44319172	44319172	44319172	6.14121	1.12086	3.8784	2.09213	2.57695	0.99926	3.78011	1.04924	2.81858	2.61749	0.59895	0.74689	1.75152	0.657807	0.839264	1.22195	0.0780472	-0.127664	yes	no	no	no	no	no	no	no	no	no	no	no	yes	no	no	no
chr1	44363930	44364130	44364030	44364030	44364030	44364022	44364030	44364030	44364030	44364030	44364030	44364030	44364030	44364030	44364030	0.65154	1.56719	1.37434	6.71257	0.72531	0.70089	0.70981	0.69149	0.37588	0.43964	1.26256	0.77184	-0.636378	-1.69969	0.0205658	0.0155414	-0.0653534	0.352708	no	no	no	yes	no	no	no	no	no	no	no	no	no	yes	no	no
chr1	44398808	44399008	44398908	44398908	44398910	44398908	44398908	44398908	44398908	44398908	44398908	44398908	44398908	44398908	44398908	1.02354	2.61535	5.35551	3.34741	0.70902	1.00072	1.29918	1.15259	1.8794	1.31892	0.61752	0.76134	-0.837254	0.547852	-0.22735	0.0950459	0.312315	-0.12289	no	no	yes	no	no	no	no	no	no	no	no	no	no	yes	no	no
chr1	44412348	44412548	44412448	44412448	44412448	44412448	44412448	44412448	44412448	44412445	44412448	44412448	44412448	44412448	44412448	1.14024	1.74753	3.32341	2.84291	3.00822	3.25396	5.13888	9.06079	0.25034	1.43319	2.6813	1.05142	-0.360363	0.16997	-0.0858448	-0.712696	-0.960529	0.843592	no	no	no	no	no	no	no	yes	no	no	no	no	no	no	no	yes
chr1	44435467	44435667	44435567	44435567	44435567	44435567	44435567	44435567	44435558	44435567	44435567	44435567	44435567	44435567	44435567	2.06055	0.562	2.90874	2.99138	1.84385	2.64329	6.40182	2.99459	0.38827	0.95546	2.41185	0.59643	0.970396	-0.030184	-0.357396	0.889833	-0.49422	1.0957	no	no	no	no	no	no	yes	no	no	no	no	no	no	no	no	yes
chr1	44440387	44440536	44440487	44440487	44440487	44440487	44440487	44440487	44440487	44440487	44440487	44440487	44440487	44440487	44440487	0.58775	1.36424	2.32683	2.45937	4.24034	2.3636	3.69673	5.06808	0.46287	1.40878	2.31456	0.73071	-0.574393	-0.0563612	0.639654	-0.369583	-0.719501	0.937453	no	no	no	no	no	no	no	yes	no	no	no	no	no	no	no	yes
chr1	44440537	44440687	44440587	44440587	44440587	44440587	44440587	44440577	44440587	44440587	44440587	44440587	44440587	44440587	44440587	0.58775	1.36424	1.18778	1.9675	3.72298	6.79696	4.86976	5.20401	0.50068	1.17134	3.81056	0.70244	-0.574393	-0.43978	-0.723214	-0.0798995	-0.532969	1.4986	no	no	no	no	no	yes	no	no	no	no	no	no	no	no	yes	no
chr1	44678977	44679177	44679077	44679077	44679077	44679077	44679068	44679077	44679067	44679077	44679077	44679077	44679084	44679077	44679077	1.23405	1.42257	1.80097	0.97249	8.12756	9.68011	5.95411	5.9601	0.92574	1.12702	8.44146	3.15426	-0.116877	0.505909	-0.226625	-0.00124215	-0.143421	1.18442	no	no	no	no	yes	yes	yes	no	no	no	yes	no	no	no	yes	yes
chr1	44724855	44725055	44724955	44724955	44724955	44724955	44724955	44724955	44724955	44724955	44724955	44724955	44724950	44724955	44724955	0.67704	1.63198	0.5	0.58998	0.66078	0.95075	0.5	0.5	1.01061	1.67646	8.83792	1.54367	-0.650231	-0.0840461	-0.232168	0	-0.412693	1.95144	no	no	no	no	no	no	no	no	no	no	yes	no	no	no	no	no
chr1	44733375	44733575	44733475	44733475	44733475	44733475	44733475	44733475	44733475	44733475	44733475	44733475	44733481	44733475	44733475	1.35409	2.17597	0.5	1.76995	0.67451	0.97212	1.46617	2.94774	0.69431	0.56351	9.09919	1.93462	-0.432028	-0.884897	-0.236008	-0.678755	0.115909	1.78299	no	no	no	no	no	no	no	no	no	no	yes	no	no	no	no	no
chr1	45140158	45140358	45140258	45140262	45140258	45140258	45140258	45140258	45140258	45140258	45140258	45140258	45140258	45140258	45140258	1.02354	5.60431	2.40129	2.51055	2.14483	1.50168	2.62636	1.85603	1.14592	2.74737	2.00822	2.06741	-1.70653	-0.0456151	0.330085	0.344511	-0.804282	-0.0281109	no	yes	no	no	no	no	no	no	no	no	no	no	yes	no	no	no
chr1	45148918	45149067	45149018	45149022	45149018	45149018	45149018	45149018	45149018	45149018	45149018	45149018	45149018	45149018	45149018	2.55884	4.85707	1.81045	3.76583	0.97678	0.99448	1.01878	1.06575	1.53112	0.86944	0.62073	0.76381	-0.718772	-0.761926	-0.0128603	-0.033182	0.43717	-0.122051	no	yes	no	no	no	no	no	no	no	no	no	no	yes	no	no	no
chr1	45149068	45149218	45149112	45149118	45149118	45149118	45149118	45149118	45149118	45149118	45149118	45149118	45149118	45149118	45149118	6.70695	4.89311	4.04507	5.22305	1.26473	0.99448	1.29918	0.5	0.75176	1.30416	0.61752	1.52268	0.387131	-0.302748	0.183326	0.616157	-0.395436	-0.641174	yes	no	no	no	no	no	no	no	no	no	no	no	yes	no	no	no
chr1	45160637	45160837	45160737	45160737	45160737	45160737	45160731	45160737	45160737	45160737	45160737	45160737	45160737	45160737	45160737	2.45208	0.48097	1.25978	1.03641	6.97555	4.41995	4.24045	1.71831	1.37217	2.04429	0.63128	2.31551	1.22092	0.150154	0.557304	0.946981	-0.359898	-1.02323	no	no	no	no	yes	no	no	no	no	no	no	no	no	no	yes	no
chr1	45166857	45167057	45166957	45166957	45166957	45166957	45166957	45166957	45166957	45166957	45166957	45166957	45166953	45166957	45166957	0.69523	1.14326	0.54529	1.21533	0.90594	0.92791	0.76639	0.82629	2.00216	0.45301	21.7747	0.70244	-0.338326	-0.519644	-0.016535	-0.048112	1.04696	3.74175	no	no	no	no	no	no	no	no	no	no	yes	no	no	no	no	no
chr1	45187196	45187325	45187296	45187296	45187296	45187296	45187296	45187296	45187296	45187287	45187296	45187296	45187296	45187296	45187296	1.47709	1.73368	1.08627	0.8939	4.23501	5.68498	6.7905	7.45281	1.14592	0.68684	2.39452	0.64487	-0.142198	0.139566	-0.352731	-0.117715	0.347273	1.04523	no	no	no	no	no	no	no	yes	no	no	no	no	no	no	no	yes
chr1	45187326	45187405	45187356	45187356	45187356	45187356	45187356	45187357	45187356	45187356	45187356	45187356	45187356	45187356	45187356	1.71938	2.06753	2.36584	1.32281	5.76782	7.14694	6.37255	5.59999	2.25137	1.51169	3.35233	0.64487	-0.1738	0.535095	-0.267567	0.1597	0.372389	1.40381	no	no	no	no	no	yes	no	no	no	no	no	no	no	no	yes	no
chr1	45187406	45187556	45187456	45187456	45187456	45187456	45187436	45187456	45187460	45187456	45187456	45187456	45187456	45187456	45187456	1.03572	0.9951	1.79149	0.96717	5.68449	3.75504	6.73772	4.73475	1.36498	2.03463	1.34065	1.05142	0.0290781	0.504914	0.49136	0.432178	-0.359693	0.190286	no	no	no	no	yes	no	yes	no	no	no	no	no	no	no	yes	yes
chr1	45196496	45196685	45196596	45196596	45196596	45196596	45196596	45196596	45196597	45196587	45196596	45196596	45196596	45196596	45196596	1.47709	1.15578	1.49607	0.44695	2.37074	1.45675	4.48127	3.68545	0.28648	1.37368	0.86218	0.84988	0.200436	0.786643	0.456314	0.226323	-0.883696	0.00956084	no	no	no	no	no	no	yes	yes	no	no	no	no	no	no	no	yes
chr1	45196686	45196876	45196776	45196776	45196776	45196776	45196776	45196776	45196776	45196767	45196776	45196776	45196776	45196776	45196776	2.40713	0.68918	1.08627	1.05825	1.70493	1.90245	6.58241	4.80784	1.60173	3.07749	4.42172	1.05142	1.01223	0.0195077	-0.10168	0.384655	-0.64821	1.40213	no	no	no	no	no	no	no	yes	no	no	no	no	no	no	no	yes
chr1	45205436	45205636	45205536	45205536	45205536	45205536	45205536	45205536	45205536	45205539	45205536	45205536	45205536	45205536	45205536	0.41135	1.42257	0.47157	0.64833	2.02666	1.12626	2.48187	5.48609	0.46287	2.22181	1.20592	0.59643	-0.779463	-0.163649	0.509409	-0.897487	-1.13907	0.466531	no	no	no	no	no	no	no	yes	no	no	no	no	no	no	no	yes
chr1	45241094	45241283	45241194	45241194	45241194	45241194	45241194	45241194	45241188	45241196	45241194	45241194	45241194	45241194	45241194	0.4873	1.42932	1.51435	3.13781	4.20616	5.17363	9.291	7.67841	1.17003	1.3557	2.00822	0.68914	-0.707857	-0.718682	-0.245899	0.245881	-0.118441	0.832621	no	no	no	no	no	no	yes	yes	no	no	no	no	no	no	no	yes
chr1	45241284	45241474	45241374	45241374	45241374	45241374	45241374	45241374	45241374	45241383	45241374	45241374	45241374	45241374	45241374	0.8227	1.9916	0.69313	1.29665	3.69932	4.44018	2.63115	7.02583	0.92574	1.40878	1.89167	0.77129	-0.71484	-0.439838	-0.211202	-1.14422	-0.32289	0.707102	no	no	no	no	no	no	no	yes	no	no	no	no	no	no	no	yes
chr1	45242174	45242374	45242274	45242274	45242274	45242276	45242274	45242274	45242274	45242274	45242274	45242274	45242274	45242274	45242274	1.85904	3.41605	4.14146	7.87854	0.56353	0.60058	2.6007	2.49649	0.37588	1.75857	0.59895	0.74689	-0.627226	-0.788144	-0.0337879	0.04237	-1.00357	-0.127664	no	no	no	yes	no	no	no	no	no	no	no	no	no	yes	no	no
chr1	45246874	45247074	45246974	45246974	45246974	45246974	45246974	45246974	45246973	45246974	45246974	45246974	45246974	45246974	45246974	1.98869	1.06992	2.3103	3.43063	2.5944	4.12296	4.06285	2.29108	0.38827	0.91558	0.4789	0.64487	0.529938	-0.42055	-0.511227	0.621389	-0.464493	-0.153449	no	no	no	no	no	no	yes	no	no	no	no	no	no	no	no	yes
chr1	45265413	45265613	45265513	45265513	45265513	45265513	45265513	45265513	45265515	45265513	45265513	45265513	45265513	45265513	45265513	1.5353	0.37362	0.62876	0.83685	4.68038	5.5072	5.56149	5.72066	1.71888	2.06052	3.78769	3.85919	0.884174	-0.17346	-0.196049	-0.0345795	-0.170764	-0.0213861	no	no	no	no	no	no	yes	no	no	no	no	no	no	no	no	yes
chr1	45265653	45265853	45265753	45265753	45265753	45265753	45265753	45265753	45265753	45265753	45265753	45265753	45265760	45265753	45265753	0.65528	1.57955	3.60073	2.81725	2.79921	2.0024	3.81634	2.86084	3.0426	5.42852	7.57536	0.77184	-0.640044	0.269329	0.339583	0.319022	-0.669203	2.27495	no	no	no	no	no	no	no	no	no	no	yes	no	no	no	no	no
chr1	45273453	45273653	45273553	45273553	45273553	45273553	45273562	45273553	45273621	45273553	45273553	45273553	45273529	45273553	45273553	1.95461	2.61198	2.25299	2.23752	5.51645	3.50432	7.47429	3.12847	2.00271	1.46417	5.98683	1.98895	-0.289822	0.00687728	0.532777	1.03749	0.285163	1.225	no	no	no	no	yes	no	yes	no	no	no	yes	no	no	no	yes	yes
chr1	45275313	45275513	45275413	45275413	45275413	45275413	45275411	45275413	45275423	45275413	45275413	45275413	45275413	45275413	45275413	2.04707	1.12086	3.28756	0.41843	8.40173	2.25288	17.1039	3.37872	5.55445	1.66636	3.2158	0.52571	0.522773	1.59586	1.53121	2.04772	1.2976	1.46633	no	no	no	no	yes	no	yes	no	no	no	no	no	no	no	yes	yes
chr1	45276113	45276313	45276213	45276213	45276213	45276213	45276215	45276213	45276215	45276213	45276213	45276213	45276213	45276213	45276213	1.29567	1.55501	0.92736	1.11074	6.12901	3.59493	9.58755	5.31532	0.57296	0.68684	0.50206	0.68914	-0.154414	-0.131123	0.633659	0.745441	-0.100841	-0.169346	no	no	no	no	yes	no	yes	no	no	no	no	no	no	no	yes	yes
chr1	45279493	45279693	45279593	45279593	45279593	45279593	45279593	45279593	45279593	45279594	45279593	45279593	45279593	45279593	45279593	0.8227	0.56903	0.25	0.64833	3.63528	4.50576	2.46449	4.68389	0.85944	0.34342	1.89384	0.77184	0.216204	-0.399077	-0.248285	-0.714236	0.468958	0.707737	no	no	no	no	no	no	no	yes	no	no	no	no	no	no	no	yes
chr1	45285092	45285292	45285192	45285192	45285192	45285192	45285192	45285192	45285201	45285192	45285192	45285192	45285192	45285192	45285192	1.25298	1.48576	1.29916	1.59738	3.76066	3.21162	4.35575	2.81033	0.92574	1.40878	1.89384	2.31551	-0.141853	-0.17595	0.176786	0.491173	-0.32289	-0.196246	no	no	no	no	no	no	yes	no	no	no	no	no	no	no	no	yes
chr1	45285452	45285652	45285552	45285552	45285552	45285552	45285593	45285514	45285551	45285552	45285552	45285552	45285552	45285552	45285552	2.55884	1.12086	0.62876	0.83685	2.88996	5.50756	3.19077	2.14985	0.65079	0.74855	0.40197	0.59643	0.746758	-0.17346	-0.742361	0.411932	-0.0830024	-0.187394	no	no	no	no	yes	yes	yes	no	no	no	no	no	no	no	yes	yes
chr1	45452206	45452406	45452306	45452306	45452306	45452306	45452306	45452309	45452306	45452306	45452306	45452306	45452306	45452306	45452306	0.51177	1.12086	2.10587	2.51055	3.4643	9.16142	3.44673	3.67606	0.92574	1.40878	2.52513	1.54367	-0.488411	-0.1767	-1.1866	-0.0725486	-0.32289	0.470765	no	no	no	no	no	yes	no	no	no	no	no	no	no	no	yes	no
chr1	45477685	45477885	45477785	45477785	45477785	45477785	45477775	45477785	45477787	45477775	45477785	45477785	45477785	45477785	45477785	1.5353	1.49448	2.10587	0.83685	6.31847	4.00528	4.56886	4.19093	0.13086	0.32796	1.20592	2.38572	0.0234174	0.757764	0.548091	0.101389	-0.231791	-0.618082	no	no	no	no	yes	no	yes	yes	no	no	no	no	no	no	yes	yes
chr1	45836330	45836530	45836430	45836430	45836430	45836430	45836419	45836430	45836428	45836430	45836430	45836430	45836430	45836430	45836430	0.61968	0.48801	1.27917	0.52523	8.55473	2.16931	10.2787	1.6385	0.57296	0.68684	1.89384	0.77184	0.122325	0.579482	1.59205	2.09581	-0.100841	0.707737	no	no	no	no	yes	no	yes	no	no	no	no	no	no	no	yes	yes
chr1	45919507	45919707	45919607	45919607	45919607	45919607	45919599	45919607	45919607	45919607	45919607	45919607	45919607	45919607	45919607	1.2599	0.99791	0.47228	1.60843	14.7133	1.00072	3.17487	0.76839	1.54497	1.13671	2.52223	1.54258	0.177767	-0.82513	2.97339	1.23929	0.252258	0.470196	no	no	no	no	yes	no	no	no	no	no	no	no	no	no	yes	no
chr1	45965765	45965965	45965865	45965865	45965865	45965865	45965865	45965865	45965879	45965859	45965865	45965865	45965865	45965865	45965865	2.62113	2.10607	1.82879	2.2538	1.37911	2.00272	4.32905	3.55106	0.50156	0.20731	3.01234	2.06741	0.22135	-0.20194	-0.335848	0.227676	0.314666	0.387423	no	no	no	no	no	no	yes	yes	no	no	no	no	no	no	no	yes
chr1	45987464	45987664	45987564	45987564	45987564	45987564	45987581	45987570	45987544	45987567	45987564	45987564	45987564	45987564	45987564	0.68775	1.37835	1.44077	0.52913	12.663	12.5352	13.6324	11.8623	0.67613	1.55101	1.26111	0.77129	-0.49486	0.674625	0.0135602	0.186014	-0.605935	0.352231	no	no	no	no	yes	yes	yes	yes	no	no	no	no	no	no	yes	yes
chr1	46035782	46035982	46035889	46035882	46035882	46035882	46035882	46035882	46035882	46035882	46035882	46035882	46035882	46035882	46035882	5.11767	0.37362	1.81045	1.6737	2.44469	2.7536	4.11271	3.51291	0.97067	1.43319	1.00549	0.52571	2.155	0.0719636	-0.123901	0.18003	-0.304163	0.394474	yes	no	no	no	no	no	no	no	no	no	no	no	yes	no	no	no
chr1	46049601	46049801	46049701	46049701	46049701	46049701	46049701	46049701	46049695	46049701	46049701	46049701	46049701	46049701	46049701	0.67868	2.21075	1.92508	1.17834	4.41243	3.71365	5.32935	4.25119	0.56595	1.97149	2.00822	1.37827	-0.935583	0.425247	0.199432	0.269413	-0.924148	0.338998	no	no	no	no	no	no	yes	no	no	no	no	no	no	no	no	yes
chr1	46152117	46152317	46152217	46152217	46152217	46152217	46152217	46152217	46152217	46152217	46152217	46152217	46152215	46152217	46152217	0.41135	0.85354	0.69313	0.97249	2.42352	2.50312	2.7546	2.7931	1.41487	1.97149	8.34342	0.74454	-0.393207	-0.220325	-0.03316	-0.0147182	-0.299241	2.4211	no	no	no	no	no	no	no	no	no	no	yes	no	no	no	no	no
chr1	46152717	46152916	46152817	46152817	46152817	46152817	46152817	46152823	46152817	46152817	46152817	46152817	46152817	46152817	46152817	0.59084	0.96315	0.46209	0.22347	3.63192	7.54695	2.64755	2.86033	0.52344	0.65592	1.84179	1.57713	-0.303382	0.257053	-0.883799	-0.0817964	-0.1203	0.141035	no	no	no	no	no	yes	no	no	no	no	no	no	no	no	yes	no
chr1	46152917	46153046	46153017	46153017	46153017	46153017	46153017	46153017	46153017	46153014	46153017	46153017	46153017	46153017	46153017	1.52715	1.49448	0.62876	1.23945	3.25959	4.17219	3.88525	7.07669	0.39258	1.03925	0.50309	0.42494	0.0187722	-0.45937	-0.280061	-0.725332	-0.550278	0.0770302	no	no	no	no	no	no	no	yes	no	no	no	no	no	no	no	yes
chr1	46153047	46153177	46153077	46153077	46153077	46153077	46153077	46153077	46153082	46153077	46153077	46153077	46153077	46153077	46153077	2.04707	2.98897	0.62876	1.29665	4.90463	4.59867	5.12843	3.98496	0.50156	0.91558	0.57479	0.46998	-0.388594	-0.495757	0.0767625	0.297936	-0.351319	0.0993629	no	no	no	no	no	no	yes	no	no	no	no	no	no	no	no	yes
chr1	46153717	46153917	46153817	46153859	46153817	46153817	46153804	46153814	46153800	46153820	46153817	46153817	46153817	46153817	46153817	1.94351	7.20078	1.7988	2.77685	7.57931	7.0096	10.3925	7.64041	1.18345	1.38863	1.91562	3.22437	-1.47822	-0.432375	0.0991314	0.398918	-0.129574	-0.534933	no	yes	no	no	yes	yes	yes	yes	no	no	no	no	yes	no	yes	yes
chr1	46469424	46469624	46469524	46469524	46469529	46469524	46469524	46469524	46469524	46469524	46469524	46469524	46469524	46469524	46469524	1.81949	0.94827	7.58801	1.53409	1.30155	1.02594	0.5	0.82629	0.86039	0.48353	0.50206	0.68914	0.533241	1.76086	0.184014	-0.283953	0.326571	-0.169346	no	no	yes	no	no	no	no	no	no	no	no	no	no	yes	no	no
chr1	46502803	46503003	46502903	46502903	46502903	46502903	46502901	46502901	46502902	46502903	46502903	46502903	46502903	46502903	46502903	1.23936	0.97601	0.87027	2.62617	7.95671	6.67579	6.54919	5.554	1.0142	1.7171	0.67032	0.52571	0.180496	-0.9552	0.222654	0.203946	-0.431861	0.130644	no	no	no	no	yes	yes	yes	no	no	no	no	no	no	no	yes	yes
chr1	46509323	46509523	46509423	46509423	46509423	46509423	46509423	46509423	46509416	46509423	46509423	46509423	46509423	46509423	46509423	1.5353	0.74724	1.81045	0.83685	2.13117	0.75072	6.73121	5.20771	1.38678	0.51597	2.52513	0.77184	0.537079	0.613567	0.838753	0.316633	0.654824	0.992428	no	no	no	no	no	no	yes	no	no	no	no	no	no	no	no	yes
chr1	46528362	46528562	46528462	46528462	46528462	46528462	46528462	46528462	46528468	46528462	46528462	46528462	46528462	46528462	46528462	0.51177	0.74724	0.92418	0.41843	2.69777	1.83	5.26232	1.94326	0.75176	1.31892	0.80395	0.59643	-0.208839	0.439949	0.385853	1.08928	-0.404648	0.17631	no	no	no	no	no	no	yes	no	no	no	no	no	no	no	no	yes
chr1	46598159	46598359	46598259	46598259	46598259	46598259	46598259	46598259	46598267	46598259	46598259	46598259	46598259	46598259	46598259	0.69523	1.14326	1.02856	2.43065	3.8443	2.20701	4.06285	2.50861	0.46287	0.84527	1.78787	2.97814	-0.338326	-0.758026	0.595059	0.52905	-0.33503	-0.512931	no	no	no	no	no	no	yes	no	no	no	no	no	no	no	no	yes
chr1	46598619	46598778	46598719	46598729	46598719	46598719	46598719	46598719	46598719	46598719	46598719	46598719	46598719	46598719	46598719	2.08568	8.57441	6.34455	5.46896	3.00822	2.49473	3.43034	2.68044	0.90812	1.74971	0.6112	0.75646	-1.6336	0.18314	0.197781	0.267539	-0.527128	-0.124535	no	yes	no	no	no	no	no	no	no	no	no	no	yes	no	no	no
chr1	46598779	46598939	46598839	46598839	46598839	46598833	46598839	46598839	46598839	46598839	46598839	46598839	46598839	46598839	46598839	1.5353	3.73621	2.10587	5.85796	1.30875	0.83405	1.84382	1.73799	0.46287	0.56351	1.22869	0.75889	-0.901577	-1.14278	0.332079	0.054713	-0.0959869	0.341531	no	no	no	yes	no	no	no	no	no	no	no	no	no	yes	no	no
chr1	46645277	46645477	46645377	46645377	46645377	46645377	46645377	46645377	46645372	46645377	46645377	46645377	46645377	46645377	46645377	1.5353	0.74724	1.2196	0.83685	2.86273	2.50324	5.83881	3.59625	0.84892	1.97149	2.58655	1.40995	0.537079	0.273066	0.140931	0.573288	-0.684504	0.573594	no	no	no	no	no	no	yes	no	no	no	no	no	no	no	no	yes
chr1	46646017	46646217	46646117	46646117	46646117	46646117	46646117	46646117	46646117	46646117	46646117	46646117	46646115	46646117	46646117	1.35409	2.17597	2.27253	0.58998	0.6188	1.47693	1.16846	0.89917	0.69431	0.28176	14.2739	1.93462	-0.432028	1.0414	-0.613628	0.191302	0.402572	2.37982	no	no	no	no	no	no	no	no	no	no	yes	no	no	no	no	no
chr1	46648737	46648937	46648837	46648837	46648837	46648837	46648837	46648837	46648837	46648837	46648837	46648837	46648835	46648837	46648837	0.41135	0.28451	0.47157	0.97249	0.5	0.66715	0.7004	2.01642	1.14592	0.84527	8.10097	1.46141	0.135858	-0.422662	-0.152421	-0.826963	0.217764	1.88654	no	no	no	no	no	no	no	no	no	no	yes	no	no	no	no	no
chr1	46649217	46649417	46649317	46649317	46649317	46649317	46649317	46649317	46649317	46649317	46649317	46649317	46649321	46649317	46649317	0.46733	0.67833	0.87514	1.11995	1.02852	0.70089	0.92443	0.96181	0.85944	0.34342	8.14138	0.64487	-0.193833	-0.177032	0.254138	-0.0277541	0.468958	2.47444	no	no	no	no	no	no	no	no	no	no	yes	no	no	no	no	no
chr1	46713274	46713474	46713374	46713374	46713374	46713374	46713381	46713365	46713374	46713374	46713374	46713374	46713374	46713374	46713374	1.02354	2.61535	1.51502	0.83685	5.72547	6.759	4.60773	4.46636	0.52344	1.03925	0.57479	0.42494	-0.837254	0.453336	-0.206236	0.0368364	-0.420706	0.144258	no	no	no	no	yes	yes	no	no	no	no	no	no	no	no	yes	no
chr1	46768872	46769072	46768972	46768972	46768972	46768972	46768972	46768973	46768972	46768972	46768972	46768972	46768972	46768972	46768972	0.51177	2.63259	2.27177	0.83685	2.69244	7.35837	2.99727	3.16119	0.40043	3.17108	3.15641	0.77184	-1.26476	0.832838	-1.17865	-0.0579811	-1.57455	1.23009	no	no	no	no	no	yes	no	no	no	no	no	no	no	no	yes	no
chr1	46769132	46769332	46769232	46769232	46769232	46769232	46769232	46769232	46769234	46769232	46769232	46769232	46769232	46769232	46769232	1.02354	1.49448	1.81045	1.25528	1.57175	3.35387	5.26232	3.08893	1.50352	1.30416	2.52513	0.77184	-0.301858	0.317495	-0.759548	0.614974	0.119717	0.992428	no	no	no	no	no	no	yes	no	no	no	no	no	no	no	no	yes
chr1	46806311	46806470	46806411	46806411	46806411	46806411	46806411	46806426	46806412	46806411	46806411	46806411	46806411	46806411	46806411	0.67868	3.86881	2.39139	2.35668	2.84156	5.50744	7.43717	4.19998	0.77654	1.19433	5.05025	3.85919	-1.53624	0.0148417	-0.760398	0.698253	-0.30471	0.316279	no	no	no	no	no	yes	yes	no	no	no	no	no	no	no	yes	yes
chr1	46806471	46806631	46806531	46806531	46806531	46806531	46806531	46806531	46806531	46806531	46806531	46806531	46806521	46806531	46806531	2.70817	2.17597	3.1588	4.12989	2.88277	2.93456	1.44877	1.06573	0.46082	0.54149	6.94408	2.31551	0.22351	-0.302761	-0.0191161	0.245406	-0.0775471	1.26065	no	no	no	no	no	no	no	no	no	no	yes	no	no	no	no	no
chr1	46813850	46814050	46813950	46813950	46813950	46813950	46813950	46813950	46813937	46813951	46813950	46813950	46813950	46813950	46813950	1.38203	1.70031	4.3717	1.8088	4.88939	5.5072	9.02461	9.30987	1.15718	0.56351	1.89384	1.54367	-0.180933	0.935425	-0.143919	-0.04048	0.464358	0.186074	no	no	no	no	no	no	yes	yes	no	no	no	no	no	no	no	yes
chr1	46998523	46998723	46998623	46998623	46998623	46998623	46998623	46998623	46998623	46998623	46998617	46998639	46998623	46998623	46998623	2.8327	1.17341	2.05106	2.48925	1.96313	1.00072	2.09642	1.9223	7.66752	7.18837	1.26256	0.77184	0.818401	-0.193606	0.566603	0.0834969	0.082043	0.352708	no	no	no	no	no	no	no	no	yes	yes	no	no	no	no	no	no
chr1	47153377	47153577	47153484	47153415	47153470	47153451	47153477	47153477	47153477	47153477	47153477	47153477	47153512	47153477	47153477	26.4486	10.5304	20.0885	10.5047	1.12705	0.4899	0.99697	2.27561	0.57296	0.34342	12.4419	5.37782	1.25129	0.874233	0.513638	-0.713951	0.227572	1.07561	yes	yes	yes	yes	no	no	no	no	no	no	yes	no	yes	yes	no	no
chr1	47184915	47185115	47185015	47185015	47185015	47185015	47185015	47185015	47184967	47185015	47185015	47185015	47185022	47185015	47185015	0.65528	2.63259	0.94282	2.2538	3.42309	2.85407	6.59345	1.17755	2.04756	2.7114	5.5226	2.06741	-1.13392	-0.743973	0.198672	1.80205	-0.284309	1.08843	no	no	no	no	no	no	yes	no	no	no	yes	no	no	no	no	yes
chr1	47190995	47191195	47191095	47191095	47191095	47191095	47191103	47191095	47191099	47191095	47191095	47191095	47191095	47191095	47191095	1.5353	0.37362	1.51502	0.83685	7.60663	4.00504	9.30594	3.73973	1.71888	1.03026	1.26256	2.31551	0.884174	0.453336	0.782067	1.1206	0.421348	-0.551275	no	no	no	no	yes	no	yes	no	no	no	no	no	no	no	yes	yes
chr1	47789491	47789691	47789591	47789591	47789591	47789591	47789591	47789591	47789591	47789591	47789591	47789591	47789600	47789591	47789591	0.67704	1.63198	1.8294	1.17997	0.5	0.75036	0.69506	0.67622	0.37588	1.31892	5.98421	0.56738	-0.650231	0.376188	-0.222689	0.0161248	-0.753098	2.15574	no	no	no	no	no	no	no	no	no	no	yes	no	no	no	no	no
chr1	47856688	47856888	47856788	47856788	47856788	47856788	47856788	47856788	47856788	47856788	47856788	47856788	47856789	47856788	47856788	1.02354	1.63198	0.5	1.25528	1.02852	1.05185	1.03279	0.5	1.49847	1.10616	45.5199	1.49377	-0.379267	-0.588344	-0.0164977	0.438499	0.24643	4.22145	no	no	no	no	no	no	no	no	no	no	yes	no	no	no	no	no
chr1	49222713	49222913	49222813	49222813	49222813	49222813	49222813	49222813	49222804	49222813	49222813	49222813	49222813	49222813	49222813	0.51177	0.37362	0.33333	0.41843	2.43375	1.33654	7.36078	1.57153	0.76556	0.43472	1.26256	0.77184	0.138256	-0.0892611	0.555411	1.70101	0.299357	0.352708	no	no	no	no	no	no	yes	no	no	no	no	no	no	no	no	yes
chr1	49225572	49225772	49225672	49225672	49225672	49225672	49225682	49225672	49225653	49225672	49225672	49225672	49225672	49225672	49225672	1.5353	0.37362	0.92418	0.83685	10.7419	2.71601	28.9996	1.47887	0.28648	1.03026	0.63128	0.77184	0.884174	0.0670099	1.65984	3.59719	-0.658235	-0.119244	no	no	no	no	yes	no	yes	no	no	no	no	no	no	no	yes	yes
chr1	49226412	49226612	49226512	49226512	49226512	49226512	49226512	49226512	49226520	49226512	49226512	49226512	49226512	49226512	49226512	1.45242	1.21619	0.58236	0.64298	4.4735	0.8292	5.56149	1.1097	1.25938	0.47291	0.50206	1.37827	0.146125	-0.0542371	1.58125	1.63699	0.617258	-0.66297	no	no	no	no	no	no	yes	no	no	no	no	no	no	no	no	yes
chr1	49256091	49256291	49256191	49256191	49256191	49256191	49256191	49256191	49256185	49256191	49256191	49256191	49256191	49256191	49256191	1.67683	1.70292	1.10857	0.4625	5.35671	0.75036	7.69264	3.11033	1.02998	1.70506	0.63128	0.77184	-0.0139933	0.527828	1.86063	1.08054	-0.414195	-0.119244	no	no	no	no	no	no	yes	no	no	no	no	no	no	no	no	yes
chr1	50882885	50883085	50882985	50882985	50882985	50882986	50882985	50882985	50882985	50882985	50882985	50882985	50882985	50882985	50882985	2.03604	5.52688	2.39139	6.48088	1.02852	1.4028	1.46617	1.14274	0.28648	0.68684	0.63128	0.77184	-1.1042	-1.14133	-0.244289	0.202815	-0.390894	-0.119244	no	no	no	yes	no	no	no	no	no	no	no	no	no	yes	no	no
chr1	50883205	50883405	50883305	50883304	50883305	50883305	50883305	50883305	50883305	50883305	50883305	50883305	50883305	50883305	50883305	1.3737	7.86796	3.38337	3.58965	0.70902	0.75036	0.5	0.5	1.14592	0.34342	0.63128	0.77184	-1.90146	-0.0663437	-0.0344824	0	0.675686	-0.119244	no	yes	no	no	no	no	no	no	no	no	no	no	yes	no	no	no
chr1	50884405	50884554	50884505	50884505	50884487	50884512	50884505	50884505	50884505	50884505	50884505	50884505	50884505	50884505	50884505	2.71472	14.3699	11.7176	19.4427	0.70902	0.5	0.70981	0.69149	0.8913	0.49922	0.63128	0.77184	-2.04878	-0.68476	0.188207	0.0155414	0.335166	-0.119244	no	no	yes	yes	no	no	no	no	no	no	no	no	no	yes	no	no
chr1	50884555	50884705	50884605	50884610	50884605	50884605	50884605	50884605	50884605	50884605	50884605	50884605	50884605	50884605	50884605	2.04821	17.2764	8.99869	17.8106	1.02852	0.5	0.70981	0.69149	0.44565	0.49922	0.63128	0.77184	-2.58395	-0.911735	0.435465	0.0155414	-0.0524938	-0.119244	no	yes	no	no	no	no	no	no	no	no	no	no	yes	no	no	no
chr1	50885165	50885365	50885265	50885265	50885265	50885273	50885265	50885265	50885265	50885265	50885265	50885265	50885265	50885265	50885265	1.35409	10.8798	5.37447	7.65923	0.72531	0.70089	1.08799	0.69149	1.50352	0.43964	0.63128	0.77184	-2.33528	-0.441933	0.0205658	0.30382	0.79825	-0.119244	no	no	no	yes	no	no	no	no	no	no	no	no	no	yes	no	no
chr1	50886665	50886794	50886765	50886765	50886765	50886765	50886765	50886765	50886765	50886765	50886765	50886765	50886765	50886765	50886765	2.04821	7.80222	9.93955	11.28	0.66078	0.63353	1.08799	0.69149	0.35176	1.20671	1.00411	0.68914	-1.52991	-0.166763	0.023868	0.30382	-0.707058	0.246673	no	no	yes	no	no	no	no	no	no	no	no	no	no	yes	no	no
chr1	50886795	50886864	50886825	50886831	50886825	50886825	50886825	50886825	50886825	50886825	50886825	50886825	50886825	50886825	50886825	2.06055	10.6779	8.12975	10.769	0.72531	0.70089	2.22252	0.69149	0.65079	0.37427	1.00411	0.68914	-1.93192	-0.36634	0.0205658	0.929895	0.264491	0.246673	no	yes	no	no	no	no	no	no	no	no	no	no	yes	no	no	no
chr1	50886865	50887005	50886905	50886905	50886905	50886910	50886905	50886905	50886905	50886905	50886905	50886905	50886905	50886905	50886905	2.06055	10.6779	8.60439	14.3586	0.72531	1.4028	1.84434	1.14274	0.67613	0.7755	0.63128	0.77184	-1.93192	-0.67728	-0.477861	0.408637	-0.0830913	-0.119244	no	no	no	yes	no	no	no	no	no	no	no	no	no	yes	no	no
chr1	51190373	51190573	51190473	51190473	51190473	51190473	51190464	51190473	51190473	51190473	51190473	51190473	51190473	51190473	51190473	3.93169	3.15911	4.4867	1.69035	8.44271	2.07958	3.84632	0.90258	1.32337	0.49464	1.26256	0.77184	0.245807	1.02814	1.61647	1.34893	0.636421	0.352708	no	no	no	no	yes	no	no	no	no	no	no	no	no	no	yes	no
chr1	51265990	51266190	51266090	51266090	51266090	51266090	51266088	51266090	51266101	51266090	51266090	51266090	51266090	51266090	51266090	1.31814	0.53071	0.95075	1.13516	6.70573	0.87762	9.85008	1.10537	1.00476	1.11187	2.06364	0.58135	0.598767	-0.130315	2.03703	2.36556	-0.0750915	0.95409	no	no	no	no	yes	no	yes	no	no	no	no	no	no	no	yes	yes
chr1	51425643	51425843	51425743	51425763	51425758	51425690	51425743	51425743	51425734	51425743	51425733	51425817	51425743	51425743	51425743	0.65907	6.89918	7.65139	9.08129	6.53647	3.102	5.76536	2.40346	11.2564	9.25147	6.24408	2.88709	-2.25133	-0.220676	0.877561	0.991165	0.257706	0.898112	no	yes	yes	yes	no	no	yes	no	yes	yes	no	no	yes	yes	no	yes
chr1	51425923	51426123	51426023	51426023	51426023	51426023	51426014	51426029	51426018	51426053	51426023	51426023	51426023	51426023	51426023	1.95461	4.17916	1.81367	5.59381	5.96654	7.93114	8.42144	5.33647	0.5824	1.67206	1.72755	2.18536	-0.80975	-1.22866	-0.358402	0.572268	-0.755838	-0.223851	no	no	no	no	yes	yes	yes	yes	no	no	no	no	no	no	yes	yes
chr1	51443402	51443602	51443502	51443502	51443502	51443502	51443502	51443502	51443502	51443502	51443502	51443500	51443502	51443502	51443502	0.6707	1.63104	3.60193	2.32136	2.32621	1.14774	1.87487	1.44889	4.19794	6.14782	1.69488	0.71957	-0.65518	0.470465	0.63106	0.231369	-0.459563	0.648173	no	no	no	no	no	no	no	no	no	yes	no	no	no	no	no	no
chr1	51762549	51762749	51762649	51762649	51762649	51762649	51762649	51762649	51762643	51762649	51762649	51762649	51762649	51762649	51762649	1.5353	1.12086	0.62876	2.51055	3.21725	2.50288	7.0987	5.62144	0.75176	1.37368	3.12386	0.68214	0.257507	-1.10792	0.267761	0.290545	-0.43832	1.2937	no	no	no	no	no	no	yes	no	no	no	no	no	no	no	no	yes
chr1	51769609	51769809	51769709	51769673	51769713	51769709	51769772	51769709	51769716	51769709	51769772	51769745	51769709	51769709	51769709	13.5746	5.12125	5.78917	3.24163	14.6729	1.75375	10.0902	0.82629	17.8909	14.856	0.63128	0.77184	1.25155	0.678616	2.5088	2.6023	0.252664	-0.119244	yes	yes	yes	no	yes	no	yes	no	yes	yes	no	no	yes	yes	yes	yes
chr1	51967021	51967221	51967121	51967121	51967121	51967121	51967108	51967121	51967120	51967121	51967121	51967121	51967121	51967121	51967121	0.63698	1.01306	0.47983	1.08735	7.71866	2.16931	7.57584	2.81033	2.57496	2.27341	0.58146	0.73298	-0.298353	-0.496241	1.45994	1.17036	0.127133	-0.131998	no	no	no	no	yes	no	yes	no	no	no	no	no	no	no	yes	yes
chr1	52194892	52195092	52194992	52194992	52194992	52194992	52194992	52194992	52195000	52194992	52194992	52194992	52194992	52194992	52194992	1.26689	1.00543	0.47603	1.61965	1.30875	1.83549	5.84342	1.95096	1.88185	1.4468	0.57864	0.73071	0.176803	-0.827652	-0.296486	1.21353	0.236099	-0.132682	no	no	no	no	no	no	yes	no	no	no	no	no	no	no	no	yes
chr1	52257709	52257909	52257809	52257809	52257809	52257809	52257809	52257809	52257804	52257809	52257809	52257809	52257809	52257809	52257809	2.35099	1.36424	0.42841	1.9675	2.38117	2.25252	5.10165	2.10123	1.14834	0.43472	1.66341	0.68914	0.503211	-1.05484	0.0559646	0.976359	0.582453	0.656986	no	no	no	no	no	no	yes	no	no	no	no	no	no	no	no	yes
chr1	52499339	52499539	52499439	52499439	52499439	52499439	52499439	52499447	52499439	52499439	52499439	52499439	52499439	52499439	52499439	1.85904	3.90406	2.09697	4.72711	2.69244	7.89226	3.93801	4.0892	0.46287	0.56351	1.50617	0.59643	-0.778446	-0.88695	-1.26798	-0.0435091	-0.0959869	0.650635	no	no	no	no	no	yes	no	no	no	no	no	no	no	no	yes	no
chr1	52598835	52599035	52598935	52598935	52598935	52598935	52598935	52598935	52598935	52598935	52598935	52598935	52598933	52598935	52598935	1.39045	0.57163	1.9951	1.21533	0.72531	1.4028	0.5	0.82629	1.54497	2.27341	7.57536	0.77184	0.605021	0.435083	-0.477861	-0.283953	-0.363146	2.27495	no	no	no	no	no	no	no	no	no	no	yes	no	no	no	no	no
chr1	52870184	52870384	52870284	52870284	52870284	52870284	52870284	52870284	52870279	52870284	52870284	52870284	52870284	52870284	52870284	2.53378	3.01629	2.16357	1.61965	4.19379	2.72491	6.89346	3.43663	0.31364	0.3617	1.10382	0.70877	-0.184651	0.272179	0.479582	0.831194	-0.0518389	0.300053	no	no	no	no	no	no	yes	no	no	no	no	no	no	no	no	yes
chr1	53102855	53103055	53102955	53102955	53102955	53102955	53102955	53102955	53102951	53102955	53102955	53102955	53102955	53102955	53102955	4.40964	1.99582	2.14652	3.21687	3.67763	1.83549	5.71108	4.00235	0.62728	1.4468	0.40197	0.59643	0.852582	-0.422415	0.72218	0.423939	-0.588434	-0.187394	no	no	no	no	no	no	yes	no	no	no	no	no	no	no	no	yes
chr1	53143193	53143393	53143295	53143293	53143293	53143293	53143293	53143293	53143293	53143293	53143293	53143293	53143293	53143293	53143293	8.77141	1.42932	3.87667	3.92226	0.5	0.75036	0.86707	0.5441	2.34882	0.5235	6.31281	0.77184	2.00801	-0.0134245	-0.222689	0.27401	1.13626	2.04518	yes	no	no	no	no	no	no	no	no	no	no	no	yes	no	no	no
chr1	53261189	53261389	53261285	53261289	53261289	53261289	53261289	53261289	53261289	53261289	53261289	53261289	53261289	53261289	53261289	7.16474	1.8681	1.51502	1.25528	1.3306	1.05088	1.56558	0.82629	1.02998	1.13671	0.54437	1.40488	1.50931	0.157263	0.184458	0.490369	-0.0739256	-0.638946	yes	no	no	no	no	no	no	no	no	no	no	no	yes	no	no	no
chr1	53308307	53308507	53308407	53308407	53308407	53308407	53308407	53308407	53308407	53308407	53308407	53308407	53308407	53308407	53308407	0.51177	0.74724	0.92418	0.83685	5.04378	6.0178	1.83197	3.76291	1.02998	1.70506	1.26256	0.77184	-0.208839	0.0670099	-0.215568	-0.750037	-0.414195	0.352708	no	no	no	no	no	yes	no	no	no	no	no	no	no	no	yes	no
chr1	53387283	53387483	53387383	53387383	53387383	53387383	53387383	53387383	53387383	53387377	53387383	53387383	53387383	53387383	53387383	0.55894	0.42573	0.75421	1.84999	3.21725	3.00384	2.36476	5.72066	0.54809	0.6377	1.00411	0.68914	0.128865	-0.700135	0.0749182	-0.998099	-0.0811818	0.246673	no	no	no	no	no	no	no	yes	no	no	no	no	no	no	no	yes
chr1	53519858	53520058	53519958	53519958	53519958	53519958	53519958	53519958	53519949	53519958	53519958	53519958	53519958	53519958	53519958	1.31056	1.05304	0.49983	0.56345	5.24986	0.6199	8.04476	2.60823	0.75176	0.87928	0.41273	2.32541	0.170481	-0.0599341	1.94792	1.32579	-0.101375	-1.23505	no	no	no	no	no	no	yes	no	no	no	no	no	no	no	no	yes
chr1	53704151	53704280	53704251	53704251	53704251	53704251	53704251	53704251	53704251	53704245	53704251	53704251	53704251	53704251	53704251	0.51177	1.8681	0.92418	0.83685	2.34019	3.25432	5.59745	7.84474	0.97067	0.82923	3.12386	0.68214	-0.923857	0.0670099	-0.348998	-0.422911	0.10745	1.2937	no	no	no	no	no	no	no	yes	no	no	no	no	no	no	no	yes
chr1	53704281	53704411	53704311	53704311	53704311	53704311	53704311	53704311	53704316	53704311	53704311	53704311	53704311	53704311	53704311	0.51177	1.8681	0.62876	0.41843	2.50819	3.67147	7.47429	4.87949	1.00313	1.24385	2.81382	0.59643	-0.923857	0.199479	-0.41315	0.527401	-0.16372	1.25639	no	no	no	no	no	no	yes	no	no	no	no	no	no	no	no	yes
chr1	53792467	53792667	53792567	53792570	53792567	53792567	53792567	53792567	53792567	53792567	53792567	53792567	53792567	53792567	53792567	1.31056	7.37125	3.60073	4.5076	1.75411	2.25252	3.73523	3.85025	1.4324	1.03026	0.50206	2.06741	-1.8572	-0.259561	-0.239972	-0.0346246	0.260716	-1.03008	no	yes	no	no	no	no	no	no	no	no	no	no	yes	no	no	no
chr1	54303106	54303306	54303206	54303206	54303206	54303206	54303206	54303206	54303206	54303206	54303196	54303206	54303206	54303206	54303206	1.23405	0.85354	1.13627	0.64833	2.55605	0.92791	1.9317	0.98592	6.01407	2.19821	1.43697	0.93996	0.269378	0.374089	0.883238	0.56193	1.13299	0.329062	no	no	no	no	no	no	no	no	yes	no	no	no	no	no	no	no
chr1	54304246	54304446	54304346	54304346	54304346	54304346	54304346	54304346	54304341	54304346	54304346	54304346	54304346	54304346	54304346	1.85904	2.44004	3.73256	1.05047	2.87544	3.00408	3.92112	2.24589	0.38278	2.1736	0.67032	1.05142	-0.266895	1.20667	-0.0471107	0.600373	-1.19855	-0.296498	no	no	no	no	no	no	yes	no	no	no	no	no	no	no	no	yes
chr1	54355524	54355724	54355624	54355624	54355624	54355624	54355624	54355624	54355624	54355624	54355626	54355640	54355624	54355624	54355624	1.73639	2.67381	2.278	1.93072	2.59018	2.69762	2.46449	2.29108	5.29347	11.8713	2.01097	1.05142	-0.425003	0.161561	-0.0425408	0.0740819	-1.03223	0.553605	no	no	no	no	no	no	no	no	yes	yes	no	no	no	no	no	no
chr1	54519057	54519257	54519157	54519157	54519157	54519157	54519080	54519152	54519145	54519169	54519157	54519157	54519157	54519157	54519157	0.53283	1.20059	2.36811	3.92792	5.5739	7.49049	8.75822	8.6493	1.1319	1.97149	0.80395	1.19286	-0.521693	-0.54904	-0.369098	0.0161937	-0.479047	-0.281654	no	no	no	no	yes	yes	yes	yes	no	no	no	no	no	no	yes	yes
chr1	54842264	54842464	54842364	54842364	54842364	54842364	54842364	54842364	54842374	54842364	54842364	54842364	54842364	54842364	54842364	0.8227	0.37362	0.62876	1.29665	4.67269	1.75216	6.01641	3.76993	0.50156	0.20731	0.63128	0.77184	0.408094	-0.495757	1.04347	0.556765	0.314666	-0.119244	no	no	no	no	no	no	yes	no	no	no	no	no	no	no	no	yes
chr1	54873303	54873503	54873403	54873403	54873403	54873403	54873406	54873394	54873419	54873403	54873403	54873403	54873403	54873403	54873403	0.62306	1.47481	0.46495	1.05765	10.3289	8.56402	5.31149	3.21205	0.37588	2.63785	2.87343	2.5795	-0.608601	-0.490146	0.24432	0.583458	-1.40273	0.113854	no	no	no	no	yes	yes	yes	no	no	no	no	no	no	no	yes	yes
chr1	55008318	55008518	55008418	55008418	55008418	55008418	55008418	55008418	55008418	55008418	55008412	55008418	55008418	55008418	55008418	0.69523	1.14326	3.44492	2.43065	1.75411	2.25252	1.56558	1.80517	5.55765	4.74496	1.26256	3.08735	-0.338326	0.373676	-0.239972	-0.128803	0.190882	-0.85321	no	no	no	no	no	no	no	no	yes	no	no	no	no	no	no	no
chr1	55029957	55030157	55030057	55030057	55030057	55030057	55030057	55030057	55030057	55030057	55030057	55030057	55030051	55030057	55030057	0.74421	0.6299	0.60466	0.66391	0.72531	0.70089	1.46617	1.14274	0.37588	0.43964	12.5514	0.68914	0.0977903	-0.0523098	0.0205658	0.202815	-0.0653534	3.00408	no	no	no	no	no	no	no	no	no	no	yes	no	no	no	no	no
chr1	55181391	55181591	55181491	55181491	55181491	55181491	55181514	55181480	55181502	55181491	55181491	55181491	55181491	55181491	55181491	1.02354	1.8681	1.81045	1.25528	7.82095	10.5275	9.21237	7.7369	0.85944	1.03026	3.59368	0.68914	-0.503214	0.317495	-0.38608	0.225124	-0.126796	1.44336	no	no	no	no	yes	yes	yes	no	no	no	no	no	no	no	yes	yes
chr1	55230269	55230469	55230369	55230369	55230369	55230369	55230369	55230369	55230366	55230369	55230369	55230369	55230369	55230369	55230369	1.35409	1.23877	1.12025	1.76995	5.09841	2.75324	5.9524	2.82108	0.70352	0.80448	0.63056	0.77129	0.0724632	-0.385626	0.700297	0.863531	-0.0830643	-0.119433	no	no	no	no	no	no	yes	no	no	no	no	no	no	no	no	yes
chr1	55278867	55279067	55278967	55278967	55278967	55278967	55278973	55278967	55278967	55278967	55278967	55278967	55278967	55278967	55278967	1.48842	1.25979	0.60466	0.66391	6.78946	1.75375	4.86976	1.14274	0.44112	0.49464	0.63128	0.77184	0.139041	-0.0523098	1.50013	1.45384	-0.0526076	-0.119244	no	no	no	no	yes	no	no	no	no	no	no	no	no	no	yes	no
chr1	55462139	55462339	55462239	55462239	55462239	55462239	55462239	55462239	55462242	55462239	55462239	55462239	55462239	55462239	55462239	0.69523	0.57163	1.51183	0.60766	0.77255	0.75072	6.00431	4.3015	1.5682	1.0851	1.26256	0.77184	0.109219	0.643776	0.017878	0.401842	0.300641	0.352708	no	no	no	no	no	no	yes	no	no	no	no	no	no	no	no	yes
chr1	55723729	55723929	55723829	55723829	55723829	55723829	55723829	55723829	55723826	55723829	55723829	55723829	55723829	55723829	55723829	0.51177	0.37362	0.33333	0.41843	5.09841	1.12626	6.66419	1.70951	0.46287	1.12702	1.26256	0.77184	0.138256	-0.0892611	1.52012	1.5001	-0.540032	0.352708	no	no	no	no	no	no	yes	no	no	no	no	no	no	no	no	yes
chr1	55774866	55775066	55774966	55774966	55774966	55774966	55774966	55774966	55774966	55774966	55774958	55774966	55774966	55774966	55774966	0.74035	1.25038	1.13146	1.31881	0.5	0.75036	0.5	0.5	6.85001	4.52608	0.63056	2.31387	-0.370791	-0.121543	-0.222689	0	0.506438	-1.02315	no	no	no	no	no	no	no	no	yes	no	no	no	no	no	no	no
chr1	55894802	55895002	55894902	55894902	55894902	55894902	55894902	55894902	55894902	55894902	55894902	55894896	55894902	55894902	55894902	0.67704	0.54399	0.5	0.58998	1.02852	0.70089	0.5	0.5	0.38827	4.53844	3.51439	0.68914	0.119254	-0.0840461	0.254138	0	-1.99619	1.41824	no	no	no	no	no	no	no	no	no	yes	no	no	no	no	no	no
chr1	55973518	55973718	55973618	55973618	55973618	55973618	55973618	55973618	55973618	55973618	55973618	55973618	55973620	55973618	55973618	0.67704	0.54399	0.5	1.17997	0.72531	0.70089	1.3729	0.6449	0.37588	0.43964	13.6671	0.52571	0.119254	-0.539346	0.0205658	0.528651	-0.0653534	3.26503	no	no	no	no	no	no	no	no	no	no	yes	no	no	no	no	no
chr1	56038876	56039076	56038976	56038976	56038976	56038976	56038976	56038976	56038976	56038976	56038976	56038976	56038970	56038976	56038976	1.5353	0.74724	0.92418	0.41843	1.28287	0.67299	0.25	0.57629	3.47153	3.94458	9.04938	1.05142	0.537079	0.439949	0.44842	-0.334605	-0.145079	2.29241	no	no	no	no	no	no	no	no	no	no	yes	no	no	no	no	no
chr1	56083354	56083554	56083454	56083454	56083454	56083454	56083454	56083454	56083454	56083454	56083454	56083454	56083461	56083454	56083454	0.67704	0.54399	0.94314	0.58998	1.63493	0.70089	1.77888	1.09971	0.92947	1.03691	12.2869	1.51293	0.119254	0.289381	0.631475	0.404313	-0.0781776	2.40256	no	no	no	no	no	no	no	no	no	no	yes	no	no	no	no	no
chr1	56104933	56105133	56105033	56105033	56105033	56105033	56105033	56105033	56105033	56105033	56105033	56105033	56105036	56105033	56105033	1.35409	0.54399	1.14056	1.17997	0.91804	0.5	1.08799	1.14274	1.27792	0.95845	51.2996	7.15235	0.608506	-0.02632	0.35467	-0.037342	0.218005	2.68151	no	no	no	no	no	no	no	no	no	no	yes	no	no	no	no	no
chr1	56250887	56251087	56250987	56250987	56250987	56250987	56250987	56250987	56250987	56250987	56250987	56250987	56250986	56250987	56250987	0.74421	0.6299	0.60466	0.66391	0.72531	0.70089	0.70981	0.69149	0.50238	0.55594	6.55554	1.48907	0.0977903	-0.0523098	0.0205658	0.0155414	-0.0505367	1.60193	no	no	no	no	no	no	no	no	no	no	yes	no	no	no	no	no
chr1	56505137	56505337	56505237	56505237	56505237	56505237	56505237	56505237	56505237	56505237	56505237	56505237	56505238	56505237	56505237	0.74035	2.50077	1.13146	0.6594	0.72531	1.05185	0.5	0.82629	0.57296	0.34342	8.03948	1.78929	-1.00829	0.36118	-0.25007	-0.283953	0.227572	1.69634	no	no	no	no	no	no	no	no	no	no	yes	no	no	no	no	no
chr1	56796125	56796325	56796225	56796225	56796225	56796225	56796225	56796225	56796229	56796225	56796225	56796225	56796225	56796225	56796225	2.22105	1.25038	0.59984	0.6594	1.03006	0.83405	6.24387	2.37089	1.12764	2.40395	0.67032	0.52571	0.517362	-0.0527341	0.146489	1.10363	-0.677956	0.130644	no	no	no	no	no	no	yes	no	no	no	no	no	no	no	no	yes
chr1	56898881	56899081	56898981	56898981	56898981	56898981	56898981	56898981	56898985	56898981	56898981	56898981	56898981	56898981	56898981	0.74035	0.62519	0.59984	0.6594	2.84776	2.45565	6.36067	1.15259	0.8913	0.49922	0.44336	0.61147	0.0987691	-0.0527341	0.155062	1.77376	0.335166	-0.158946	no	no	no	no	no	no	yes	no	no	no	no	no	no	no	no	yes
chr1	56914740	56914940	56914840	56914840	56914840	56914840	56914840	56914840	56914840	56914840	56914840	56914841	56914840	56914840	56914840	0.74421	2.51959	0.60466	0.66391	1.02852	1.05185	0.69506	1.55881	4.23789	6.6489	0.50206	0.68914	-1.01283	-0.0523098	-0.0164977	-0.594137	-0.546267	-0.169346	no	no	no	no	no	no	no	no	no	yes	no	no	no	no	no	no
chr1	56982137	56982306	56982237	56982237	56982237	56982237	56982237	56982237	56982237	56982242	56982237	56982237	56982237	56982237	56982237	0.67704	0.54399	1.8294	1.17997	1.38446	2.72491	5.35692	5.82195	0.28648	0.34342	1.00549	0.52571	0.119254	0.376188	-0.643543	-0.101856	-0.0624814	0.394474	no	no	no	no	no	no	no	yes	no	no	no	no	no	no	no	yes
chr1	56982307	56982477	56982377	56982377	56982377	56982377	56982377	56982377	56982379	56982377	56982377	56982377	56982377	56982377	56982377	1.48842	0.6299	2.21235	0.66391	1.58745	1.33477	4.57224	3.35677	0.37588	0.86944	1.67581	0.52571	0.610447	0.949052	0.148251	0.354998	-0.442252	0.810495	no	no	no	no	no	no	yes	no	no	no	no	no	no	no	no	yes
chr1	56991257	56991457	56991357	56991357	56991357	56991357	56991357	56991357	56991360	56991357	56991357	56991357	56991357	56991357	56991357	1.35409	1.08799	1.8294	0.58998	1.19059	1.00108	5.67983	2.29846	1.67918	0.94582	0.67032	0.52571	0.173055	0.831488	0.130541	1.01802	0.461413	0.130644	no	no	no	no	no	no	yes	no	no	no	no	no	no	no	no	yes
chr1	59012455	59012655	59012555	59012555	59012555	59012555	59012547	59012572	59012555	59012559	59012555	59012555	59012555	59012555	59012555	0.65528	2.10607	0.94282	2.2538	6.66256	6.759	4.77323	4.68389	0.57296	1.69054	0.60196	2.24778	-0.908015	-0.743973	-0.0180443	0.0225001	-0.774414	-1.01962	no	no	no	no	yes	yes	yes	yes	no	no	no	no	no	no	yes	yes
chr1	59039514	59039714	59039614	59039614	59039614	59039614	59039614	59039614	59039622	59039614	59039614	59039614	59039614	59039614	59039614	0.74421	1.88969	2.21235	0.66391	3.5443	1.16811	4.87296	2.55947	2.32367	0.51845	0.40197	0.59643	-0.728341	0.949052	1.06762	0.722425	1.13018	-0.187394	no	no	no	no	no	no	yes	no	no	no	no	no	no	no	no	yes
chr1	59043834	59044034	59043934	59043934	59043934	59043934	59043934	59043934	59043933	59043934	59043934	59043934	59043934	59043934	59043934	0.74421	0.6299	0.60466	0.66391	1.2869	1.40173	5.12843	2.94366	0.75176	0.43964	1.26256	0.77184	0.0977903	-0.0523098	-0.0706807	0.635982	0.283097	0.352708	no	no	no	no	no	no	yes	no	no	no	no	no	no	no	no	yes
chr1	59249685	59249885	59249785	59249785	59249785	59249785	59249785	59249785	59249785	59249785	59249785	59249785	59249795	59249785	59249785	1.35409	1.63198	1.8294	1.17997	2.38117	2.25252	1.90492	1.11362	0.57296	1.7171	6.76837	0.68214	-0.160979	0.376188	0.0559646	0.458782	-0.788586	2.20731	no	no	no	no	no	no	no	no	no	no	yes	no	no	no	no	no
chr1	59249985	59250185	59250085	59250085	59250085	59250085	59250085	59250085	59250085	59250099	59250085	59250085	59250076	59250085	59250085	0.67704	1.63198	1.38627	2.35994	2.21307	3.01652	1.38398	5.84458	1.44211	2.46877	5.82868	1.38024	-0.650231	-0.493678	-0.321994	-1.52159	-0.506296	1.5205	no	no	no	no	no	no	no	yes	no	no	yes	no	no	no	no	yes
chr1	59250665	59250865	59250765	59250765	59250765	59250765	59250765	59250765	59250770	59250765	59250765	59250765	59250765	59250765	59250765	0.74421	1.25979	0.60466	0.66391	3.17484	2.78507	7.67225	3.24065	0.69431	1.40878	2.1578	0.69828	-0.373615	-0.0523098	0.141401	1.03212	-0.507605	0.894845	no	no	no	no	no	no	yes	no	no	no	no	no	no	no	no	yes
chr1	59280884	59281084	59280984	59280984	59280984	59280984	59280984	59280984	59280984	59280984	59280984	59280987	59280984	59280984	59280984	1.02354	1.8681	0.92418	0.83685	1.64753	1.76198	0.86612	1.85603	0.50068	4.27621	2.03816	2.68971	-0.503214	0.0670099	-0.0610558	-0.613969	-1.81389	-0.28031	no	no	no	no	no	no	no	no	no	yes	no	no	no	no	no	no
chr1	59281944	59282144	59282044	59282044	59282044	59282044	59282044	59282044	59282044	59282044	59282044	59282044	59282044	59282044	59282044	0.41135	0.85354	2.10587	0.32416	3.80704	3.08395	3.01783	2.5344	2.77723	5.63512	4.01645	1.36824	-0.393207	1.22992	0.235184	0.184951	-0.812794	1.08285	no	no	no	no	no	no	no	no	no	yes	no	no	no	no	no	no
chr1	59314623	59314823	59314723	59314723	59314723	59314723	59314723	59314723	59314723	59314723	59314720	59314719	59314723	59314723	59314723	0.67704	1.08799	0.94314	1.17997	1.02852	1.05185	0.5	0.5	9.45385	8.92895	1.91562	1.28975	-0.316198	-0.165918	-0.0164977	0	0.0743213	0.348613	no	no	no	no	no	no	no	no	yes	yes	no	no	no	no	no	no
chr1	59347221	59347421	59347321	59347321	59347321	59347321	59347321	59347321	59347321	59347321	59347321	59347321	59347327	59347321	59347321	1.48842	1.25979	1.67645	0.66391	0.5	0.75036	0.5	0.82629	5.53173	5.23982	9.64738	1.05142	0.139041	0.685743	-0.222689	-0.283953	0.0659607	2.3758	no	no	no	no	no	no	no	no	no	no	yes	no	no	no	no	no
chr1	59351041	59351241	59351141	59351141	59351141	59351141	59351141	59351141	59351141	59351141	59351141	59351141	59351137	59351141	59351141	1.39045	1.14326	0.54529	0.60766	0.5	0.75036	0.76639	0.5	0.36507	0.41623	10.4107	0.62773	0.157475	-0.0570847	-0.222689	0.235841	-0.0530806	2.80946	no	no	no	no	no	no	no	no	no	no	yes	no	no	no	no	no
chr1	59398619	59398819	59398719	59398719	59398719	59398719	59398719	59398719	59398719	59398719	59398720	59398714	59398707	59398719	59398719	1.48842	1.25979	2.21235	1.32783	0.67921	0.97946	1.3729	0.6449	10.8775	7.88917	15.2314	2.05832	0.139041	0.464643	-0.237324	0.528651	0.418107	2.40798	no	no	no	no	no	no	no	no	yes	yes	yes	no	no	no	no	no
chr1	59434018	59434218	59434118	59434118	59434118	59434118	59434125	59434118	59434094	59434118	59434118	59434118	59434118	59434118	59434118	1.35409	1.08799	2.27253	0.58998	5.47547	1.70216	10.1011	2.0446	0.75176	0.87928	0.9209	0.62773	0.173055	1.0414	1.26087	1.86638	-0.101375	0.238921	no	no	no	no	yes	no	yes	no	no	no	no	no	no	no	yes	yes
chr1	59434338	59434538	59434438	59434438	59434438	59434438	59434438	59434438	59434433	59434438	59434438	59434438	59434438	59434438	59434438	1.02354	0.37362	0.33333	1.25528	4.43037	2.00252	5.31477	1.37465	0.3986	0.45111	0.54437	0.68914	0.558898	-0.758273	0.854877	1.41102	-0.0531735	-0.12927	no	no	no	no	no	no	yes	no	no	no	no	no	no	no	no	yes
chr1	59485936	59486136	59486036	59486036	59486036	59486036	59486036	59486036	59486041	59486036	59486036	59486036	59486036	59486036	59486036	0.67704	1.08799	1.38627	0.58998	4.70855	3.47484	3.80739	2.84641	3.57935	2.61991	2.51028	1.37827	-0.316198	0.585749	0.351288	0.321741	0.339189	0.561674	no	no	no	no	no	no	yes	no	no	no	no	no	no	no	no	yes
chr1	59493895	59494095	59493995	59493995	59493995	59493995	59493995	59493995	59493995	59493995	59493995	59493995	59493990	59493995	59493995	0.67704	0.54399	0.94314	1.17997	0.91804	0.5	1.10667	0.51397	0.73323	0.8357	5.32033	1.8344	0.119254	-0.165918	0.35467	0.476628	-0.0828672	1.15696	no	no	no	no	no	no	no	no	no	no	yes	no	no	no	no	no
chr1	59509515	59509715	59509615	59509615	59509615	59509615	59509615	59509615	59509615	59509615	59509615	59509615	59509615	59509615	59509615	1.4807	1.25038	1.13146	2.63762	0.33333	0.33333	1.04937	1.53398	2.30408	2.43669	6.30557	0.77129	0.140579	-0.771153	0	-0.306225	-0.0567711	2.0442	no	no	no	no	no	no	no	no	no	no	yes	no	no	no	no	no
chr1	59582932	59583132	59583032	59583032	59583032	59583032	59583032	59583032	59583032	59583032	59583035	59583032	59583032	59583032	59583032	1.0181	0.74724	0.33333	0.41315	0.58184	0.55253	0.90644	1.31415	5.26231	4.83606	0.4789	0.64487	0.20792	-0.0838807	0.0269825	-0.279601	0.1017	-0.153449	no	no	no	no	no	no	no	no	yes	no	no	no	no	no	no	no
chr1	59608911	59609111	59609011	59609011	59609011	59609011	59609011	59609011	59609011	59609011	59609011	59609019	59609011	59609011	59609011	0.74421	0.6299	0.60466	1.32783	0.58184	0.8292	0.86612	0.57629	2.8648	5.83816	1.67581	0.52571	0.0977903	-0.536718	-0.209609	0.243509	-0.823214	0.810495	no	no	no	no	no	no	no	no	no	yes	no	no	no	no	no	no
chr1	59841161	59841361	59841261	59841261	59841261	59841261	59841261	59841261	59841261	59841261	59841273	59841241	59841261	59841261	59841261	1.4807	1.25038	1.13146	1.31881	0.70902	1.25108	0.5	0.5	7.72488	15.3455	0.86218	0.46998	0.140579	-0.121543	-0.397448	0	-0.90569	0.341196	no	no	no	no	no	no	no	no	yes	yes	no	no	no	no	no	no
chr1	59898419	59898619	59898519	59898519	59898519	59898519	59898519	59898519	59898524	59898519	59898519	59898519	59898519	59898519	59898519	0.66677	1.07857	0.94314	1.15205	1.8189	0.97418	6.71639	3.29499	0.33807	1.93876	1.6079	0.52571	-0.318536	-0.147322	0.513879	0.845271	-1.13505	0.773408	no	no	no	no	no	no	yes	no	no	no	no	no	no	no	no	yes
chr1	59942977	59943106	59943061	59943077	59943077	59943077	59943077	59943077	59943077	59943077	59943077	59943079	59943077	59943077	59943077	6.65298	1.49448	3.58298	3.76583	0.75137	0.25	0.92443	0.582	6.00649	6.95552	12.5514	1.35256	1.61728	-0.0564415	0.486556	0.282682	-0.183264	2.52614	yes	no	no	no	no	no	no	no	no	yes	no	no	yes	no	no	no
chr1	59943107	59943237	59943137	59943137	59943137	59943137	59943137	59943137	59943137	59943137	59943141	59943137	59943126	59943137	59943137	4.60591	1.12086	7.59014	2.92898	0.75137	0.33333	0.76639	0.82629	10.9005	6.08608	16.0658	2.02884	1.4023	1.12853	0.39345	-0.048112	0.747963	2.49427	no	no	no	no	no	no	no	no	yes	no	yes	no	no	no	no	no
chr1	60022654	60022854	60022754	60022754	60022754	60022754	60022754	60022754	60022754	60022754	60022754	60022754	60022746	60022754	60022754	0.70818	0.58671	0.56058	1.24462	0.5	1.00072	1.06538	0.5	0.31364	0.7234	6.48574	1.98895	0.106422	-0.524389	-0.415557	0.461445	-0.391688	1.32451	no	no	no	no	no	no	no	no	no	no	yes	no	no	no	no	no
chr1	60144549	60144749	60144649	60144649	60144649	60144649	60144649	60144649	60144649	60144649	60144649	60144643	60144649	60144649	60144649	1.96585	1.57955	0.94282	0.56345	1.96208	1.21455	1.03279	1.15259	3.86938	10.0559	0.67032	0.93996	0.201326	0.313419	0.419597	-0.0826124	-1.18301	-0.215902	no	no	no	no	no	no	no	no	no	yes	no	no	no	no	no	no
chr1	60162768	60162907	60162861	60162868	60162868	60162868	60162868	60162868	60162868	60162868	60162868	60162868	60162868	60162868	60162868	9.50124	1.84107	4.75759	0.64837	1.30875	0.66715	2.24795	0.57629	0.96565	0.53654	0.4789	1.93462	1.88605	1.80442	0.469728	1.043	0.355321	-0.988649	yes	no	no	no	no	no	no	no	no	no	no	no	yes	no	no	no
chr1	60162908	60163048	60162948	60162948	60162952	60162948	60162948	60162948	60162948	60162948	60162948	60162948	60162948	60162948	60162948	7.35581	1.23877	7.96284	1.30768	1.75904	1.04767	3.31353	0.9831	0.47751	0.43964	0.52064	2.04643	1.90007	1.95751	0.430183	1.12111	0.0374598	-1.00244	no	no	yes	no	no	no	no	no	no	no	no	no	no	yes	no	no
chr1	60225206	60225406	60225306	60225306	60225306	60225306	60225306	60225306	60225306	60225306	60225306	60225306	60225306	60225306	60225306	1.47116	1.85816	1.6466	1.96152	3.63528	3.67882	9.00455	4.80493	0.23144	0.95546	0.82546	1.74405	-0.209898	-0.162198	-0.0134882	0.785306	-0.667162	-0.588047	no	no	no	no	no	no	yes	no	no	no	no	no	no	no	no	yes
chr1	60349661	60349861	60349761	60349761	60349761	60349761	60349761	60349761	60349760	60349761	60349761	60349761	60349761	60349761	60349761	1.35409	0.54399	0.5	0.58998	1.93814	1.05185	6.62706	1.15259	2.05997	1.13671	0.4789	0.64487	0.608506	-0.0840461	0.517978	1.82505	0.518126	-0.153449	no	no	no	no	no	no	yes	no	no	no	no	no	no	no	no	yes
chr1	61105750	61105950	61105850	61105850	61105850	61105850	61105850	61105850	61105850	61105850	61105850	61105850	61105841	61105850	61105850	0.74421	0.6299	0.60466	1.32783	0.72531	0.70089	0.70981	0.69149	0.51499	0.56835	6.94408	1.54367	0.0977903	-0.536718	0.0205658	0.0155414	-0.0499393	1.64297	no	no	no	no	no	no	no	no	no	no	yes	no	no	no	no	no
chr1	61719165	61719365	61719271	61719265	61719265	61719265	61719265	61719265	61719265	61719265	61719265	61719265	61719248	61719265	61719265	9.26379	4.7353	6.08254	1.25471	2.90972	0.7352	1.67808	1.44208	2.77723	1.12702	11.6572	0.62773	0.839623	1.65132	1.17196	0.133089	0.828495	2.95903	yes	no	no	no	no	no	no	no	no	no	yes	no	yes	no	no	no
chr1	61784562	61784762	61784662	61784662	61784662	61784662	61784646	61784662	61784687	61784662	61784662	61784662	61784662	61784662	61784662	1.35409	1.08799	2.1947	0.58998	7.99918	4.08763	7.1318	2.69213	1.4324	0.68684	0.80395	1.19286	0.173055	1.00667	0.8228	1.13912	0.528057	-0.281654	no	no	no	no	yes	no	yes	no	no	no	no	no	no	no	yes	yes
chr1	62751963	62752163	62752063	62752063	62752063	62752063	62752063	62752063	62752063	62752063	62752063	62752063	62752056	62752063	62752063	0.74421	0.6299	0.60466	1.32783	0.6188	0.59026	0.70981	0.69149	1.38861	0.84527	5.72708	2.65194	0.0977903	-0.536718	0.0256621	0.0155414	0.372339	0.881317	no	no	no	no	no	no	no	no	no	no	yes	no	no	no	no	no
chr1	62777242	62777371	62777342	62777342	62777342	62777342	62777342	62777342	62777342	62777342	62777342	62777345	62777342	62777342	62777342	1.35409	1.08799	0.94314	1.17997	0.5	0.5	1.16846	1.60931	5.44313	4.8079	0.40197	0.46998	0.173055	-0.165918	0	-0.266998	0.149745	-0.068341	no	no	no	no	no	no	no	no	no	yes	no	no	no	no	no	no
chr1	62777372	62777502	62777402	62777402	62777402	62777402	62777402	62777402	62777402	62777402	62777405	62777402	62777402	62777402	62777402	0.67704	1.63198	0.94314	1.17997	0.5	0.5	1.29918	0.5	9.0211	3.77763	0.50206	0.68214	-0.650231	-0.165918	0	0.616157	1.06867	-0.163355	no	no	no	no	no	no	no	no	yes	no	no	no	no	no	no	no
chr1	62902077	62902277	62902177	62902174	62902177	62902228	62902177	62902177	62902177	62902177	62902177	62902177	62902160	62902177	62902177	4.26264	7.17343	5.35802	8.32499	1.53772	2.30302	2.43771	2.67981	0.19413	0.7166	7.45016	0.72398	-0.635155	-0.552525	-0.380253	-0.0981834	-0.523594	2.29324	no	yes	no	yes	no	no	no	no	no	no	yes	no	yes	yes	no	no
chr1	63249363	63249492	63249463	63249463	63249463	63249463	63249463	63249456	63249463	63249463	63249463	63249463	63249463	63249463	63249463	2.03113	1.08799	1.02856	1.76995	5.86701	6.89108	6.36067	5.72066	1.09985	0.41785	1.50617	0.68914	0.537741	-0.449404	-0.200541	0.131234	0.566581	0.569195	no	no	no	no	no	yes	no	no	no	no	no	no	no	no	yes	no
chr1	63249493	63249602	63249523	63249523	63249523	63249523	63249523	63249523	63249516	63249523	63249523	63249523	63249523	63249523	63249523	1.23405	0.56903	0.47157	0.97249	4.03292	4.19423	5.12843	3.16119	0.85944	0.28176	0.50206	1.37827	0.509789	-0.422662	-0.0455142	0.558521	0.536742	-0.66297	no	no	no	no	no	no	yes	no	no	no	no	no	no	no	no	yes
chr1	63249603	63249732	63249683	63249683	63249683	63249683	63249683	63249683	63249683	63249680	63249683	63249683	63249683	63249683	63249683	1.02354	0.74724	0.92418	1.6737	2.79921	2.75324	3.16394	7.02583	0.28648	1.37368	1.61108	2.78489	0.211804	-0.474594	0.0175629	-0.946701	-0.883696	-0.535605	no	no	no	no	no	no	no	yes	no	no	no	no	no	no	no	yes
chr1	63249733	63249883	63249783	63249783	63249783	63249783	63249803	63249780	63249768	63249783	63249783	63249783	63249783	63249783	63249783	1.76324	1.36424	1.56746	1.47562	6.56849	7.97919	7.62716	5.84457	1.30158	1.7171	5.3224	2.07643	0.224984	0.0525519	-0.24658	0.333926	-0.239443	1.03922	no	no	no	no	yes	yes	yes	no	no	no	no	no	no	no	yes	yes
chr1	63988873	63989073	63988973	63988973	63988973	63988973	63988973	63988973	63988983	63988928	63988973	63988973	63988973	63988973	63988973	2.62113	1.57955	3.15774	2.2538	2.70221	3.83837	6.73121	5.554	1.38861	1.97229	2.6377	1.37622	0.489321	0.353674	-0.386134	0.238319	-0.315404	0.614358	no	no	no	no	no	no	yes	yes	no	no	no	no	no	no	no	yes
chr1	65329918	65330118	65330018	65330018	65330018	65330018	65330018	65330018	65330021	65330018	65330018	65330018	65330018	65330018	65330018	0.58775	3.63797	1.18778	1.47562	3.23084	2.77361	6.24387	2.81033	1.25938	1.41873	0.74794	0.54136	-1.54651	-0.178322	0.164999	0.926845	-0.0983228	0.181452	no	no	no	no	no	no	yes	no	no	no	no	no	no	no	no	yes
chr1	65363837	65364037	65363937	65363937	65363937	65363937	65363937	65363937	65363937	65363937	65363952	65363931	65363937	65363937	65363937	2.97683	1.25979	2.74824	0.66391	1.4481	0.50024	0.87248	1.61986	14.816	14.0434	2.87394	0.93996	0.81543	1.17164	0.706469	-0.484539	0.0722607	0.997775	no	no	no	no	no	no	no	no	yes	yes	no	no	no	no	no	no
chr1	65386776	65386976	65386876	65386876	65386876	65386876	65386876	65386876	65386876	65386876	65386876	65386879	65386876	65386876	65386876	0.74035	0.62519	1.13146	0.6594	0.51974	0.9805	0.69506	0.67622	1.67918	6.15497	0.50206	0.68914	0.0987691	0.36118	-0.38204	0.0161248	-1.41715	-0.169346	no	no	no	no	no	no	no	no	no	yes	no	no	no	no	no	no
chr1	65426475	65426675	65426575	65426575	65426575	65426575	65426575	65426575	65426571	65426575	65426575	65426575	65426575	65426575	65426575	3.65433	0.61369	1.63045	0.64837	1.09837	1.31421	6.3716	2.29108	0.75176	0.87928	1.50617	0.52571	1.52821	0.67427	-0.141251	1.16342	-0.101375	0.716004	no	no	no	no	no	no	yes	no	no	no	no	no	no	no	no	yes
chr1	66277900	66278100	66278000	66278000	66278000	66278000	66278000	66278000	66277994	66278000	66278000	66278000	66278000	66278000	66278000	1.1755	0.90949	1.18778	0.41843	2.03936	1.41847	5.04509	2.86033	1.14592	1.7171	1.21618	0.75405	0.18816	0.625173	0.329673	0.64704	-0.340471	0.337385	no	no	no	no	no	no	yes	no	no	no	no	no	no	no	no	yes
chr1	66743961	66744161	66744061	66744061	66744061	66744061	66744061	66744061	66744057	66744061	66744061	66744061	66744061	66744061	66744061	0.64418	1.02868	1.35199	0.55141	2.11751	1.25156	8.67896	2.47977	0.49949	0.55308	0.67032	0.52571	-0.303173	0.600302	0.469469	1.47586	-0.0506602	0.130644	no	no	no	no	no	no	yes	no	no	no	no	no	no	no	no	yes
chr1	66748181	66748381	66748281	66748281	66748281	66748281	66748274	66748281	66748291	66748281	66748281	66748281	66748281	66748281	66748281	2.02399	1.08799	1.38627	0.58472	4.12955	2.10274	4.35575	1.44802	0.46473	0.51845	1.77021	0.73987	0.534339	0.590529	0.725289	1.12947	-0.0519647	0.671016	no	no	no	no	yes	no	yes	no	no	no	no	no	no	no	yes	yes
chr1	66749521	66749721	66749621	66749621	66749621	66749621	66749621	66749621	66749621	66749621	66749621	66749621	66749621	66749621	66749621	0.51177	0.53496	0.5	0.83685	2.04784	1.41847	5.04509	2.8578	0.97651	1.62583	1.50617	0.68914	-0.0219624	-0.292271	0.333693	0.647985	-0.409818	0.569195	no	no	no	no	no	no	yes	no	no	no	no	no	no	no	no	yes
chr1	66801659	66801859	66801759	66801759	66801759	66801759	66801759	66801759	66801767	66801741	66801759	66801759	66801759	66801759	66801759	3.70176	1.25038	3.25794	1.31881	1.75529	1.50195	5.8924	4.50679	0.85944	0.34342	0.54437	1.40488	1.06303	0.876771	0.139151	0.323795	0.468958	-0.638946	no	no	no	no	no	no	yes	yes	no	no	no	no	no	no	no	yes
chr1	66838417	66838617	66838517	66838517	66838517	66838517	66838517	66838517	66838516	66838517	66838517	66838517	66838517	66838517	66838517	0.41135	0.56903	0.69313	0.64833	2.46839	2.29309	5.30602	1.89985	2.36646	1.55101	0.4989	0.59643	-0.152797	0.0386876	0.0748242	1.12075	0.400164	-0.0909452	no	no	no	no	no	no	yes	no	no	no	no	no	no	no	no	yes
chr1	66840397	66840586	66840497	66840497	66840497	66840497	66840497	66840497	66840495	66840497	66840497	66840497	66840497	66840497	66840497	0.74421	0.6299	0.60466	0.66391	1.42078	1.25156	4.56435	3.52901	0.75176	1.31892	0.61752	0.76134	0.0977903	-0.0523098	0.104547	0.297017	-0.404648	-0.12289	no	no	no	no	no	no	yes	no	no	no	no	no	no	no	no	yes
chr1	66840587	66840777	66840677	66840677	66840677	66840677	66840677	66840677	66840684	66840677	66840677	66840677	66840677	66840677	66840677	0.73558	1.23877	1.12025	1.30768	2.34373	2.50312	5.70235	2.95429	0.45499	1.01731	0.61434	0.75889	-0.367288	-0.122209	-0.0671821	0.761248	-0.471424	-0.123721	no	no	no	no	no	no	yes	no	no	no	no	no	no	no	no	yes
chr1	66846117	66846317	66846217	66846217	66846217	66846217	66846214	66846217	66846217	66846217	66846217	66846217	66846217	66846217	66846217	0.68775	0.68918	0.37725	1.05825	8.29973	4.79864	4.6455	3.85446	1.97524	0.54745	1.26111	0.77129	-0.00122185	-0.579628	0.681474	0.217791	0.943113	0.352231	no	no	no	no	yes	no	no	no	no	no	no	no	no	no	yes	no
chr1	66862976	66863176	66863076	66863076	66863076	66863076	66863062	66863076	66863080	66863076	66863076	66863076	66863076	66863076	66863076	1.35409	0.54399	1.8294	0.58998	12.0599	3.98283	7.01969	1.50517	2.09897	1.89164	1.78787	0.74454	0.608506	0.831488	1.39011	1.67864	0.0999008	0.676317	no	no	no	no	yes	no	yes	no	no	no	no	no	no	no	yes	yes
chr1	66867976	66868176	66868076	66868076	66868076	66868076	66868076	66868076	66868075	66868076	66868076	66868076	66868076	66868076	66868076	2.08568	0.57163	1.51183	0.60766	1.11968	0.83429	5.10165	1.63568	0.85615	1.4441	0.5419	1.40072	0.973327	0.643776	0.208625	1.21102	-0.39699	-0.638758	no	no	no	no	no	no	yes	no	no	no	no	no	no	no	no	yes
chr1	66946513	66946713	66946613	66946613	66946613	66946613	66946613	66946613	66946613	66946613	66946613	66946613	66946618	66946613	66946613	0.74035	0.62519	0.59984	0.6594	0.72531	0.70089	0.76639	0.82629	2.05997	0.56835	13.0534	0.52571	0.0987691	-0.0527341	0.0205658	-0.048112	0.96427	3.20337	no	no	no	no	no	no	no	no	no	no	yes	no	no	no	no	no
chr1	67029269	67029469	67029369	67029369	67029369	67029369	67029369	67029369	67029369	67029369	67029369	67029363	67029369	67029369	67029369	0.51177	0.74724	0.92418	0.83685	0.70902	0.5	1.29918	0.82629	5.40906	8.14278	0.33516	0.52571	-0.208839	0.0670099	0.188207	0.332204	-0.51252	-0.192468	no	no	no	no	no	no	no	no	no	yes	no	no	no	no	no	no
chr1	67157364	67157564	67157464	67157464	67157464	67157464	67157464	67157464	67157472	67157464	67157464	67157464	67157464	67157464	67157464	1.4807	0.62519	1.66308	1.31881	0.69373	1.33654	6.62706	1.15259	2.25527	0.43964	0.33516	0.52571	0.610139	0.199711	-0.46417	1.82505	1.17707	-0.192468	no	no	no	no	no	no	yes	no	no	no	no	no	no	no	no	yes
chr1	67205222	67205422	67205318	67205322	67205319	67205322	67205322	67205322	67205322	67205322	67205322	67205322	67205322	67205322	67205322	9.29519	2.10607	7.82156	2.81725	1.65353	1.47693	5.46751	1.10854	0.38278	0.43472	0.59895	3.73444	1.72881	1.2085	0.0993598	1.61697	-0.0531976	-1.56607	yes	no	yes	no	no	no	no	no	no	no	no	no	yes	yes	no	no
chr1	67390695	67390895	67390795	67390795	67390795	67390795	67390795	67390795	67390791	67390795	67390795	67390795	67390795	67390795	67390795	0.65528	1.57955	0.94282	2.81725	2.6147	3.25396	4.7623	3.76291	0.52344	1.22068	0.97342	1.30399	-0.640044	-0.974381	-0.234931	0.274801	-0.543669	-0.223436	no	no	no	no	no	no	yes	no	no	no	no	no	no	no	no	yes
chr1	67395995	67396195	67396095	67396095	67396095	67396095	67396095	67396095	67396095	67396094	67396095	67396095	67396095	67396095	67396095	1.4807	3.75115	1.66308	2.63762	1.86614	2.83693	3.01419	5.94763	1.21661	1.4254	0.40197	0.59643	-0.937529	-0.449899	-0.420843	-0.791412	-0.129868	-0.187394	no	no	no	no	no	no	no	yes	no	no	no	no	no	no	no	yes
chr1	67578287	67578487	67578387	67578387	67578387	67578387	67578387	67578387	67578387	67578387	67578387	67578387	67578387	67578387	67578387	0.74421	1.25979	1.14056	0.66391	1.96313	3.0036	6.09427	2.13145	0.28648	0.68684	0.33516	0.52571	-0.373615	0.363411	-0.434176	1.17982	-0.390894	-0.192468	no	no	no	no	no	no	yes	no	no	no	no	no	no	no	no	yes
chr1	67614946	67615075	67615046	67615046	67615046	67615046	67615046	67615046	67615048	67615046	67615046	67615046	67615046	67615046	67615046	5.95367	3.14949	1.67645	1.32783	7.60664	4.16943	8.3188	3.45488	3.66616	2.74737	1.45048	1.05844	0.744841	0.201335	0.735445	1.06476	0.316357	0.251513	no	no	no	no	no	no	yes	no	no	no	no	no	no	no	no	yes
chr1	67615076	67615206	67615110	67615106	67615106	67615106	67615106	67615106	67615106	67615106	67615106	67615106	67615106	67615106	67615106	6.77045	2.17597	1.8294	2.35994	3.7788	2.69762	3.88525	1.6385	3.38291	3.09079	2.70239	0.55406	1.2908	-0.247939	0.370051	0.888714	0.0995096	1.25241	yes	no	no	no	no	no	no	no	no	no	no	no	yes	no	no	no
chr1	67631985	67632185	67632085	67632085	67632085	67632085	67632085	67632085	67632077	67632085	67632085	67632085	67632085	67632085	67632085	0.67704	1.08799	0.94314	0.58998	1.58745	1.00096	6.06694	2.5344	1.50352	0.87928	1.33008	2.44587	-0.316198	0.289381	0.370839	0.99962	0.413778	-0.564489	no	no	no	no	no	no	yes	no	no	no	no	no	no	no	no	yes
chr1	67896294	67896494	67896394	67896394	67896394	67896394	67896394	67896394	67896391	67896394	67896394	67896394	67896394	67896394	67896394	1.02354	0.74724	1.51502	0.83685	4.45084	4.15991	5.66121	3.59625	0.77654	0.7166	0.49071	0.65562	0.211804	0.453336	0.0791327	0.535327	0.0495163	-0.151372	no	no	no	no	no	no	yes	no	no	no	no	no	no	no	no	yes
chr1	68018029	68018229	68018129	68018129	68018129	68018129	68018129	68018129	68018129	68018129	68018129	68018129	68018128	68018129	68018129	0.8227	0.56903	0.62876	0.32416	0.70888	0.68363	0.64582	0.62559	2.05997	1.13671	11.1705	2.8369	0.216204	0.298697	0.021476	0.0178431	0.518126	1.66538	no	no	no	no	no	no	no	no	no	no	yes	no	no	no	no	no
chr1	68027429	68027629	68027529	68027529	68027529	68027529	68027535	68027529	68027519	68027529	68027529	68027529	68027529	68027529	68027529	1.48842	1.25979	1.67645	0.66391	6.35252	4.2554	6.194	4.24883	0.28648	1.03026	3.22313	1.25545	0.139041	0.685743	0.484438	0.454798	-0.658235	0.904897	no	no	no	no	yes	no	yes	no	no	no	no	no	no	no	yes	yes
chr1	68140464	68140664	68140564	68140564	68140564	68140564	68140570	68140564	68140557	68140564	68140584	68140564	68140564	68140564	68140564	1.4807	1.25038	0.59984	0.6594	8.69408	0.50024	12.1631	1.27671	9.43648	4.49127	3.2158	0.59643	0.140579	-0.0527341	2.69191	2.53148	0.926423	1.40096	no	no	no	no	yes	no	yes	no	yes	no	no	no	no	no	yes	yes
chr1	68141584	68141784	68141684	68141684	68141684	68141684	68141684	68141684	68141692	68141684	68141684	68141684	68141684	68141684	68141684	0.74421	0.6299	0.60466	0.66391	5.48913	1.66859	6.89346	1.20344	0.28648	0.34342	0.25154	0.42494	0.0977903	-0.0523098	1.28195	1.8409	-0.0624814	-0.187197	no	no	no	no	no	no	yes	no	no	no	no	no	no	no	no	yes
chr1	68150764	68150964	68150864	68150864	68150864	68150864	68150903	68150866	68150872	68150867	68150864	68150864	68150864	68150864	68150864	2.23262	1.88969	5.42772	1.99174	6.56154	10.264	10.8894	9.2776	0.94092	1.37368	3.07034	0.67435	0.161789	1.10332	-0.574972	0.210169	-0.290385	1.28155	no	no	no	no	yes	yes	yes	yes	no	no	no	no	no	no	yes	yes
chr1	68151484	68151684	68151584	68151584	68151584	68151584	68151584	68151584	68151584	68151584	68151584	68151584	68151576	68151584	68151584	0.74421	2.51959	2.21235	3.98348	5.01995	2.52142	3.69673	2.13145	1.06263	2.47744	10.3229	4.06934	-1.01283	-0.633524	0.773594	0.584826	-0.753541	1.15937	no	no	no	no	no	no	no	no	no	no	yes	no	no	no	no	no
chr1	68151964	68152164	68152064	68152064	68152064	68152086	68152050	68152064	68152059	68152064	68152062	68152064	68152090	68152064	68152064	1.4807	1.87557	4.32117	7.25346	7.1886	2.50288	15.2456	2.94285	5.75778	2.63551	10.0411	0.67052	-0.213101	-0.633256	1.22508	2.04274	0.894392	2.72451	no	no	no	yes	yes	no	yes	no	yes	no	yes	no	no	yes	yes	yes
chr1	68152344	68152544	68152444	68152444	68152444	68152444	68152437	68152444	68152462	68152444	68152444	68152444	68152444	68152444	68152444	1.5353	2.61535	2.40129	1.25528	7.50638	3.30427	9.02461	6.84978	2.77723	2.25405	1.54422	3.32438	-0.511979	0.592775	0.982777	0.352822	0.215092	-0.76527	no	no	no	no	yes	no	yes	no	no	no	no	no	no	no	yes	yes
chr1	68152984	68153184	68153084	68153084	68153084	68153084	68153103	68153084	68153072	68153084	68153084	68153084	68153084	68153084	68153084	2.23262	1.25979	2.74824	3.31957	4.51371	1.37662	4.67542	1.42097	0.90812	0.34994	0.80395	0.58135	0.516515	-0.204674	1.21411	1.22914	0.499257	0.190003	no	no	no	no	yes	no	yes	no	no	no	no	no	no	no	yes	yes
chr1	68174323	68174523	68174423	68174423	68174423	68174423	68174423	68174423	68174423	68174423	68174423	68174423	68174426	68174423	68174423	1.35409	0.54399	0.94314	1.76995	0.5	0.5	0.61119	0.59023	0.5824	0.23887	11.4937	0.59643	0.608506	-0.51147	0	0.0188912	0.35309	2.96828	no	no	no	no	no	no	no	no	no	no	yes	no	no	no	no	no
chr1	68202062	68202262	68202162	68202162	68202162	68202162	68202162	68202162	68202164	68202162	68202161	68202162	68202162	68202162	68202162	0.74421	0.6299	2.74824	0.66391	3.72702	2.27371	5.60055	3.50815	6.16157	5.17546	2.00987	0.59643	0.0977903	1.17164	0.530004	0.550051	0.213729	0.914852	no	no	no	no	no	no	yes	no	yes	no	no	no	no	no	no	yes
chr1	68221621	68221821	68221721	68221721	68221721	68221721	68221721	68221721	68221721	68221721	68221721	68221721	68221723	68221721	68221721	0.67704	1.08799	1.38627	0.58998	0.73701	1.2258	0.86612	0.76839	1.15718	1.40878	8.87929	0.55406	-0.316198	0.585749	-0.357718	0.0776053	-0.159156	2.66837	no	no	no	no	no	no	no	no	no	no	yes	no	no	no	no	no
chr1	68225741	68225941	68225841	68225841	68225841	68225841	68225841	68225841	68225832	68225841	68225841	68225841	68225841	68225841	68225841	0.65528	0.52652	1.82879	0.56345	3.54206	2.28261	9.01226	3.50815	1.14592	1.3557	2.06364	0.58135	0.116829	0.855452	0.468503	1.15116	-0.13456	0.95409	no	no	no	no	no	no	yes	no	no	no	no	no	no	no	no	yes
chr1	68226001	68226201	68226101	68226101	68226101	68226101	68226086	68226101	68226101	68226101	68226101	68226101	68226105	68226101	68226101	0.65528	1.57955	1.82879	1.1269	8.1299	2.36237	5.44468	2.0446	0.94092	1.80849	10.4513	2.32541	-0.640044	0.411433	1.44112	1.08186	-0.533054	1.78391	no	no	no	no	yes	no	no	no	no	no	yes	no	no	no	yes	no
chr1	70377053	70377253	70377153	70377153	70377153	70377153	70377153	70377153	70377153	70377153	70377153	70377163	70377153	70377153	70377153	2.97683	0.6299	1.14056	1.32783	0.72531	1.4028	0.70981	0.69149	2.05997	6.82024	0.63128	0.77184	1.28684	-0.120997	-0.477861	0.0155414	-1.3537	-0.119244	no	no	no	no	no	no	no	no	no	yes	no	no	no	no	no	no
chr1	70671222	70671422	70671322	70671322	70671322	70671322	70671322	70671322	70671318	70671318	70671322	70671322	70671322	70671322	70671322	0.65528	1.05304	1.3858	0.56345	4.38108	5.03111	7.0596	6.5113	0.87518	0.25778	2.01097	0.42494	-0.310686	0.60974	-0.164528	0.101646	0.576149	1.07933	no	no	no	no	no	no	yes	yes	no	no	no	no	no	no	no	yes
chr1	70820335	70820535	70820435	70820435	70820435	70820435	70820419	70820414	70820442	70820460	70820435	70820435	70820435	70820435	70820435	1.02354	0.37362	0.94282	0.83685	6.18542	6.02627	6.82922	7.58399	0.67613	1.55101	1.34065	1.57713	0.558898	0.0809184	0.0323135	-0.13278	-0.605935	-0.138856	no	no	no	no	yes	yes	yes	yes	no	no	no	no	no	no	yes	yes
chr1	70876573	70876773	70876673	70876673	70876673	70876673	70876673	70876673	70876673	70876673	70876673	70876680	70876673	70876673	70876673	3.27641	2.63259	0.94282	0.56345	1.28586	1.96385	2.39498	1.18961	4.22115	7.24028	2.00822	0.68914	0.235402	0.313419	-0.374735	0.632729	-0.658326	0.832621	no	no	no	no	no	no	no	no	no	yes	no	no	no	no	no	no
chr1	71232799	71232999	71232899	71232899	71232899	71232899	71232899	71232899	71232899	71232899	71232893	71232899	71232899	71232899	71232899	0.72162	1.20521	1.59909	0.63769	0.72531	1.4028	0.70981	1.14274	10.2998	3.97847	0.63128	3.08735	-0.357149	0.666344	-0.477861	-0.325621	1.18253	-1.32516	no	no	no	no	no	no	no	no	yes	no	no	no	no	no	no	no
chr1	71352434	71352634	71352537	71352534	71352534	71352534	71352534	71352534	71352534	71352534	71352534	71352534	71352534	71352534	71352534	9.40394	0.90949	1.94715	2.45937	0.72531	1.4028	0.98295	1.02615	2.05714	1.70298	0.50206	2.06741	2.44587	-0.231189	-0.477861	-0.0310927	0.177632	-1.03008	yes	no	no	no	no	no	no	no	no	no	no	no	yes	no	no	no
chr1	71546746	71546946	71546846	71546846	71546846	71546846	71546846	71546846	71546846	71546836	71546846	71546846	71546846	71546846	71546846	1.5353	1.49448	1.2196	1.6737	2.34019	2.50324	7.22065	7.28445	0.44565	3.49457	1.50927	0.38777	0.0234174	-0.268538	-0.0687597	-0.0111534	-1.63646	0.854499	no	no	no	no	no	no	no	yes	no	no	no	no	no	no	no	yes
chr1	71546966	71547166	71547066	71547066	71547066	71547066	71547050	71547066	71547046	71547066	71547079	71547066	71547100	71547066	71547066	4.80796	3.93398	4.33265	1.79483	7.54327	3.08592	9.63284	3.35677	8.64522	5.2757	10.6336	1.457	0.23528	0.932092	1.06413	1.2872	0.620038	2.24333	no	no	no	no	yes	no	yes	no	yes	no	yes	no	no	no	yes	yes
chr1	71939090	71939290	71939190	71939190	71939190	71939190	71939190	71939190	71939190	71939190	71939190	71939190	71939190	71939190	71939190	1.31056	1.05304	0.49983	1.1269	0.5	1.00072	0.76639	0.5	0.51499	0.56835	6.35752	0.93996	0.170481	-0.503953	-0.415557	0.235841	-0.0499393	1.92319	no	no	no	no	no	no	no	no	no	no	yes	no	no	no	no	no
chr1	72347473	72347673	72347605	72347573	72347562	72347573	72347573	72347573	72347573	72347573	72347573	72347573	72347573	72347573	72347573	20.4707	5.43993	22.6567	4.71988	1.33172	0.70089	3.69673	0.82629	1.54497	1.70506	0.9209	1.88318	1.73725	2.04819	0.455105	1.36274	-0.0880119	-0.585878	yes	no	yes	no	no	no	no	no	no	no	no	no	yes	yes	no	no
chr1	73469068	73469268	73469168	73469168	73469168	73469168	73469168	73469168	73469168	73469168	73469168	73469168	73469173	73469168	73469168	0.69523	0.57163	0.54529	0.60766	0.90594	0.69577	0.64582	1.03383	0.51499	1.13671	6.94408	0.77184	0.109219	-0.0570847	0.168562	-0.305393	-0.496083	2.16463	no	no	no	no	no	no	no	no	no	no	yes	no	no	no	no	no
chr1	74650300	74650500	74650400	74650400	74650400	74650400	74650400	74650400	74650400	74650400	74650400	74650400	74650400	74650409	74650400	0.74421	1.25979	0.60466	0.66391	0.5	0.5	0.70981	1.14274	2.05997	0.56835	0.62073	5.34664	-0.373615	-0.0523098	0	-0.325621	0.96427	-1.96935	no	no	no	no	no	no	no	no	no	no	no	yes	no	no	no	no
chr1	75198758	75198958	75198858	75198858	75198858	75198858	75198858	75198858	75198826	75198867	75198858	75198858	75198858	75198858	75198858	1.1755	0.45475	0.80809	1.47562	6.35252	5.88654	9.86287	6.51854	0.73323	2.08924	2.03816	1.34485	0.580576	-0.453323	0.0944595	0.530881	-0.833789	0.373702	no	no	no	no	no	no	yes	yes	no	no	no	no	no	no	no	yes
chr1	76251915	76252115	76252015	76252015	76252015	76252015	76252015	76251994	76252031	76252015	76252015	76252015	76252015	76252015	76252015	1.48842	0.6299	2.21235	3.53991	2.54921	4.13058	5.33431	3.21315	1.02998	2.27341	0.80395	0.59643	0.610447	-0.499035	-0.531624	0.588288	-0.689329	0.17631	no	no	no	no	no	yes	yes	no	no	no	no	no	no	no	yes	yes
chr1	76261515	76261674	76261615	76261615	76261615	76261615	76261615	76261615	76261609	76261608	76261615	76261615	76261615	76261615	76261615	0.67704	1.08799	1.38627	0.58998	4.13525	5.17776	5.59746	7.3927	2.96286	0.54745	1.20592	1.19286	-0.316198	0.585749	-0.266649	-0.347224	1.35665	0.00856676	no	no	no	no	no	no	yes	yes	no	no	no	no	no	no	no	yes
chr1	76261675	76261835	76261735	76261735	76261735	76261735	76261735	76261731	76261735	76261735	76261735	76261735	76261735	76261735	76261735	1.4807	1.87557	1.13146	1.17997	3.42626	7.25972	3.52602	4.61364	1.48143	0.54745	2.00822	0.68914	-0.213101	-0.0324663	-0.900005	-0.310694	0.681279	0.832621	no	no	no	no	no	yes	no	no	no	no	no	no	no	no	yes	no
chr1	76261855	76262044	76261955	76261955	76261955	76261955	76261955	76261955	76261950	76261955	76261955	76261955	76261955	76261955	76261955	1.35409	1.63198	0.94314	0.58998	3.02177	4.62624	6.32104	3.62289	0.99898	1.65924	1.64812	0.70664	-0.160979	0.289381	-0.484341	0.663254	-0.41175	0.63381	no	no	no	no	no	no	yes	no	no	no	no	no	no	no	no	yes
chr1	76262045	76262194	76262135	76262135	76262135	76262135	76262120	76262140	76262135	76262135	76262135	76262135	76262135	76262135	76262135	1.23936	2.92804	1.27917	2.10094	5.49559	6.0402	5.29509	4.68389	1.49847	0.55308	1.66341	1.37827	-0.810723	-0.444197	-0.116156	0.147348	0.685913	0.163362	no	no	no	no	yes	yes	no	no	no	no	no	no	no	no	yes	no
chr1	76262195	76262284	76262255	76262255	76262255	76262255	76262255	76262255	76262255	76262257	76262255	76262255	76262255	76262255	76262255	2.62113	4.73866	2.71476	2.2538	1.49045	1.66883	6.62707	5.33647	1.52479	0.56173	1.1246	1.43477	-0.664274	0.191143	-0.099801	0.26745	0.693018	-0.196594	no	no	no	no	no	no	no	yes	no	no	no	no	no	no	no	yes
chr1	76262285	76262415	76262315	76262315	76262315	76262315	76262315	76262315	76262319	76262315	76262315	76262315	76262315	76262315	76262315	3.27641	3.68563	1.82879	2.2538	2.56287	1.87734	7.42625	7.02583	1.47305	0.54468	1.71106	0.72398	-0.131843	-0.20194	0.308304	0.0702401	0.678983	0.653114	no	no	no	no	no	no	yes	no	no	no	no	no	no	no	no	yes
chr1	76262994	76263194	76263094	76263094	76263094	76263094	76263094	76263094	76263086	76263094	76263094	76263094	76263094	76263094	76263094	0.73087	0.61369	1.10926	2.59346	1.4481	2.16931	7.15985	2.78404	1.12764	1.31892	3.01234	2.75655	0.101134	-0.768637	-0.372506	1.10862	-0.124199	0.0950356	no	no	no	no	no	no	yes	no	no	no	no	no	no	no	no	yes
chr1	76445867	76446067	76445967	76445967	76445967	76445967	76445970	76445967	76445969	76445967	76445967	76445967	76445967	76445967	76445967	0.74035	1.87557	0.59984	0.6594	29.0738	2.95472	35.5267	2.67452	1.14592	1.7171	1.81504	0.75165	-0.72447	-0.0527341	2.92686	3.31332	-0.340471	0.684441	no	no	no	no	yes	no	yes	no	no	no	no	no	no	no	yes	yes
chr1	76446987	76447187	76447087	76447087	76447087	76447087	76447101	76447087	76447090	76447087	76447087	76447087	76447087	76447087	76447087	1.31056	0.52652	0.49983	0.56345	12.8321	1.7518	14.1858	1.6385	1.54285	1.13532	2.39578	0.68914	0.597996	-0.0599341	2.32957	2.52493	0.251994	1.00745	no	no	no	no	yes	no	yes	no	no	no	no	no	no	no	yes	yes
chr1	76451567	76451706	76451667	76451667	76451667	76451667	76451667	76451667	76451665	76451667	76451667	76451667	76451667	76451667	76451667	2.23262	0.6299	0.60466	1.32783	8.36515	0.8292	9.56833	2.50861	3.08995	1.70506	0.6112	2.26939	0.98792	-0.536718	2.35609	1.59078	0.596423	-1.02089	no	no	no	no	no	no	yes	no	no	no	no	no	no	no	no	yes
chr1	76451707	76451847	76451747	76451747	76451747	76451747	76451755	76451747	76451747	76451747	76451747	76451747	76451747	76451747	76451747	1.4807	1.25038	0.59984	0.6594	8.23369	1.50144	10.3865	2.23737	2.57496	1.13671	0.61434	0.75889	0.140579	-0.0527341	1.88415	1.81443	0.742536	-0.123721	no	no	no	no	yes	no	no	no	no	no	no	no	no	no	yes	no
chr1	77402528	77402728	77402628	77402628	77402628	77402628	77402628	77402628	77402624	77402628	77402628	77402628	77402628	77402628	77402628	1.96585	1.57955	4.92968	1.1269	2.38117	1.7518	4.24591	1.55517	0.75176	1.31892	3.2158	0.59643	0.201326	1.4792	0.297147	1.03777	-0.404648	1.40096	no	no	no	no	no	no	yes	no	no	no	no	no	no	no	no	yes
chr1	78148278	78148478	78148378	78148378	78148378	78148378	78148378	78148378	78148385	78148385	78148378	78148378	78148378	78148378	78148378	0.50905	2.24173	0.92418	0.8263	2.95905	3.20432	11.5604	8.31889	0.38278	0.86944	2.66016	1.22293	-1.10312	0.07532	-0.0867182	0.430658	-0.435035	0.719444	no	no	no	no	no	no	yes	yes	no	no	no	no	no	no	no	yes
chr1	78235994	78236194	78236094	78236094	78236094	78236094	78236094	78236094	78236084	78236097	78236094	78236094	78236094	78236094	78236094	0.67704	0.54399	0.94314	0.41843	4.09567	2.50312	6.73121	6.62876	0.51499	0.56835	1.50617	1.37827	0.119254	0.454095	0.540631	0.0192456	-0.0499393	0.0755718	no	no	no	no	no	no	yes	yes	no	no	no	no	no	no	no	yes
chr1	78245334	78245534	78245434	78245434	78245434	78245434	78245434	78245434	78245434	78245434	78245434	78245434	78245438	78245434	78245434	0.67466	1.09629	0.98383	1.16945	0.82259	1.88629	1.5757	2.36629	0.80086	1.81205	6.82802	0.76381	-0.32397	-0.129041	-0.663226	-0.386195	-0.642936	2.14995	no	no	no	no	no	no	no	no	no	no	yes	no	no	no	no	no
chr1	78414807	78415007	78414907	78414907	78414907	78414907	78414907	78414907	78414912	78414907	78414907	78414907	78414907	78414907	78414907	1.44323	1.80782	2.62142	2.55074	2.6055	2.28557	7.07031	1.65236	1.12764	3.07749	0.80395	0.59603	-0.200661	0.0284358	0.134056	1.60535	-0.938427	0.176672	no	no	no	no	no	no	yes	no	no	no	no	no	no	no	no	yes
chr1	78443986	78444186	78444086	78444086	78444086	78444086	78444086	78444086	78444088	78444086	78444086	78444086	78444086	78444086	78444086	1.02354	0.74724	0.94314	0.83685	2.02666	1.25144	4.04087	3.07912	1.60173	0.90602	0.52064	1.36428	0.211804	0.081156	0.426879	0.305415	0.448908	-0.636722	no	no	no	no	no	no	yes	no	no	no	no	no	no	no	no	yes
chr1	78444766	78444966	78444866	78444866	78444866	78444866	78444866	78444866	78444864	78444913	78444866	78444866	78444866	78444866	78444866	1.35409	1.08799	1.38627	0.58998	3.81921	4.82145	5.50707	5.554	0.57296	1.37368	0.28739	1.40995	0.173055	0.585749	-0.272582	-0.0103676	-0.593643	-0.904554	no	no	no	no	no	no	yes	yes	no	no	no	no	no	no	no	yes
chr1	78445086	78445286	78445186	78445186	78445186	78445186	78445186	78445186	78445185	78445186	78445186	78445186	78445186	78445186	78445186	1.48842	2.51959	3.28414	1.76995	2.69548	2.93456	4.59564	2.20775	0.46287	0.84527	0.33516	1.05142	-0.500177	0.629146	-0.0904405	0.802741	-0.33503	-0.61961	no	no	no	no	no	no	yes	no	no	no	no	no	no	no	no	yes
chr1	78469905	78470105	78470005	78470005	78470005	78470005	78470002	78470005	78470005	78470005	78470005	78470005	78470005	78470005	78470005	1.02354	0.74724	0.5	0.41843	6.88872	3.41896	2.24771	3.01542	0.41979	1.89164	0.39895	0.56738	0.211804	0.0806675	0.836084	-0.306128	-1.02621	-0.164011	no	no	no	no	yes	no	no	no	no	no	no	no	no	no	yes	no
chr1	79098859	79099018	79098959	79098959	79098959	79098959	79098959	79098959	79098959	79098954	79098959	79098959	79098959	79098959	79098959	1.23936	0.97601	0.46137	1.05047	4.10759	5.62921	5.87143	5.70073	2.00536	1.12702	1.08379	0.70036	0.180496	-0.488633	-0.376194	0.0362921	0.498704	0.29337	no	no	no	no	no	no	no	yes	no	no	no	no	no	no	no	yes
chr1	79099019	79099128	79099079	79099079	79099079	79099079	79099079	79099079	79099079	79099070	79099079	79099079	79099079	79099079	79099079	0.51177	1.12086	0.62876	0.41843	5.52464	5.09302	4.22952	7.35212	1.38861	0.28176	1.09371	0.70454	-0.488411	0.199479	0.0987408	-0.675464	0.898045	0.296679	no	no	no	no	no	no	no	yes	no	no	no	no	no	no	no	yes
chr1	79099129	79099218	79099179	79099179	79099179	79099179	79099179	79099176	79099179	79099179	79099179	79099179	79099179	79099179	79099179	0.51177	0.74724	0.62876	0.41843	5.3193	9.17127	4.71792	4.69446	0.37588	1.31892	3.32683	0.7109	-0.208839	0.199479	-0.686663	0.0059314	-0.753098	1.33856	no	no	no	no	no	yes	no	no	no	no	no	no	no	no	yes	no
chr1	79099219	79099308	79099259	79099259	79099259	79099259	79099268	79099259	79099259	79099259	79099259	79099259	79099259	79099259	79099259	0.51177	0.74724	0.33333	0.41843	5.93449	5.75756	4.22952	5.39437	0.80086	1.35903	1.67117	0.68914	-0.208839	-0.0892611	0.0372874	-0.290124	-0.389508	0.661183	no	no	no	no	yes	no	no	no	no	no	no	no	no	no	yes	no
chr1	79099309	79099398	79099359	79099359	79099359	79099359	79099359	79099359	79099357	79099359	79099359	79099359	79099359	79099359	79099359	0.51177	0.74724	0.37484	0.41843	3.39894	2.67003	5.56149	4.41549	1.14834	0.43472	0.40197	0.59643	-0.208839	-0.0450312	0.261364	0.276932	0.582453	-0.187394	no	no	no	no	no	no	yes	no	no	no	no	no	no	no	no	yes
chr1	79099399	79099539	79099439	79099439	79099439	79099439	79099439	79099440	79099439	79099439	79099439	79099439	79099439	79099439	79099439	0.55894	0.42573	0.39984	0.4625	3.38111	5.33867	3.15283	2.46387	1.32337	0.49464	0.80395	0.59643	0.128865	-0.0631747	-0.532884	0.26171	0.636421	0.17631	no	no	no	no	no	yes	no	no	no	no	no	no	no	no	yes	no
chr1	79100099	79100299	79100199	79100199	79100199	79100199	79100199	79100199	79100199	79100195	79100199	79100199	79100199	79100199	79100199	1.31056	0.52652	0.49983	0.56345	2.14483	3.67147	2.89755	7.35212	1.02998	1.13671	0.57309	0.72621	0.597996	-0.0599341	-0.570895	-1.09957	-0.0739256	-0.134007	no	no	no	no	no	no	no	yes	no	no	no	no	no	no	no	yes
chr1	79100339	79100539	79100439	79100439	79100439	79100439	79100439	79100448	79100439	79100439	79100439	79100439	79100439	79100439	79100439	0.67704	0.54399	0.94314	0.58998	5.30743	5.64125	2.36476	4.41549	1.54497	0.56835	0.40197	1.78929	0.119254	0.289381	-0.0744025	-0.686588	0.698401	-0.992442	no	no	no	no	no	yes	no	no	no	no	no	no	no	no	yes	no
chr1	79130458	79130658	79130558	79130558	79130558	79130558	79130558	79130568	79130558	79130558	79130558	79130558	79130558	79130558	79130558	2.62113	1.05304	0.49983	1.69035	2.7709	5.53248	3.17369	2.10123	2.25527	0.87928	1.89167	0.77129	0.818678	-0.842995	-0.792722	0.428483	0.792597	0.707102	no	no	no	no	no	yes	no	no	no	no	no	no	no	no	yes	no
chr1	79130838	79131038	79130938	79130938	79130938	79130938	79130942	79130938	79130938	79130938	79130938	79130938	79130938	79130938	79130938	1.02354	0.37362	0.62876	0.41843	4.88939	3.75468	1.39891	1.71831	0.85944	0.34342	0.62725	0.76878	0.558898	0.199479	0.30877	-0.180331	0.468958	-0.120319	no	no	no	no	yes	no	no	no	no	no	no	no	no	no	yes	no
chr1	79131078	79131278	79131178	79131178	79131178	79131178	79131178	79131173	79131178	79131178	79131178	79131178	79131178	79131178	79131178	0.65528	1.05304	0.94282	0.56345	2.59018	5.75756	2.09836	2.45775	0.96565	0.53654	0.62073	0.76381	-0.310686	0.313419	-0.912446	-0.158329	0.355321	-0.122051	no	no	no	no	no	yes	no	no	no	no	no	no	no	no	yes	no
chr1	79131638	79131838	79131738	79131738	79131738	79131738	79131738	79131732	79131738	79131738	79131738	79131738	79131738	79131738	79131738	0.74421	1.25979	1.14056	0.66391	1.54509	5.75756	3.61457	2.17706	0.44112	0.98927	2.43236	1.50809	-0.373615	0.363411	-1.40879	0.538504	-0.465049	0.452612	no	no	no	no	no	yes	no	no	no	no	no	no	no	no	yes	no
chr1	79446305	79446505	79446392	79446405	79446422	79446405	79446417	79446405	79446405	79446405	79446405	79446405	79446405	79446405	79446405	21.6654	3.80795	16.4528	1.76995	9.23542	1.01789	6.36067	0.98592	4.63492	2.27341	4.39829	1.96141	2.237	2.65553	2.34265	1.89003	0.783601	0.866218	yes	no	yes	no	yes	no	no	no	no	no	no	no	yes	yes	yes	no
chr1	79926526	79926655	79926626	79926626	79926626	79926626	79926626	79926626	79926631	79926626	79926626	79926626	79926626	79926626	79926626	1.39045	0.57163	0.54529	0.60766	7.02193	0.60058	8.72773	1.96332	0.51499	0.56835	1.00411	0.68914	0.605021	-0.0570847	2.32535	1.71489	-0.0499393	0.246673	no	no	no	no	no	no	yes	no	no	no	no	no	no	no	no	yes
chr1	79926656	79926786	79926686	79926686	79926686	79926686	79926688	79926686	79926686	79926686	79926686	79926686	79926686	79926686	79926686	1.31056	0.52652	0.49983	0.56345	9.93917	1.09779	7.07379	2.09842	0.51499	0.43964	1.26256	0.77184	0.597996	-0.0599341	2.38256	1.38171	0.0736002	0.352708	no	no	no	no	yes	no	no	no	no	no	no	no	no	no	yes	no
chr1	79934485	79934685	79934585	79934585	79934585	79934585	79934580	79934585	79934585	79934585	79934585	79934585	79934585	79934585	79934585	0.61968	0.48801	0.87027	0.52523	7.81565	3.25396	1.98156	1.24413	1.02998	1.13671	0.63128	0.77184	0.122325	0.29422	1.05126	0.409911	-0.0739256	-0.119244	no	no	no	no	yes	no	no	no	no	no	no	no	no	no	yes	no
chr1	79938065	79938265	79938165	79938165	79938165	79938165	79938183	79938165	79938160	79938165	79938165	79938165	79938165	79938165	79938165	0.67704	0.54399	1.38627	0.58998	9.42783	3.43352	5.44468	1.25431	0.23144	0.28176	0.57035	0.72398	0.119254	0.585749	1.23391	1.51542	-0.0577798	-0.134657	no	no	no	no	yes	no	yes	no	no	no	no	no	no	no	yes	yes
chr1	80160876	80161076	80160976	80160976	80160976	80160976	80160976	80160976	80160985	80160976	80160976	80160976	80160976	80160976	80160976	0.67704	0.54399	0.94314	1.17997	1.54509	0.75036	9.39073	3.37872	1.54497	1.70506	0.50206	0.68914	0.119254	-0.165918	0.540065	1.24672	-0.0880119	-0.169346	no	no	no	no	no	no	yes	no	no	no	no	no	no	no	no	yes
chr1	81904945	81905145	81905045	81905045	81905045	81905045	81905045	81905045	81905045	81905045	81905045	81905045	81905045	81905045	81905045	0.74421	1.88969	1.14056	0.66391	4.25179	1.26797	6.31632	4.17477	0.83959	0.47291	1.26111	0.68914	-0.728341	0.363411	1.21141	0.499623	0.320715	0.420742	no	no	no	no	no	no	yes	no	no	no	no	no	no	no	no	yes
chr1	83647775	83647975	83647875	83647875	83647875	83647875	83647875	83647875	83647875	83647875	83647875	83647875	83647876	83647875	83647875	0.74421	0.6299	0.60466	0.66391	0.72531	0.70089	0.70981	0.69149	1.02998	0.56835	10.7318	0.77184	0.0977903	-0.0523098	0.0205658	0.0155414	0.372218	2.7271	no	no	no	no	no	no	no	no	no	no	yes	no	no	no	no	no
chr1	84719731	84719931	84719831	84719831	84719831	84719831	84719831	84719831	84719831	84719831	84719835	84719831	84719824	84719831	84719831	3.35366	0.42573	1.10857	1.38749	0.47268	0.66715	1.08799	2.04524	6.01407	4.78192	10.477	1.98895	1.61053	-0.17923	-0.17894	-0.544441	0.278703	1.94103	no	no	no	no	no	no	no	no	yes	no	yes	no	no	no	no	no
chr1	84972261	84972461	84972361	84972361	84972361	84972361	84972372	84972361	84972360	84972361	84972362	84972329	84972361	84972361	84972361	2.03113	1.08799	1.38627	1.17997	4.22135	1.87734	8.54675	3.93704	5.55445	5.25504	4.01645	1.37827	0.537741	0.130449	0.859687	0.951363	0.0674556	1.07675	no	no	no	no	yes	no	yes	no	yes	yes	no	no	no	no	yes	yes
chr1	85038758	85038958	85038858	85038858	85038858	85038858	85038858	85038858	85038857	85038858	85038858	85038858	85038858	85038858	85038858	4.98821	1.18382	2.07042	2.50941	2.54921	1.25144	4.60773	2.94366	2.45508	2.63785	1.20592	0.59643	1.45527	-0.192792	0.65665	0.507882	-0.0743669	0.466531	no	no	no	no	no	no	yes	no	no	no	no	no	no	no	no	yes
chr1	85086456	85086656	85086556	85086556	85086556	85086556	85086556	85086557	85086556	85086556	85086556	85086556	85086556	85086556	85086556	0.74421	1.25979	1.14056	1.99174	2.11364	6.25551	2.6007	3.85025	1.0142	3.10201	1.26256	0.77184	-0.373615	-0.482997	-1.22047	-0.429782	-1.02612	0.352708	no	no	no	no	no	yes	no	no	no	no	no	no	no	no	yes	no
chr1	85328526	85328726	85328626	85328626	85328626	85328626	85328626	85328626	85328620	85328626	85328626	85328626	85328626	85328626	85328626	0.69523	0.57163	1.02856	0.60766	3.07175	2.00259	7.42625	5.06808	0.45027	1.51169	0.59007	0.73987	0.109219	0.335494	0.439441	0.473651	-0.792337	-0.129889	no	no	no	no	no	no	yes	no	no	no	no	no	no	no	no	yes
chr1	85435782	85435982	85435882	85435882	85435882	85435882	85435882	85435882	85435888	85435882	85435882	85435882	85435882	85435882	85435882	0.67704	0.54399	0.5	1.17997	2.70221	1.16787	4.81285	2.26474	0.88225	0.49464	0.593	0.74219	0.119254	-0.539346	0.772108	0.832278	0.33266	-0.129156	no	no	no	no	no	no	yes	no	no	no	no	no	no	no	no	yes
chr1	85438462	85438662	85438562	85438562	85438562	85438562	85438562	85438562	85438567	85438562	85438562	85438562	85438562	85438562	85438562	1.23936	0.97601	0.87027	0.52523	0.98156	0.25	4.41804	0.98592	0.57296	0.56351	0.40197	0.59643	0.180496	0.29422	0.664709	1.44796	0.00869354	-0.187394	no	no	no	no	no	no	yes	no	no	no	no	no	no	no	no	yes
chr1	85725330	85725530	85725430	85725430	85725430	85725430	85725430	85725430	85725430	85725422	85725430	85725430	85725430	85725430	85725430	0.74421	2.51959	2.21235	0.66391	3.8443	5.00648	2.91628	5.19365	0.99898	1.65924	2.17746	1.37827	-1.01283	0.949052	-0.310232	-0.661306	-0.41175	0.417961	no	no	no	no	no	no	no	yes	no	no	no	no	no	no	no	yes
chr1	85755269	85755469	85755369	85755369	85755369	85755369	85755369	85755369	85755369	85755369	85755369	85755363	85755369	85755369	85755369	1.35409	0.54399	1.8294	1.76995	0.70902	1.00072	0.3832	0.57629	1.71888	6.18158	1.00549	0.52571	0.608506	0.0306362	-0.22735	-0.188523	-1.40129	0.394474	no	no	no	no	no	no	no	no	no	yes	no	no	no	no	no	no
chr1	86073056	86073256	86073156	86073156	86073156	86073156	86073156	86073156	86073156	86073156	86073133	86073160	86073156	86073156	86073156	1.02354	0.37362	0.94282	0.83685	0.71935	0.69462	0.64582	0.62559	7.8095	7.11745	0.33516	0.52571	0.558898	0.0809184	0.0209015	0.0178431	0.118034	-0.192468	no	no	no	no	no	no	no	no	yes	yes	no	no	no	no	no	no
chr1	86174112	86174312	86174212	86174212	86174212	86174212	86174212	86174212	86174209	86174212	86174212	86174212	86174212	86174212	86174212	1.48842	1.25979	0.60466	1.32783	2.42352	2.67003	6.06694	4.61364	0.83594	1.28181	1.50617	0.68914	0.139041	-0.536718	-0.100311	0.332149	-0.31366	0.569195	no	no	no	no	no	no	yes	no	no	no	no	no	no	no	no	yes
chr1	86519098	86519298	86519198	86519198	86519198	86519198	86519196	86519198	86519198	86519198	86519198	86519198	86519198	86519198	86519198	0.74421	1.25979	1.67645	0.66391	5.5739	1.98231	1.56558	1.15259	0.51499	1.70506	1.186	0.74219	-0.373615	0.685743	1.14032	0.253211	-0.836352	0.327391	no	no	no	no	yes	no	no	no	no	no	no	no	no	no	yes	no
chr1	87170132	87170332	87170232	87170232	87170232	87170232	87170232	87170232	87170214	87170260	87170232	87170232	87170232	87170232	87170232	1.39045	1.14326	2.47838	3.64598	3.79364	2.32078	5.32185	5.72066	0.50068	2.63551	3.83123	0.64487	0.157475	-0.417567	0.529599	-0.0882561	-1.27654	1.55442	no	no	no	no	no	no	yes	yes	no	no	no	no	no	no	no	yes
chr1	87496518	87496718	87496618	87496618	87496618	87496618	87496618	87496618	87496613	87496618	87496618	87496618	87496618	87496618	87496618	1.35409	1.08799	0.5	0.58998	1.70493	1.70216	7.79262	4.42817	0.46473	0.51845	1.0789	2.79314	0.173055	-0.0840461	0.00147816	0.695827	-0.0519647	-0.867572	no	no	no	no	no	no	yes	no	no	no	no	no	no	no	no	yes
chr1	87523597	87523797	87523697	87523697	87523697	87523697	87523743	87523697	87523686	87523697	87523697	87523697	87523697	87523697	87523697	0.74421	0.6299	1.67645	0.66391	4.22135	2.25288	5.81841	1.06374	0.46473	2.07382	0.53945	3.49143	0.0977903	0.685743	0.682705	1.72417	-1.0694	-1.54476	no	no	no	no	yes	no	yes	no	no	no	no	no	no	no	yes	yes
chr1	87571915	87572115	87572015	87572015	87572015	87572015	87572018	87572015	87572022	87572015	87572015	87572015	87572015	87572015	87572015	1.48842	0.6299	0.60466	1.32783	20.4721	2.37916	15.9618	1.6385	1.01061	3.35291	0.4989	0.66298	0.610447	-0.536718	2.66773	2.6845	-1.11435	-0.149867	no	no	no	no	yes	no	yes	no	no	no	no	no	no	no	yes	yes
chr1	87572415	87572615	87572515	87572515	87572515	87572515	87572534	87572515	87572504	87572515	87572515	87572515	87572515	87572515	87572515	1.48842	1.25979	1.14056	1.32783	7.14445	0.66715	6.54919	1.25424	0.48283	0.53654	0.88672	0.61147	0.139041	-0.120997	2.28843	1.74368	-0.0513321	0.227503	no	no	no	no	yes	no	yes	no	no	no	no	no	no	no	yes	yes
chr1	87573995	87574195	87574095	87574095	87574095	87574095	87574107	87574095	87574096	87574095	87574095	87574095	87574095	87574095	87574095	0.70818	1.17341	1.05741	0.62231	8.86075	0.9805	12.8792	2.05821	0.46287	0.28176	0.50206	0.67628	-0.3475	0.34278	2.31583	2.18216	0.190675	-0.158321	no	no	no	no	yes	no	yes	no	no	no	no	no	no	no	yes	yes
chr1	89357183	89357383	89357283	89357283	89357283	89357283	89357255	89357274	89357287	89357283	89357283	89357283	89357283	89357283	89357283	2.23262	3.14949	2.74824	1.32783	4.46398	4.40605	13.2869	16.1889	0.29362	0.73246	1.43671	0.64487	-0.36023	0.687228	0.0153773	-0.266784	-0.421408	0.566961	no	no	no	no	yes	yes	yes	yes	no	no	no	no	no	no	yes	yes
chr1	89358263	89358463	89358363	89358364	89358363	89358363	89358363	89358363	89358363	89358363	89358363	89358363	89358363	89358363	89358363	2.97683	8.81857	5.42772	3.31957	1.10118	0.57078	0.96931	1.4104	0.57296	0.68684	1.65573	0.70877	-1.30389	0.573419	0.419719	-0.291582	-0.100841	0.63615	no	yes	no	no	no	no	no	no	no	no	no	no	yes	no	no	no
chr1	89458719	89458919	89458819	89458819	89458819	89458819	89458819	89458821	89458819	89458819	89458819	89458819	89458819	89458819	89458819	1.41635	0.58671	2.54788	0.62231	1.84064	5.63985	3.54937	1.50992	0.5824	1.67206	0.80395	0.59643	0.606791	1.12891	-1.22493	0.858025	-0.755838	0.17631	no	no	no	no	no	yes	no	no	no	no	no	no	no	no	yes	no
chr1	89666890	89667090	89666990	89666990	89666990	89666990	89666990	89666990	89666993	89666990	89666990	89666990	89666990	89666990	89666990	1.02354	0.74724	0.33333	0.83685	1.86074	1.9991	6.78141	2.43366	0.31364	0.7234	0.50206	0.68914	0.211804	-0.4622	-0.0681412	1.18028	-0.391688	-0.169346	no	no	no	no	no	no	yes	no	no	no	no	no	no	no	no	yes
chr1	90158290	90158439	90158386	90158390	90158390	90158390	90158390	90158390	90158390	90158390	90158390	90158390	90158390	90158390	90158390	8.93047	3.14949	6.4995	2.65565	3.17484	1.62435	3.20231	0.9376	1.40705	1.60895	0.61434	0.75889	1.25893	1.03667	0.669761	1.11691	-0.116203	-0.123721	yes	no	no	no	no	no	no	no	no	no	no	no	yes	no	no	no
chr1	90158440	90158590	90158490	90158490	90158482	90158490	90158490	90158490	90158490	90158490	90158490	90158490	90158490	90158490	90158490	5.20946	2.51959	8.10718	1.32783	4.59231	2.20264	1.28455	0.94073	1.14592	1.03026	0.50206	0.68914	0.81906	1.96802	0.804183	0.235311	0.0799318	-0.169346	no	no	yes	no	no	no	no	no	no	no	no	no	no	yes	no	no
chr1	90302504	90302704	90302604	90302604	90302604	90302604	90302604	90302604	90302604	90302604	90302604	90302604	90302609	90302604	90302604	0.67704	1.08799	1.8294	1.17997	0.47268	0.33333	1.77123	1.60931	0.75176	0.87928	7.98244	1.32597	-0.316198	0.376188	0.14341	0.0868581	-0.101375	1.94927	no	no	no	no	no	no	no	no	no	no	yes	no	no	no	no	no
chr1	90685209	90685409	90685309	90685309	90685309	90685309	90685309	90685309	90685309	90685309	90685309	90685309	90685301	90685309	90685309	0.74421	0.6299	1.14056	0.66391	0.72531	0.70089	0.70981	0.69149	0.51499	0.56835	17.0446	1.54367	0.0977903	0.363411	0.0205658	0.0155414	-0.0499393	2.82658	no	no	no	no	no	no	no	no	no	no	yes	no	no	no	no	no
chr1	91752165	91752365	91752265	91752265	91752265	91752265	91752265	91752265	91752265	91752265	91752265	91752265	91752272	91752265	91752265	0.51177	0.37362	0.62876	0.83685	0.72531	0.70089	1.08799	0.69149	0.51499	1.13671	13.8882	0.77184	0.138256	-0.17346	0.0205658	0.30382	-0.496083	3.07085	no	no	no	no	no	no	no	no	no	no	yes	no	no	no	no	no
chr1	92351581	92351781	92351681	92351681	92351681	92351681	92351681	92351681	92351681	92351681	92351681	92351681	92351685	92351681	92351681	0.67704	2.17597	0.94314	1.76995	1.79	2.25264	2.74929	2.29291	1.35894	2.62752	6.94408	0.77184	-0.92128	-0.51147	-0.221346	0.187254	-0.620845	2.16463	no	no	no	no	no	no	no	no	no	no	yes	no	no	no	no	no
chr1	92941717	92941886	92941817	92941817	92941817	92941823	92941817	92941817	92941817	92941817	92941817	92941817	92941817	92941817	92941817	4.7393	4.35194	5.70562	9.43978	1.54509	2.25252	1.17759	1.5584	2.34882	1.57049	0.63128	0.77184	0.100813	-0.638649	-0.353841	-0.232509	0.381609	-0.119244	no	no	no	yes	no	no	no	no	no	no	no	no	no	yes	no	no
chr1	92941887	92942057	92941951	92941957	92941957	92941957	92941957	92941957	92941957	92941957	92941957	92941957	92941957	92941957	92941957	5.41636	3.26396	4.04507	7.07981	1.33608	1.25108	1.83197	2.36629	0.46473	1.03691	0.50206	0.68914	0.589561	-0.679447	0.0534724	-0.249353	-0.475747	-0.169346	yes	no	no	no	no	no	no	no	no	no	no	no	yes	no	no	no
chr1	92947097	92947297	92947197	92947189	92947197	92947197	92947197	92947197	92947197	92947197	92947197	92947197	92947197	92947197	92947197	1.31814	6.89918	4.4882	6.2434	0.72531	1.05185	0.99697	0.63031	0.57296	1.03026	1.26256	0.77184	-1.76874	-0.400334	-0.25007	0.292666	-0.368183	0.352708	no	yes	no	no	no	no	no	no	no	no	no	no	yes	no	no	no
chr1	92947397	92947597	92947504	92947497	92947490	92947497	92947497	92947497	92947497	92947497	92947497	92947497	92947497	92947497	92947497	6.51539	6.79114	7.08555	5.59381	0.72531	1.05185	0.64582	1.44208	0.35176	0.40224	1.26256	0.77184	-0.0519865	0.294234	-0.25007	-0.569304	-0.0528943	0.352708	yes	no	yes	no	no	no	no	no	no	no	no	no	yes	yes	no	no
chr1	92947617	92947817	92947717	92947713	92947717	92947709	92947717	92947717	92947717	92947717	92947717	92947717	92947717	92947717	92947717	2.55884	5.97793	2.69671	7.95009	0.33333	0.66715	1.83197	0.82629	0.60541	1.04982	0.63128	0.77184	-0.971392	-1.27566	-0.32235	0.63289	-0.352555	-0.119244	no	yes	no	yes	no	no	no	no	no	no	no	no	yes	yes	no	no
chr1	92948397	92948597	92948497	92948492	92948497	92948497	92948497	92948497	92948497	92948497	92948497	92948497	92948497	92948497	92948497	3.05431	7.17343	3.16677	3.71836	0.72531	2.45565	0.86612	0.76839	0.65079	0.74855	1.26256	0.77184	-1.01149	-0.179356	-1.0021	0.0776053	-0.0830024	0.352708	no	yes	no	no	no	no	no	no	no	no	no	no	yes	no	no	no
chr1	92949037	92949237	92949137	92949137	92949137	92949131	92949137	92949137	92949137	92949137	92949137	92949137	92949137	92949137	92949137	1.1755	4.09271	2.70651	7.37813	1.31109	3.44939	1.29918	2.45775	0.76556	0.86944	1.89384	1.54367	-1.22709	-1.17657	-0.945034	-0.588714	-0.0824803	0.186074	no	no	no	yes	no	no	no	no	no	no	no	no	no	yes	no	no
chr1	92949317	92949517	92949417	92949413	92949417	92949417	92949417	92949417	92949417	92949417	92949417	92949417	92949417	92949417	92949417	0.61968	6.3441	4.14146	5.77758	3.96859	2.39518	1.7397	1.15259	0.75176	0.43964	1.26256	0.77184	-2.18088	-0.398592	0.549348	0.347944	0.283097	0.352708	no	yes	no	no	no	no	no	no	no	no	no	no	yes	no	no	no
chr1	92950257	92950457	92950357	92950357	92950357	92950365	92950357	92950357	92950357	92950357	92950357	92950357	92950357	92950357	92950357	2.0362	2.2653	2.85411	6.19726	3.63528	3.0036	2.09836	2.13145	1.38678	1.54791	0.63128	0.77184	-0.104949	-0.90105	0.211359	-0.0153261	-0.0942487	-0.119244	no	no	no	yes	no	no	no	no	no	no	no	no	no	yes	no	no
chr1	92951517	92951717	92951617	92951617	92951617	92951617	92951617	92951625	92951617	92951617	92951617	92951617	92951617	92951617	92951617	1.21948	1.91012	2.849	0.51476	4.3704	7.51548	3.96312	4.41549	1.60173	2.26506	1.89384	2.31551	-0.390857	1.34539	-0.665058	-0.125845	-0.327638	-0.196246	no	no	no	no	no	yes	no	no	no	no	no	no	no	no	yes	no
chr1	93004355	93004555	93004455	93004455	93004455	93004455	93004455	93004455	93004430	93004471	93004455	93004455	93004455	93004455	93004455	1.02354	0.37362	0.62876	1.6737	3.17626	1.75216	6.64248	6.62876	0.77654	0.95546	0.56496	2.15871	0.558898	-0.715064	0.601647	0.0025923	-0.138438	-1.01321	no	no	no	no	no	no	yes	yes	no	no	no	no	no	no	no	yes
chr1	93297423	93297623	93297523	93297523	93297523	93297523	93297514	93297535	93297512	93297520	93297523	93297523	93297523	93297523	93297523	1.0181	1.88775	1.60345	2.47891	8.99329	10.7648	6.90439	9.68702	0.48665	2.5358	0.80395	1.78929	-0.516948	-0.418211	-0.23544	-0.435134	-1.24997	-0.628739	no	no	no	no	yes	yes	yes	yes	no	no	no	no	no	no	yes	yes
chr1	93308222	93308381	93308322	93308322	93308322	93308322	93308322	93308322	93308315	93308322	93308322	93308322	93308322	93308322	93308322	1.03163	0.22973	0.2	0.52913	3.64981	4.06339	7.08311	5.04081	0.37588	1.75857	1.00549	0.52571	0.724296	-0.349677	-0.122932	0.420168	-1.00357	0.394474	no	no	no	no	no	no	yes	no	no	no	no	no	no	no	no	yes
chr1	93308382	93308542	93308442	93308442	93308442	93308442	93308442	93308442	93308442	93308435	93308442	93308442	93308442	93308442	93308442	1.1755	1.81898	1.18778	0.98375	3.12567	4.09295	3.32779	7.00029	0.57296	1.03026	1.77344	0.46998	-0.373826	0.141237	-0.303873	-0.886422	-0.368183	0.91588	no	no	no	no	no	no	no	yes	no	no	no	no	no	no	no	yes
chr1	93308582	93308782	93308682	93308682	93308682	93308682	93308682	93308680	93308682	93308682	93308682	93308682	93308682	93308682	93308682	0.51177	1.49448	1.2196	0.83685	3.42309	5.07461	3.39852	4.29981	0.37588	0.87928	1.6079	2.32541	-0.7225	0.273066	-0.457737	-0.268922	-0.449825	-0.350644	no	no	no	no	no	yes	no	no	no	no	no	no	no	no	yes	no
chr1	93309022	93309222	93309122	93309122	93309122	93309122	93309122	93309122	93309129	93309122	93309122	93309122	93309122	93309122	93309122	1.0181	1.88775	1.60345	1.23945	2.17215	3.50432	6.1512	3.89156	0.41979	0.94582	1.20592	0.59643	-0.516948	0.21728	-0.505848	0.547891	-0.454701	0.466531	no	no	no	no	no	no	yes	no	no	no	no	no	no	no	no	yes
chr1	93374900	93375100	93375000	93375000	93375000	93375000	93375000	93375000	93375000	93375000	93375000	93374994	93375000	93375000	93375000	1.35409	0.54399	1.38627	1.17834	1.39484	0.88582	0.64582	1.85033	3.5836	7.02168	1.49671	0.66298	0.608506	0.131528	0.344737	-0.792322	-0.807423	0.586257	no	no	no	no	no	no	no	no	no	yes	no	no	no	no	no	no
chr1	93426737	93426937	93426837	93426837	93426837	93426837	93426837	93426837	93426837	93426837	93426828	93426837	93426837	93426837	93426837	0.51177	1.49448	1.2196	0.41843	2.34552	1.27645	1.29918	0.82629	6.083	1.95165	0.61752	0.76134	-0.7225	0.646005	0.555445	0.332204	1.26284	-0.12289	no	no	no	no	no	no	no	no	yes	no	no	no	no	no	no	no
chr1	93427457	93427657	93427557	93427557	93427557	93427557	93427557	93427557	93427557	93427557	93427556	93427557	93427557	93427557	93427557	1.5353	1.12086	0.62876	1.25528	3.38111	2.08864	1.29918	1.80517	6.29691	3.78328	0.62073	0.76381	0.257507	-0.469533	0.504325	-0.286969	0.609285	-0.122051	no	no	no	no	no	no	no	no	yes	no	no	no	no	no	no	no
chr1	93428097	93428297	93428197	93428197	93428197	93428197	93428197	93428197	93428191	93428197	93428197	93428197	93428197	93428197	93428197	0.62306	0.4916	0.46495	0.52882	2.84156	3.83837	7.00103	2.43366	0.73323	0.8357	0.63056	0.77129	0.121856	-0.0615671	-0.332829	1.22044	-0.0828672	-0.119433	no	no	no	no	no	no	yes	no	no	no	no	no	no	no	no	yes
chr1	93441177	93441377	93441277	93441277	93441277	93441277	93441277	93441277	93441287	93441273	93441277	93441277	93441277	93441277	93441277	1.5353	1.12086	1.81045	2.09213	4.54759	2.00268	13.0832	5.33647	0.37588	0.87928	0.63128	0.77184	0.257507	-0.1378	0.88561	1.15223	-0.449825	-0.119244	no	no	no	no	no	no	yes	yes	no	no	no	no	no	no	no	yes
chr1	93456476	93456676	93456576	93456576	93456576	93456576	93456570	93456576	93456575	93456576	93456576	93456576	93456576	93456576	93456576	1.02354	0.37362	0.33333	0.32416	5.26645	0.37518	7.69264	1.15259	1.14592	1.03026	0.40197	0.59643	0.558898	0.00995644	2.18803	2.01372	0.0799318	-0.187394	no	no	no	no	yes	no	yes	no	no	no	no	no	no	no	yes	yes
chr1	93459736	93459936	93459836	93459836	93459836	93459836	93459836	93459836	93459844	93459836	93459836	93459836	93459836	93459836	93459836	0.55894	1.70292	1.8173	0.925	3.5943	1.60202	4.35575	3.07136	0.28648	1.37368	0.57479	0.46998	-0.793953	0.549455	0.820213	0.395578	-0.883696	0.0993629	no	no	no	no	no	no	yes	no	no	no	no	no	no	no	no	yes
chr1	93544613	93544813	93544713	93544713	93544713	93544713	93544691	93544727	93544718	93544748	93544713	93544713	93544713	93544713	93544713	1.91095	3.54572	5.15769	1.08735	7.34077	6.67579	7.25958	7.9468	1.15718	2.81756	3.01646	1.57713	-0.643019	1.56072	0.119865	-0.115303	-0.823504	0.640159	no	no	no	no	yes	yes	yes	yes	no	no	no	no	no	no	yes	yes
chr1	93811242	93811442	93811342	93811342	93811342	93811342	93811342	93811342	93811348	93811342	93811342	93811342	93811342	93811342	93811342	2.47871	0.48801	3.73256	1.05047	2.59018	3.0036	5.46364	2.17836	0.27404	1.59426	2.81382	2.98215	1.22517	1.20667	-0.157242	1.02406	-1.02591	-0.0623108	no	no	no	no	no	no	yes	no	no	no	no	no	no	no	no	yes
chr1	94057392	94057592	94057492	94057492	94057492	94057492	94057492	94057492	94057490	94057492	94057492	94057492	94057492	94057492	94057492	0.51177	1.12086	0.62876	0.83685	1.12705	0.83405	6.49203	2.84434	1.12764	0.43472	1.20791	0.71317	-0.488411	-0.17346	0.213821	0.962621	0.568485	0.366013	no	no	no	no	no	no	yes	no	no	no	no	no	no	no	no	yes
chr1	94070011	94070211	94070111	94070111	94070111	94070111	94070111	94070111	94070111	94070111	94070111	94070111	94070102	94070111	94070111	0.65907	1.06141	0.50403	0.56758	0.66594	0.44002	0.62373	1.39004	2.1997	0.8357	7.28901	0.68214	-0.313257	-0.0597057	0.210248	-0.557723	0.801606	2.3009	no	no	no	no	no	no	no	no	no	no	yes	no	no	no	no	no
chr1	94070731	94070931	94070831	94070831	94070831	94070831	94070831	94070831	94070831	94070831	94070831	94070831	94070825	94070831	94070831	1.32579	1.60489	0.5	1.71531	1.75411	0.5	2.37401	1.60931	1.73769	0.79556	8.98025	0.68214	-0.163502	-0.856154	0.876624	0.370796	0.608525	2.56878	no	no	no	no	no	no	no	no	no	no	yes	no	no	no	no	no
chr1	94073511	94073711	94073611	94073611	94073611	94073611	94073611	94073611	94073612	94073611	94073611	94073611	94073611	94073611	94073611	1.32579	1.06992	0.5	1.71531	3.67763	1.83549	4.06285	2.50861	1.07711	1.22968	1.71927	0.72621	0.168146	-0.856154	0.72218	0.52905	-0.102259	0.655611	no	no	no	no	no	no	yes	no	no	no	no	no	no	no	no	yes
chr1	94087231	94087431	94087331	94087331	94087331	94087331	94087340	94087331	94087331	94087331	94087331	94087331	94087331	94087331	94087331	0.53283	0.4002	0.70706	0.43644	6.93194	1.71056	1.81989	0.68174	1.77318	0.40527	0.50206	2.06741	0.130565	0.249016	1.54908	0.745684	0.980694	-1.03008	no	no	no	no	yes	no	no	no	no	no	no	no	no	no	yes	no
chr1	94158468	94158668	94158568	94158568	94158568	94158568	94158568	94158568	94158568	94158568	94158568	94158568	94158569	94158568	94158568	1.26689	0.50271	0.89791	1.61965	1.78235	0.95513	0.84254	1.50124	1.17032	1.86577	5.98946	1.49377	0.593148	-0.464962	0.509039	-0.440948	-0.401015	1.48685	no	no	no	no	no	no	no	no	no	no	yes	no	no	no	no	no
chr1	94158928	94159128	94159028	94159028	94159028	94159028	94159028	94159028	94159027	94159028	94159028	94159028	94159028	94159028	94159028	0.51177	0.74724	0.33333	0.41843	7.18859	2.45231	4.03607	1.7662	1.35894	1.64674	1.26256	0.77184	-0.208839	-0.0892611	1.24605	0.864393	-0.166078	0.352708	no	no	no	no	no	no	yes	no	no	no	no	no	no	no	no	yes
chr1	94169767	94169967	94169867	94169867	94169867	94169867	94169873	94169867	94169876	94169867	94169867	94169867	94169867	94169867	94169867	3.93169	2.10607	1.3858	1.1269	4.79841	1.58537	9.50316	2.78973	0.57296	1.37368	0.59895	0.74689	0.666992	0.165721	1.16529	1.47066	-0.593643	-0.127664	no	no	no	no	yes	no	yes	no	no	no	no	no	no	no	yes	yes
chr1	94203906	94204106	94204006	94204006	94204006	94204006	94204006	94204006	94204006	94204006	94204011	94203997	94204006	94204006	94204006	0.58775	0.45475	0.80809	0.98375	0.58184	0.5	0.68462	0.66545	6.22544	5.76174	1.38134	0.62773	0.126213	-0.133764	0.0766412	0.0165112	0.0956909	0.548912	no	no	no	no	no	no	no	no	yes	yes	no	no	no	no	no	no
chr1	94312861	94313060	94312961	94312961	94312961	94312961	94312961	94312961	94312961	94312961	94312961	94312961	94312970	94312961	94312961	2.04707	1.8681	0.92418	1.6737	1.55475	4.14916	1.8884	2.48103	0.38827	0.95546	6.59247	2.82658	0.0873273	-0.474594	-1.01115	-0.269244	-0.49422	0.988514	no	no	no	no	no	no	no	no	no	no	yes	no	no	no	no	no
chr1	94313061	94313261	94313161	94313161	94313161	94313161	94313171	94313169	94313175	94313170	94313161	94313161	94313161	94313161	94313161	1.23405	0.56903	2.10587	1.29665	7.30062	9.01248	11.4222	10.9413	0.82213	1.2754	3.35162	2.10284	0.509789	0.435466	-0.270508	0.0569525	-0.320494	0.487963	no	no	no	no	yes	yes	yes	yes	no	no	no	no	no	no	yes	yes
chr1	94344680	94344880	94344780	94344780	94344780	94344780	94344788	94344769	94344785	94344796	94344780	94344780	94344780	94344780	94344780	0.34388	0.45945	1.35784	0.26456	5.37758	7.66012	6.97267	6.83879	0.77654	2.07308	2.47637	0.58135	-0.11902	0.89883	-0.441378	0.024432	-0.790615	1.13642	no	no	no	no	yes	yes	yes	yes	no	no	no	no	no	no	yes	yes
chr1	94591490	94591690	94591590	94591590	94591590	94591590	94591590	94591590	94591590	94591590	94591590	94591590	94591588	94591590	94591590	1.96585	0.52652	0.94282	1.1269	0.5	0.75036	1.84434	0.69149	0.75176	1.31892	10.6213	1.47974	0.958199	-0.1306	-0.222689	0.749799	-0.404648	2.22851	no	no	no	no	no	no	no	no	no	no	yes	no	no	no	no	no
chr1	94675107	94675307	94675207	94675207	94675207	94675207	94675207	94675207	94675207	94675207	94675214	94675201	94675207	94675207	94675207	0.65528	1.57955	0.94282	0.56345	0.61202	0.66715	1.4357	0.67622	21.6297	11.9354	1.67581	0.52571	-0.640044	0.313419	-0.0485143	0.539125	0.806888	0.810495	no	no	no	no	no	no	no	no	yes	yes	no	no	no	no	no	no
chr1	94750924	94751124	94751024	94751024	94751024	94751024	94751024	94751024	94751024	94751024	94751024	94751024	94751031	94751024	94751024	2.05675	0.56903	0.92418	0.32416	0.91804	0.5	1.08799	1.14274	5.63819	5.71534	6.52671	0.59643	0.962126	0.539166	0.35467	-0.037342	-0.0166705	2.23717	no	no	no	no	no	no	no	no	no	no	yes	no	no	no	no	no
chr1	94817221	94817421	94817321	94817321	94817321	94817321	94817321	94817321	94817323	94817321	94817321	94817321	94817321	94817321	94817321	1.0181	0.7551	0.35279	0.41315	1.63493	0.70089	6.00431	1.14274	0.35176	0.34342	0.5623	0.71739	0.201444	-0.0629767	0.631475	1.70879	0.00892862	-0.136546	no	no	no	no	no	no	yes	no	no	no	no	no	no	no	no	yes
chr1	94883618	94883818	94883718	94883718	94883718	94883718	94883718	94883718	94883718	94883718	94883718	94883717	94883718	94883718	94883718	0.66677	4.31427	2.27253	1.72807	3.20562	2.95472	2.81968	2.07355	2.25527	7.39024	3.35233	0.64487	-1.67282	0.262526	0.0887429	0.313546	-1.36593	1.40381	no	no	no	no	no	no	no	no	no	yes	no	no	no	no	no	no
chr1	94891378	94891578	94891478	94891478	94891478	94891478	94891478	94891478	94891478	94891478	94891478	94891478	94891474	94891478	94891478	1.02354	0.37362	0.92418	0.41843	0.6188	1.77249	0.56568	0.89917	0.37588	2.63785	4.59831	0.46998	0.558898	0.439949	-0.776258	-0.27858	-1.40273	1.92919	no	no	no	no	no	no	no	no	no	no	yes	no	no	no	no	no
chr1	95007393	95007593	95007493	95007493	95007493	95007493	95007493	95007493	95007493	95007493	95007493	95007497	95007493	95007493	95007493	0.57298	0.43976	1.87998	1.43021	1.26473	1.6581	0.97608	1.01858	5.14601	7.69873	1.09874	1.41329	0.127672	0.244978	-0.231056	-0.0306994	-0.501155	-0.201478	no	no	no	no	no	no	no	no	no	yes	no	no	no	no	no	no
chr1	95071551	95071751	95071651	95071651	95071651	95071651	95071651	95071651	95071651	95071651	95071651	95071651	95071647	95071651	95071651	2.49226	0.4916	0.87702	1.58647	0.5	0.5	1.08799	0.69149	1.14592	0.68684	9.09418	0.66862	1.2273	-0.46254	0	0.30382	0.347273	2.5968	no	no	no	no	no	no	no	no	no	no	yes	no	no	no	no	no
chr1	95077670	95077870	95077770	95077770	95077770	95077770	95077770	95077770	95077770	95077770	95077770	95077770	95077767	95077770	95077770	0.46733	0.67833	0.31565	0.74664	1.12705	0.5	0.92443	0.96181	1.60173	0.45301	6.83995	4.76823	-0.193833	-0.408807	0.503891	-0.0277541	0.840427	0.442716	no	no	no	no	no	no	no	no	no	no	yes	no	no	no	no	no
chr1	95113789	95113989	95113889	95113889	95113889	95113889	95113889	95113889	95113889	95113889	95113889	95113881	95113889	95113889	95113889	0.51177	0.74724	0.92418	0.41843	1.02852	1.05185	0.70981	0.69149	1.95238	5.06378	1.6331	0.70244	-0.208839	0.439949	-0.0164977	0.0155414	-1.03834	0.629158	no	no	no	no	no	no	no	no	no	yes	no	no	no	no	no	no
chr1	95142128	95142328	95142228	95142228	95142228	95142228	95142228	95142228	95142228	95142228	95142228	95142228	95142220	95142228	95142228	0.6707	1.08736	0.51707	1.16068	0.72531	1.05185	1.08799	0.69149	2.63115	1.31892	7.57536	0.77184	-0.321227	-0.510198	-0.25007	0.30382	0.646973	2.27495	no	no	no	no	no	no	no	no	no	no	yes	no	no	no	no	no
chr1	95212725	95212925	95212825	95212825	95212825	95212825	95212825	95212825	95212825	95212825	95212823	95212880	95212825	95212825	95212825	0.51177	0.74724	0.92418	2.09213	0.6987	0.67299	0.70981	1.14274	8.06555	5.84988	0.63128	0.77184	-0.208839	-0.684357	0.0220023	-0.325621	0.404316	-0.119244	no	no	no	no	no	no	no	no	yes	yes	no	no	no	no	no	no
chr1	95368559	95368759	95368659	95368659	95368659	95368659	95368672	95368659	95368640	95368659	95368659	95368659	95368659	95368659	95368659	0.61968	0.97601	0.87027	0.52523	11.8832	1.01789	12.9274	0.71334	0.38827	0.41462	0.95781	0.64487	-0.286881	0.29422	2.67457	3.02305	-0.0271264	0.251267	no	no	no	no	yes	no	yes	no	no	no	no	no	no	no	yes	yes
chr1	95428496	95428696	95428596	95428596	95428596	95428596	95428596	95428596	95428605	95428596	95428596	95428596	95428596	95428596	95428596	0.8227	0.56903	1.35784	0.64833	2.00548	0.66715	6.36067	4.41549	4.88643	1.75857	0.74794	1.08271	0.216204	0.516461	0.850212	0.442745	1.09347	-0.252806	no	no	no	no	no	no	yes	no	no	no	no	no	no	no	no	yes
chr1	95699625	95699825	95699725	95699725	95699725	95699725	95699725	95699732	95699725	95699725	95699725	95699725	95699725	95699725	95699725	0.65528	1.05304	1.82879	0.56345	2.72375	6.35217	3.4723	3.14574	0.94092	1.4468	0.50206	0.68914	-0.310686	0.855452	-0.981414	0.109387	-0.334156	-0.169346	no	no	no	no	no	yes	no	no	no	no	no	no	no	no	yes	no
chr1	97629407	97629607	97629500	97629507	97629507	97629507	97629507	97629507	97629507	97629507	97629507	97629507	97629507	97629507	97629507	11.1631	1.88969	2.21235	0.66391	3.67225	0.68363	2.10929	0.55086	1.02998	1.70506	0.63128	0.77184	2.07352	0.949052	1.47254	1.00352	-0.414195	-0.119244	yes	no	no	no	no	no	no	no	no	no	no	no	yes	no	no	no
chr1	97849958	97850158	97850058	97850058	97850058	97850058	97850058	97850058	97850058	97850058	97850058	97850067	97850058	97850058	97850058	0.71708	1.19442	1.07756	1.89744	1.02852	1.4028	1.04155	1.52186	2.1997	7.93912	0.63056	2.75655	-0.353882	-0.479889	-0.244289	-0.304823	-1.4822	-1.20404	no	no	no	no	no	no	no	no	no	yes	no	no	no	no	no	no
chr1	98508231	98508431	98508331	98508331	98508331	98508331	98508331	98508331	98508331	98508331	98508331	98508323	98508331	98508331	98508331	1.44323	1.20521	0.57676	1.91306	0.72531	1.75375	0.64582	1.03383	0.37588	4.46448	1.14071	0.72398	0.147874	-0.885572	-0.674542	-0.305393	-1.98973	0.312346	no	no	no	no	no	no	no	no	no	yes	no	no	no	no	no	no
chr1	98552389	98552589	98552489	98552489	98552489	98552489	98552489	98552489	98552489	98552489	98552514	98552480	98552489	98552489	98552489	1.33355	0.53928	1.8757	1.15205	1.33608	0.5	0.69506	1.11751	6.94307	19.3442	4.42172	1.19286	0.600271	0.418202	0.639127	-0.321032	-1.35685	1.30594	no	no	no	no	no	no	no	no	yes	yes	no	no	no	no	no	no
chr1	98698743	98698943	98698843	98698843	98698843	98698843	98698843	98698843	98698843	98698843	98698843	98698843	98698849	98698843	98698843	1.23936	1.46402	0.46137	2.10094	1.02852	0.70089	0.70981	0.69149	0.66875	0.20731	6.30557	0.77129	-0.137927	-1.08538	0.254138	0.0155414	0.466972	2.0442	no	no	no	no	no	no	no	no	no	no	yes	no	no	no	no	no
chr1	98729282	98729482	98729382	98729382	98729382	98729382	98729382	98729382	98729382	98729382	98729423	98729391	98729378	98729382	98729382	1.02354	0.37362	0.62876	0.83685	0.72531	0.70089	0.76639	0.82629	14.816	11.3253	9.26534	0.55406	0.558898	-0.17346	0.0205658	-0.048112	0.359766	2.72367	no	no	no	no	no	no	no	no	yes	yes	yes	no	no	no	no	no
chr1	98729602	98729802	98729702	98729702	98729702	98729702	98729702	98729702	98729702	98729702	98729702	98729693	98729702	98729702	98729702	0.6707	0.54368	0.51707	1.16068	0.72531	0.70089	0.5	0.5	11.4953	15.4053	10.7514	0.6538	0.114079	-0.510198	0.0205658	0	-0.392774	2.82897	no	no	no	no	no	no	no	no	no	yes	no	no	no	no	no	no
chr1	98789660	98789860	98789760	98789760	98789760	98789760	98789760	98789760	98789760	98789760	98789760	98789768	98789760	98789760	98789760	3.31448	1.06992	0.94314	1.71531	1.02765	1.05088	0.67951	1.52186	2.26379	5.5859	0.57479	0.46998	1.05961	-0.482727	-0.0164344	-0.586448	-1.01283	0.0993629	no	no	no	no	no	no	no	no	no	yes	no	no	no	no	no	no
chr1	98903215	98903415	98903315	98903315	98903315	98903315	98903315	98903315	98903315	98903315	98903315	98903315	98903323	98903315	98903315	1.31814	1.59212	0.94314	0.56758	0.5	0.75036	0.76639	0.5	0.28648	0.68684	9.78947	0.72845	-0.161165	0.309851	-0.222689	0.235841	-0.390894	2.64207	no	no	no	no	no	no	no	no	no	no	yes	no	no	no	no	no
chr1	99108287	99108487	99108387	99108387	99108387	99108387	99108387	99108387	99108387	99108387	99108387	99108387	99108387	99108382	99108387	1.31056	1.05304	1.3858	1.1269	0.71935	1.04243	1.46617	0.69149	1.01061	1.11764	1.14071	7.23984	0.170481	0.165721	-0.248423	0.543978	-0.0748241	-1.94453	no	no	no	no	no	no	no	no	no	no	no	yes	no	no	no	no
chr1	99203483	99203683	99203583	99203583	99203583	99203583	99203583	99203583	99203577	99203583	99203583	99203583	99203583	99203583	99203583	1.06566	0.4002	0.37484	0.87287	2.54241	1.40151	4.24591	0.73944	0.50531	1.11764	0.52064	0.68214	0.56097	-0.445987	0.560789	1.59257	-0.492397	-0.145619	no	no	no	no	no	no	yes	no	no	no	no	no	no	no	no	yes
chr1	100435413	100435613	100435513	100435513	100435513	100435513	100435513	100435516	100435517	100435513	100435513	100435513	100435513	100435513	100435513	1.23936	3.90406	2.09697	3.15141	5.93448	12.2669	6.82922	5.20771	0.69431	2.25405	4.68579	2.72857	-1.13089	-0.422744	-0.935974	0.334807	-0.941539	0.608738	no	no	no	no	no	yes	yes	no	no	no	no	no	no	no	yes	yes
chr1	100503510	100503710	100503610	100503610	100503610	100503610	100503610	100503618	100503610	100503610	100503610	100503610	100503610	100503610	100503610	0.64418	2.57171	0.91982	3.30848	2.59018	6.00792	1.99823	1.8905	1.53112	0.86944	4.01645	1.36428	-1.11925	-1.16621	-0.96493	0.052792	0.43717	1.08527	no	no	no	no	no	yes	no	no	no	no	no	no	no	no	yes	no
chr1	100515770	100515970	100515870	100515870	100515870	100515870	100515870	100515870	100515871	100515870	100515870	100515870	100515870	100515870	100515870	0.51177	0.42573	1.10857	0.41843	0.61804	0.50043	5.30602	0.98592	1.02998	1.13671	0.50206	0.68914	0.0845379	0.57197	0.108871	1.66692	-0.0739256	-0.169346	no	no	no	no	no	no	yes	no	no	no	no	no	no	no	no	yes
chr1	100598486	100598686	100598586	100598586	100598586	100598586	100598586	100598584	100598575	100598573	100598586	100598586	100598586	100598586	100598586	0.8227	0.56903	0.92418	0.97249	4.65305	4.75648	4.99509	5.55118	0.56595	0.98575	2.67311	1.38836	0.216204	-0.0357742	-0.0261574	-0.127973	-0.342646	0.620982	no	no	no	no	no	yes	yes	yes	no	no	no	no	no	no	yes	yes
chr1	100731681	100731881	100731781	100731781	100731781	100731781	100731781	100731781	100731781	100731781	100731781	100731783	100731781	100731781	100731781	1.76324	2.27373	3.46589	2.45937	3.00822	2.50288	5.11896	3.76291	2.72436	6.6489	2.17746	2.10732	-0.244574	0.368438	0.19442	0.361443	-1.03826	0.0322031	no	no	no	no	no	no	no	no	no	yes	no	no	no	no	no	no
chr1	101087726	101087926	101087826	101087826	101087826	101087826	101087826	101087826	101087826	101087826	101087826	101087820	101087826	101087826	101087826	1.31056	1.05304	1.82879	0.56345	0.5	0.5	1.70219	1.04955	1.40705	6.83804	0.54437	0.70244	0.170481	0.855452	0	0.398822	-1.70323	-0.140586	no	no	no	no	no	no	no	no	no	yes	no	no	no	no	no	no
chr1	101096766	101096966	101096830	101096866	101096885	101096868	101096866	101096866	101096866	101096866	101096807	101096867	101096866	101096866	101096866	16.8883	2.44004	8.30974	9.01522	0.82507	1.10586	0.76639	0.5	15.1359	10.349	0.63128	0.77184	2.37852	-0.105381	-0.206458	0.235841	0.507712	-0.119244	yes	no	yes	yes	no	no	no	no	yes	yes	no	no	yes	yes	no	no
chr1	101665023	101665223	101665123	101665123	101665123	101665123	101665123	101665123	101665118	101665123	101665123	101665123	101665123	101665123	101665123	1.03163	0.45945	0.2	0.26456	2.23649	3.08395	5.55568	2.95429	0.50531	0.87928	1.19684	0.56738	0.477213	-0.0756011	-0.335535	0.729327	-0.320119	0.487075	no	no	no	no	no	no	yes	no	no	no	no	no	no	no	no	yes
chr1	101701161	101701361	101701261	101701261	101701261	101701261	101701256	101701261	101701254	101701261	101701261	101701261	101701261	101701261	101701261	2.04707	1.12086	0.92418	0.41843	5.68449	2.37806	5.31851	1.6338	0.5824	1.43319	2.52223	1.19286	0.522773	0.439949	0.984623	1.26244	-0.620735	0.683675	no	no	no	no	yes	no	yes	no	no	no	no	no	no	no	yes	yes
chr1	101702181	101702381	101702281	101702281	101702281	101702281	101702281	101702281	101702275	101702281	101702281	101702281	101702281	101702281	101702281	0.63344	0.50271	0.89791	0.53988	2.65968	2.38257	6.09427	2.68044	0.37588	1.31892	0.63128	0.77184	0.120347	0.301594	0.113598	0.946776	-0.753098	-0.119244	no	no	no	no	no	no	yes	no	no	no	no	no	no	no	no	yes
chr1	101713521	101713721	101713621	101713621	101713621	101713621	101713621	101713621	101713630	101713621	101713621	101713621	101713621	101713621	101713621	1.34933	0.54399	1.38627	1.75417	1.56012	1.93114	4.34017	2.34194	0.98203	1.63405	1.26256	0.77184	0.605586	-0.20686	-0.19525	0.6762	-0.410304	0.352708	no	no	no	no	no	no	yes	no	no	no	no	no	no	no	no	yes
chr1	101758999	101759128	101759099	101759099	101759099	101759099	101759099	101759099	101759096	101759099	101759099	101759099	101759099	101759099	101759099	0.61968	0.97601	1.68807	1.5757	2.20658	0.80086	7.20617	2.68044	1.50352	2.19821	1.19789	0.74689	-0.286881	0.0616061	0.832349	1.15683	-0.353307	0.33133	no	no	no	no	no	no	yes	no	no	no	no	no	no	no	no	yes
chr1	101759129	101759259	101759159	101759159	101759159	101759159	101759165	101759159	101759159	101759159	101759159	101759159	101759159	101759159	101759159	1.02354	1.12086	2.09697	1.25528	5.21044	1.75216	6.13368	3.93704	1.70389	1.9169	1.79684	0.74689	-0.067768	0.457551	1.17413	0.531	-0.109399	0.679009	no	no	no	no	yes	no	no	no	no	no	no	no	no	no	yes	no
chr1	101836816	101837016	101836916	101836916	101836916	101836916	101836946	101836916	101836916	101836916	101836916	101836904	101836916	101836916	101836916	3.38522	1.08799	3.1588	1.76995	13.41	2.7036	23.1286	2.89638	2.57496	8.71494	1.00411	0.68914	1.07053	0.586307	1.96007	2.63054	-1.44228	0.246673	no	no	no	no	yes	no	yes	no	no	yes	no	no	no	no	yes	yes
chr1	101854615	101854815	101854715	101854715	101854715	101854715	101854715	101854715	101854719	101854715	101854715	101854715	101854715	101854715	101854715	0.58775	0.45475	0.80809	0.49187	3.95632	1.33477	5.67983	1.70055	0.23144	0.84527	0.50206	0.68914	0.126213	0.277345	1.08599	1.30656	-0.583486	-0.169346	no	no	no	no	no	no	yes	no	no	no	no	no	no	no	no	yes
chr1	101873354	101873503	101873454	101873454	101873454	101873454	101873454	101873455	101873454	101873454	101873454	101873454	101873454	101873454	101873454	2.03113	0.5573	0.53081	1.17997	6.92589	4.2423	2.35481	1.36767	1.3942	1.55536	1.79684	0.74689	0.960809	-0.510013	0.596373	0.502763	-0.0939829	0.679009	no	no	no	no	no	yes	no	no	no	no	no	no	no	no	yes	no
chr1	101873504	101873654	101873554	101873554	101873554	101873554	101873554	101873554	101873572	101873554	101873554	101873554	101873554	101873554	101873554	1.5353	0.37362	0.33333	0.83685	6.9386	3.50468	5.74164	2.75319	0.98203	0.54468	1.50617	0.68914	0.884174	-0.4622	0.81746	0.844982	0.359671	0.569195	no	no	no	no	yes	no	yes	no	no	no	no	no	no	no	yes	yes
chr1	101874754	101874954	101874854	101874854	101874854	101874854	101874854	101874854	101874852	101874854	101874854	101874854	101874854	101874854	101874854	0.69949	1.7297	1.038	1.22494	2.59296	2.28261	4.87025	3.34522	0.75176	1.31892	0.63128	0.77184	-0.683641	-0.126612	0.13033	0.433993	-0.404648	-0.119244	no	no	no	no	no	no	yes	no	no	no	no	no	no	no	no	yes
chr1	101875934	101876063	101876034	101876034	101876034	101876034	101876034	101876034	101876034	101876024	101876034	101876034	101876034	101876034	101876034	2.03113	0.54399	0.5	0.58998	3.00822	3.18822	5.30602	4.00235	1.02998	1.13671	1.79684	1.49377	0.973192	-0.0840461	-0.0633755	0.334124	-0.0739256	0.165469	no	no	no	no	no	no	no	yes	no	no	no	no	no	no	no	yes
chr1	101876064	101876194	101876094	101876094	101876094	101876094	101876094	101876094	101876092	101876094	101876094	101876094	101876094	101876094	101876094	1.39045	0.57163	0.54529	0.58998	3.42626	1.96171	7.08198	3.37872	0.51499	1.13671	1.26111	1.54258	0.605021	-0.041131	0.579658	0.8842	-0.496083	-0.169262	no	no	no	no	no	no	yes	no	no	no	no	no	no	no	no	yes
chr1	102511629	102511829	102511729	102511729	102511729	102511729	102511729	102511729	102511729	102511729	102511729	102511729	102511736	102511729	102511729	0.74421	0.6299	1.14056	1.32783	0.6188	0.59026	0.5	0.5	0.37588	0.34342	10.9942	2.19212	0.0977903	-0.120997	0.0256621	0	0.0344442	1.90975	no	no	no	no	no	no	no	no	no	no	yes	no	no	no	no	no
chr1	104068465	104068665	104068565	104068565	104068565	104068565	104068565	104068565	104068564	104068565	104068565	104068565	104068565	104068565	104068565	1.34139	0.54368	1.89187	1.74102	3.9999	3.71365	8.90437	4.93865	0.46287	0.84527	3.99122	1.32597	0.600992	0.0772898	0.0850546	0.73793	-0.33503	1.10156	no	no	no	no	no	no	yes	no	no	no	no	no	no	no	no	yes
chr1	106175020	106175220	106175120	106175120	106175120	106175120	106175120	106175120	106175120	106175120	106175120	106175120	106175120	106175120	106175120	0.51177	0.37362	0.62876	0.41843	0.72531	1.05185	2.91697	0.67622	1.02998	1.70506	21.827	0.71521	0.138256	0.199479	-0.25007	1.22453	-0.414195	3.73428	no	no	no	no	no	no	no	no	no	no	yes	no	no	no	no	no
chr1	107538684	107538884	107538784	107538784	107538784	107538784	107538784	107538784	107538777	107538784	107538784	107538784	107538784	107538784	107538784	0.8227	0.56903	1.13627	1.62081	4.26233	1.25108	7.7311	1.11751	0.57296	0.34342	0.54437	0.70244	0.216204	-0.294919	1.22508	2.04379	0.227572	-0.140586	no	no	no	no	no	no	yes	no	no	no	no	no	no	no	no	yes
chr1	108249496	108249696	108249596	108249596	108249596	108249596	108249596	108249596	108249592	108249596	108249596	108249596	108249596	108249596	108249596	0.9746	0.35733	0.92376	0.39223	7.12457	0.5	6.19811	1.50124	0.98203	1.08937	0.80395	0.58135	0.540789	0.466531	2.43733	1.52497	-0.0760892	0.190003	no	no	no	no	no	no	yes	no	no	no	no	no	no	no	no	yes
chr1	108249836	108250036	108249936	108249936	108249936	108249936	108249932	108249936	108249920	108249936	108249936	108249936	108249936	108249936	108249936	0.34388	0.68918	0.55451	0.52913	13.4592	1.00072	7.5369	1.37465	0.28648	1.37368	0.28739	0.42494	-0.329919	0.0237488	2.85339	1.846	-0.883696	-0.146452	no	no	no	no	yes	no	yes	no	no	no	no	no	no	no	yes	yes
chr1	108478146	108478346	108478246	108478246	108478246	108478246	108478230	108478246	108478247	108478246	108478246	108478246	108478246	108478246	108478246	0.34388	0.56903	1.35784	0.52913	7.16128	1.83549	12.1615	3.30033	2.05997	0.56835	1.14071	0.72398	-0.223469	0.624755	1.5252	1.6138	0.96427	0.312346	no	no	no	no	yes	no	yes	no	no	no	no	no	no	no	yes	yes
chr1	108492546	108492746	108492646	108492646	108492646	108492646	108492646	108492646	108492624	108492653	108492646	108492646	108492646	108492646	108492646	0.51177	0.37362	0.92418	0.41843	2.12297	1.50187	6.01762	5.11894	0.46473	1.55536	0.50206	1.37827	0.138256	0.439949	0.319912	0.1977	-0.802892	-0.66297	no	no	no	no	no	no	yes	yes	no	no	no	no	no	no	no	yes
chr1	109102381	109102581	109102481	109102481	109102481	109102481	109102481	109102481	109102490	109102481	109102481	109102481	109102481	109102481	109102481	0.8227	1.13805	0.69313	0.97249	3.8443	2.75324	5.29509	3.32792	0.28648	0.34342	0.52988	1.38024	-0.230218	-0.220325	0.368152	0.540553	-0.0624814	-0.637689	no	no	no	no	no	no	yes	no	no	no	no	no	no	no	no	yes
chr1	109234676	109234876	109234776	109234776	109234776	109234776	109234776	109234776	109234772	109234776	109234776	109234776	109234776	109234776	109234776	0.6065	0.94827	1.63766	1.53409	1.60862	1.00115	5.82788	2.78404	1.62005	0.84527	1.97092	0.59643	-0.278273	0.0577908	0.382457	0.85151	0.505762	0.89606	no	no	no	no	no	no	yes	no	no	no	no	no	no	no	no	yes
chr1	109234996	109235196	109235096	109235096	109235096	109235096	109235096	109235096	109235096	109235096	109235096	109235096	109235096	109235096	109235096	1.213	1.89654	2.03435	2.04545	2.69244	2.94292	6.14313	3.47519	1.32829	1.5484	1.97908	3.29641	-0.388327	-0.00526791	-0.09469	0.674607	-0.130321	-0.528265	no	no	no	no	no	no	yes	no	no	no	no	no	no	no	no	yes
chr1	109288993	109289142	109289093	109289093	109289093	109289093	109289097	109289093	109289088	109289093	109289093	109289093	109289093	109289093	109289093	0.65154	1.04479	0.93502	2.23752	7.25239	4.66435	5.66121	3.37872	0.80086	2.26506	0.80395	1.78929	-0.308141	-0.742541	0.542902	0.605275	-0.858423	-0.628739	no	no	no	no	yes	no	yes	no	no	no	no	no	no	no	yes	yes
chr1	109289143	109289293	109289193	109289193	109289193	109289193	109289193	109289199	109289193	109289193	109289193	109289193	109289193	109289193	109289193	0.65154	1.56719	0.4957	3.35629	2.14483	4.33909	1.76503	1.36307	1.50352	1.73888	0.50309	1.27482	-0.636378	-1.54228	-0.763612	0.226633	-0.129628	-0.597821	no	no	no	no	no	yes	no	no	no	no	no	no	no	no	yes	no
chr1	109408188	109408388	109408288	109408288	109408288	109408288	109408288	109408288	109408288	109408288	109408288	109408288	109408294	109408288	109408288	0.65528	1.05304	0.49983	1.69035	0.5	1.50144	0.92443	0.96181	1.9139	0.86944	9.03699	2.06741	-0.310686	-0.842995	-0.737796	-0.0277541	0.640345	1.71023	no	no	no	no	no	no	no	no	no	no	yes	no	no	no	no	no
chr1	109584601	109584801	109584701	109584701	109584701	109584701	109584705	109584701	109584701	109584701	109584701	109584701	109584701	109584701	109584701	0.58775	1.36424	0.80809	1.9675	6.48626	4.91231	3.35247	2.07355	0.33438	1.03654	0.63128	1.37827	-0.574393	-0.714782	0.340523	0.501928	-0.609951	-0.543908	no	no	no	no	yes	no	no	no	no	no	no	no	no	no	yes	no
chr1	109633219	109633419	109633319	109633319	109633319	109633319	109633343	109633332	109633307	109633325	109633319	109633319	109633319	109633319	109633319	1.3755	1.14863	1.13627	1.85194	10.1149	7.76044	6.89346	11.2676	0.66875	0.62192	1.6079	0.59643	0.144814	-0.41685	0.343415	-0.636126	0.0410652	0.708039	no	no	no	no	yes	yes	yes	yes	no	no	no	no	no	no	yes	yes
chr1	109642679	109642879	109642779	109642779	109642779	109642779	109642691	109642775	109642780	109642714	109642779	109642779	109642759	109642779	109642779	0.41135	1.70708	1.5794	1.94498	8.35266	7.76044	5.57788	5.79695	1.41487	0.98575	8.03288	2.75655	-0.939662	-0.191222	0.0943734	-0.0472648	0.282262	1.26578	no	no	no	no	yes	yes	yes	yes	no	no	yes	no	no	no	yes	yes
chr1	109655298	109655498	109655398	109655398	109655398	109655398	109655398	109655398	109655389	109655398	109655398	109655398	109655398	109655398	109655398	1.02354	1.49448	0.92418	0.41843	1.03006	1.50168	7.52755	2.66682	0.33807	0.38775	1.21002	0.75165	-0.301858	0.439949	-0.301375	1.2176	-0.0525941	0.335345	no	no	no	no	no	no	yes	no	no	no	no	no	no	no	no	yes
chr1	109709736	109709936	109709836	109709836	109709836	109709836	109709836	109709836	109709834	109709836	109709836	109709836	109709836	109709836	109709836	1.23266	0.96893	0.45785	1.04339	1.00807	2.33962	5.48362	2.72614	0.43669	0.98027	1.08873	0.70244	0.181352	-0.487122	-0.733874	0.799118	-0.462948	0.295022	no	no	no	no	no	no	yes	no	no	no	no	no	no	no	no	yes
chr1	110026743	110026943	110026843	110026843	110026843	110026843	110026846	110026864	110026843	110026843	110026843	110026843	110026843	110026843	110026843	0.55894	1.70292	1.10857	0.925	8.46357	11.2806	4.18234	7.64551	0.69431	2.25405	1.67581	1.05142	-0.793953	0.131406	-0.37593	-0.738347	-0.941539	0.383353	no	no	no	no	yes	yes	no	yes	no	no	no	no	no	no	yes	yes
chr1	110036463	110036612	110036563	110036563	110036563	110036563	110036562	110036563	110036563	110036563	110036563	110036563	110036563	110036563	110036563	0.8227	0.85354	0.25	0.32416	5.45026	4.10673	2.81968	2.72614	1.88185	1.80849	2.00822	2.75655	-0.0242061	-0.0831494	0.336958	0.0357699	0.0372006	-0.320498	no	no	no	no	yes	no	no	no	no	no	no	no	no	no	yes	no
chr1	110036613	110036742	110036663	110036663	110036663	110036663	110036663	110036654	110036663	110036663	110036663	110036663	110036663	110036663	110036663	0.41135	1.9916	0.47157	0.97249	3.67225	7.52982	3.39852	6.74929	2.29184	0.68684	3.15278	3.08516	-1.08384	-0.422662	-0.868398	-0.817046	0.964571	0.0236849	no	no	no	no	no	yes	no	no	no	no	no	no	no	no	yes	no
chr1	110036743	110036923	110036823	110036823	110036823	110036823	110036823	110036823	110036823	110036823	110036823	110036823	110036821	110036823	110036823	0.51177	1.49448	1.10857	2.09213	2.84776	3.15755	2.91697	5.08915	0.46287	0.28176	7.57536	0.77184	-0.7225	-0.552336	-0.111715	-0.636503	0.190675	2.27495	no	no	no	no	no	no	no	no	no	no	yes	no	no	no	no	no
chr1	110089001	110089201	110089101	110089101	110089101	110089101	110089101	110089101	110089100	110089101	110089101	110089101	110089101	110089101	110089101	1.34139	1.08736	0.97534	1.16068	3.12025	3.50456	5.48362	3.21315	1.10451	1.67791	0.80395	0.46998	0.165686	-0.129384	-0.128654	0.6219	-0.347623	0.295363	no	no	no	no	no	no	yes	no	no	no	no	no	no	no	no	yes
chr1	110091061	110091261	110091161	110091161	110091161	110091161	110091161	110091161	110091165	110091161	110091161	110091161	110091161	110091161	110091161	1.32579	2.67481	1.4093	2.28709	3.98704	5.25582	6.93805	5.50779	1.38861	0.84527	3.01234	0.68214	-0.659949	-0.448197	-0.327015	0.286617	0.372339	1.25415	no	no	no	no	no	no	yes	no	no	no	no	no	no	no	no	yes
chr1	110366510	110366710	110366610	110366610	110366610	110366610	110366610	110366610	110366610	110366610	110366611	110366610	110366610	110366610	110366610	0.9746	0.35733	0.62848	1.17668	0.70888	1.02594	1.46617	0.69149	8.24867	1.80613	0.63128	0.77184	0.540789	-0.418603	-0.24554	0.543978	1.72066	-0.119244	no	no	no	no	no	no	no	no	yes	no	no	no	no	no	no	no
chr1	110453266	110453466	110453366	110453366	110453366	110453366	110453366	110453366	110453374	110453366	110453366	110453366	110453366	110453366	110453366	1.29567	1.55501	0.49164	1.11074	3.21725	2.75324	6.11009	2.38351	2.36646	3.10201	1.89384	0.77184	-0.154414	-0.500849	0.168166	1.07135	-0.285099	0.707737	no	no	no	no	no	no	yes	no	no	no	no	no	no	no	no	yes
chr1	110471325	110471525	110471425	110471425	110471425	110471425	110471425	110471425	110471425	110471425	110471424	110471425	110471425	110471425	110471425	1.25298	2.47626	0.88388	1.06492	0.5	0.75036	0.76639	0.82629	8.88089	4.80789	0.63128	0.68914	-0.625701	-0.132379	-0.222689	-0.048112	0.766627	-0.0502845	no	no	no	no	no	no	no	no	yes	no	no	no	no	no	no	no
chr1	110476985	110477185	110477085	110477085	110477085	110477085	110477085	110477085	110477085	110477085	110477085	110477094	110477085	110477085	110477085	0.65907	1.06141	1.39745	1.13516	1.21324	0.95075	0.63185	0.64653	3.00866	6.68823	2.17746	0.70244	-0.313257	0.167157	0.182131	-0.0129203	-0.939531	0.90027	no	no	no	no	no	no	no	no	no	yes	no	no	no	no	no	no
chr1	110577041	110577241	110577141	110577141	110577141	110577141	110577138	110577138	110577138	110577120	110577141	110577141	110577141	110577141	110577141	2.55884	1.12086	2.10587	1.6737	13.102	19.1131	8.24729	8.10642	0.5824	0.36623	1.49671	0.59643	0.746758	0.21616	-0.512236	0.0221466	0.211914	0.645179	no	no	no	no	yes	yes	yes	yes	no	no	no	no	no	no	yes	yes
chr1	110591900	110592100	110592000	110592000	110592000	110592000	110592000	110592000	110592000	110592000	110592000	110592000	110591997	110592000	110592000	1.23266	0.48446	0.45785	1.04339	1.33172	1.75375	0.69506	2.44139	0.75176	0.87928	8.53493	2.75655	0.588825	-0.487122	-0.240003	-1.02166	-0.101375	1.34381	no	no	no	no	no	no	no	no	no	no	yes	no	no	no	no	no
[truncated: 22,246 more rows]
[truncated: 6 more columns]
