# Supplementary material for: Patterns of Genome-Wide VDR Locations
Source: PLoS One. 2014 Apr 30;9(4):e96105. doi: 10.1371/journal.pone.0096105 (PMC4005760; doi:10.1371/journal.pone.0096105)
Supplement: Table S2 — Overlap of VDR binding sites in stimulated and unstimulated cellular models. VDR ChIP-seq data from LPS-differentiated THP-1 cells (THP-1,LPS) were compared with respective data from undifferentiated THP-1 cells [20], the lymphoblastoid cell lines GM10855 and GM10861 cells [19], LX2 cells [22] and LS180 cells [21]. Peak counts are given for both categories and the % overlap was calculated from larger to smaller samples (red) and from smaller to larger samples (green). Only the latter are summarized in Fig. 1E. (XLSX) [file pone.0096105.s008.xlsx]

## Sheet: Table S2
Stimulated vs. stimulated
		THP-1,LPS			THP-1			GM10855			GM10861			LX2			LS180
	peaks	no overlap	overlap	overlap %	no overlap	overlap	overlap %	no overlap	overlap	overlap %	no overlap	overlap	overlap %	no overlap	overlap	overlap %	no overlap	overlap	overlap %
THP-1,LPS	953	0	953	100	493	460	48.2686	704	249	26.128	688	265	27.8069	790	163	17.1039	794	159	16.6842
THP-1	774	312	462	59.6899	0	774	100	529	245	31.6537	500	274	35.4005	623	151	19.509	602	172	22.2222
GM10855	6172	5918	254	4.11536	5926	246	3.98574	0	6172	100	1674	4498	72.8775	5908	264	4.27738	5758	414	6.70771
GM10861	12353	12083	270	2.1857	12079	274	2.21808	7950	4403	35.6432	0	12353	100	12060	293	2.37189	11789	564	4.56569
LX2	1532	1368	164	10.705	1381	151	9.8564	1269	263	17.1671	1239	293	19.1253	0	1532	100	1174	358	23.3681
LS180	3777	3619	158	4.18321	3605	172	4.55388	3364	413	10.9346	3218	559	14.8001	3419	358	9.47842	0	3777	100
Unstimulated vs. unstimulated
		THP-1,LPS			THP-1			GM10855			GM10861			LX2			LS180
	peaks	no overlap	overlap	overlap %	no overlap	overlap	overlap %	no overlap	overlap	overlap %	no overlap	overlap	overlap %	no overlap	overlap	overlap %	no overlap	overlap	overlap %
THP-1, LPS	529	0	529	100	219	310	58.6011	454	75	14.1777	442	87	16.4461	469	60	11.3422	511	18	3.40265
THP-1	609	303	306	50.2463	0	609	100	536	73	11.9869	517	92	15.1067	549	60	9.85222	591	18	2.95567
GM10855	3144	3072	72	2.29008	3072	72	2.29008	0	3144	100	1476	1668	53.0534	3102	42	1.33588	3128	16	0.508906
GM10861	4072	3986	86	2.11198	3980	92	2.25933	2394	1678	41.2083	0	4072	100	4005	67	1.64538	4051	21	0.515717
LX2	1474	1415	59	4.00271	1414	60	4.07056	1432	42	2.84939	1407	67	4.54545	0	1474	100	1445	29	1.96744
LS180	165	147	18	10.9091	147	18	10.9091	149	16	9.69697	144	21	12.7273	137	28	16.9697	0	165	100
Stimulated vs. unstimulated
Cell line	peaks (stim)	no overlap	overlap	overlap %	overlap %	overlap	no overlap	peaks (unstim.)	cell line
THP-1,LPS	953	789	164	17.2088	31.1909	165	364	529	THP-1,LPS
THP-1	774	471	303	39.1473	48.2759	294	315	609	THP-1
GM10855	6172	4350	1822	29.5204	55.5662	1747	1397	3144	GM10855
GM10861	12353	9254	3099	25.087	77.4804	3155	917	4072	GM10861
LX2	1532	771	761	49.6736	51.6961	762	712	1474	LX2
LS180	3777	3675	102	2.70056	60.6061	100	65	165	LS180
Smaller to larger %		Larger to smaller %
