# Supplementary material for: Patterns of Genome-Wide VDR Locations
Source: PLoS One. 2014 Apr 30;9(4):e96105. doi: 10.1371/journal.pone.0096105 (PMC4005760; doi:10.1371/journal.pone.0096105)
Supplement: Table S3 — Overlap of DR3-type VDR binding sites with GWAS SNPs. The genomic regions (±100 bp) below all 23,409 VDR ChIP-seq peaks were analyzed by using HOMER with a minimal score of 4 (i.e. lowest stringency) for the presence of a DR3-type sequence. The position and sequence of these 9,058 DR3-type motifs is indicated as well as their distance to the closest SNP of the GWAS catalog [35]. Overlap of DR3-type VDR binding sites with GWAS SNPs. The genomic regions (±100 bp) below all 23,409 VDR ChIP-seq peaks were analyzed by using HOMER with a minimal score of 4 (i.e. lowest stringency) for the presence of a DR3-type sequence. The position and sequence of these 9,058 DR3-type motifs is indicated as well as their distance to the closest SNP of the GWAS catalog [35]. (XLSX) [file pone.0096105.s009.xlsx]

## Sheet: Sheet1
Chr	DR3 start	DR3 sequence	Minimal HOMER score	Distance from the DR3 center	SNP location	SNP ID	SNP
chr1	1000178	GGGTGGCCAGGTGCG	9.18	5622	1005806	rs3934834	G
chr1	1080877	GGGGTCACTGGGGTG	9.18	-1686	1079198	rs11260603	C
chr1	1094963	GGGGCGACGGGGGCA	6	-15772	1079198	rs11260603	C
chr1	1200400	AGAGCCACTGGGTTC	5	47088	1247494	rs12103	A
chr1	1336385	CGGGGCACTCAGTGC	5	-88898	1247494	rs12103	A
chr1	1336846	GGGGCATCGGGGGGC	4	-89359	1247494	rs12103	A
chr1	1338027	AGTTTAAGGAGTAGA	4	-90540	1247494	rs12103	A
chr1	1373644	GGGGCCACTAGGGGC	9.18	-126157	1247494	rs12103	A
chr1	1710765	CAGTTCAGCAAGTGC	7	358401	2069172	rs425277	T
chr1	1826238	GGGTCCCTGAGTCCA	5	242928	2069172	rs425277	T
chr1	2126726	AGGGCCCTGGGGGCA	4	-57052	2069681	rs3753242	?
chr1	2165809	GGGGCAGCAGGGTCA	9.18	39766	2205581	rs12045693	C
chr1	2488806	GGGTCAGCAGGTCCA	9.18	12526	2501338	rs10797432	C
chr1	2493499	AGGGTCATAGAGTGC	9.18	7833	2501338	rs10797432	C
chr1	3209657	AGGGTCAATAGGGTG	6	70590	3280253	rs6658356	A
chr1	3237243	GGGGCCAAGGGGGTG	6	43004	3280253	rs6658356	A
chr1	3336040	GAATCACCGGGGTCA	5	-55794	3280253	rs6658356	A
chr1	3371659	GGGTCAAGAGAGGGC	4	-91413	3280253	rs6658356	A
chr1	3460253	GGGTCATCCGGTCCA	8	-180007	3280253	rs6658356	A
chr1	6419898	GAGGCCGGCGGGTGC	7	-140535	6279370	rs846111	C
chr1	6614614	GAGGGCAGCGGGGCG	5	16811	6631431	rs11587438	T
chr1	7361216	CGGGTGACTAGGTGC	8	160363	7521585	rs1616122	T
chr1	7633122	GGTTCAGAAGGGTTT	5	-111544	7521585	rs1616122	T
chr1	8257963	CGGGTGAAGAGGGGT	4	80386	8338355	rs438895	G
chr1	8409304	GGGGGACTGGGTGGT	4	13366	8422676	rs2252865	T
chr1	8457230	AAGAACACAGAGTTC	5	-9515	8447722	rs2120461	T
chr1	8472859	AGTTCACAGGGGTTT	8	-25144	8447722	rs2120461	T
chr1	8918277	GGGTCAGGAAGTTTA	9.18	-158730	8759554	rs12025126	C
chr1	9376110	AGGTCAGGGAGGTGG	9.18	32843	9408959	rs11121380	?
chr1	9470816	TAGGGGAATGGGTTC	9.18	-38433	9432390	rs9308447	?
chr1	9473210	CAGGCCAGCGAGGCC	4	-40827	9432390	rs9308447	?
chr1	10504983	AGGGCACCGAGTTCA	9.18	61226	10566215	rs616488	A
chr1	10534893	TGGGGCAGAGGGGTG	6	31316	10566215	rs616488	A
chr1	10961761	GGGGTCCTTGGGTTC	5	71315	11033082	rs12565727	A
chr1	10992426	AGTGGCACTAAGTAC	4	40650	11033082	rs12565727	A
chr1	11113402	GGGTGAGCAGGGTGG	6	57818	11171226	rs17036350	T
chr1	11322817	GAAGTGACTGAGGTG	7	-151598	11171226	rs17036350	T
chr1	12040525	AGGCCGGGAAGGTGA	4	5532	12046063	rs2336384	G
chr1	12065099	GAAGGTATCGAGTTG	7	-19043	12046063	rs2336384	G
chr1	12116624	AGAGACACTGAGTGC	4	-70568	12046063	rs2336384	G
chr1	12116913	AGTTCATGAGGGTTC	6	-70857	12046063	rs2336384	G
chr1	12128086	AGAGCAGTGAGTGCC	4	-82030	12046063	rs2336384	G
chr1	12209496	AGGGCCCCAGGTTCA	5	-163440	12046063	rs2336384	G
chr1	12213645	AAGGGCAGTCAGGGT	7	-167589	12046063	rs2336384	G
chr1	12536340	GGGGCATTGAGTTTA	9.18	204894	12741240	rs2489260	A
chr1	12538591	AGGGTTAAACAGGAC	6	202643	12741240	rs2489260	A
chr1	12859333	GGGATCACTGGGTTC	9.18	-118100	12741240	rs2489260	A
chr1	15352446	AAGGTTAATCAGGTT	4	-4813	15347640	rs6667220	G
chr1	15495103	AGGCCATAGAGTTCT	8	53527	15548636	rs10737909	?
chr1	15738390	GTGGTGAGTAGGGTC	5	54030	15792426	rs2901964	?
chr1	15923489	GGGTCAGTGAGTTCT	9.18	-131070	15792426	rs2901964	?
chr1	16091041	AGGTGAGGGAGGTCA	9.18	-10877	16080171	rs12725198	A
chr1	16125669	GGGTCAGGGAGGGTT	8	-45505	16080171	rs12725198	A
chr1	16126680	AGGTGAATCAGGTCA	9.18	-46516	16080171	rs12725198	A
chr1	16127693	AGGTCAGAGAGGTCA	9.18	-47529	16080171	rs12725198	A
chr1	16161620	GGGGCAACAGGGTCC	7	-81456	16080171	rs12725198	A
chr1	16292901	AGGCTTAGTGGGTTC	6	6405	16299312	rs10927875	?
chr1	16342933	GGAGGCACTGGGGCC	7	-43628	16299312	rs10927875	?
chr1	16342975	AGGGTCACTGGGTCT	7	-43670	16299312	rs10927875	?
chr1	16470728	AGGGCACAGAGGTGA	8	34586	16505320	rs1497406	T
chr1	16725257	GGGTCAGTGGGTTCG	9.18	-219944	16505320	rs1497406	T
chr1	16940161	GGTTCGAGCAGGTTA	5	276164	17216331	rs6586513	C
chr1	16971129	GGGGTGAGTGAGGGG	5	245196	17216331	rs6586513	C
chr1	17559830	GAAGTCAATGAGTCT	9.18	31843	17591679	rs3003429	T
chr1	17559970	AGGTGAGTCAGTGGA	9.18	31703	17591679	rs3003429	T
chr1	17564041	CGGGGCACAGGGTTG	8	27632	17591679	rs3003429	T
chr1	17601498	AGATCATTCAGTCCA	6	-9826	17591679	rs3003429	T
chr1	17843560	TGGTTGACTGGGTTC	6	-8825	17834742	rs2254135	T
chr1	17877516	AGGTGACCCAGTGCA	9.18	42295	17919817	rs6693036	G
chr1	17899146	GAGGCCAGCGGGTAC	8	20665	17919817	rs6693036	G
chr1	17920250	AAGTCACTAAGTTCG	8	-440	17919817	rs6693036	G
chr1	17924013	TGGGGGAGCAGGGAC	4	-4203	17919817	rs6693036	G
chr1	19333575	CGATTGACAAAGTTC	7	-1506	19332076	rs7523455	A
chr1	19493344	GAGTGCAGTGGGGTC	9.18	75622	19568972	rs710865	?
chr1	19643710	GGGTTCAGTGAGTTC	9.18	-74745	19568972	rs710865	?
chr1	19670984	AGGTGGAGGGAGGGC	5	47834	19718824	rs7667	?
chr1	19724671	GAGGTCACGGAGTTC	9.18	-5854	19718824	rs7667	?
chr1	19751225	GGAGTCTTAGAGTTC	7	14287	19765518	rs12045440	T
chr1	19772561	AGAGCGGCAGGGTCA	9.18	-7050	19765518	rs12045440	T
chr1	19789995	GGGGTCATAGAGTAT	7	-24484	19765518	rs12045440	T
chr1	19908890	AGGTCAAGGAGGTCG	9.18	-47791	19861106	rs10917477	A
chr1	20251893	GGGTCAGAGAGGTGA	9.18	-24177	20227723	rs4654925	G
chr1	20479056	CAGGGCAGAGGGGCG	4	-23843	20455220	rs12722987	A
chr1	20481307	AAGGGTAAAGGGGTC	9.18	-26094	20455220	rs12722987	A
chr1	20491268	GGGGGCAGCGAGGTC	9.18	-36055	20455220	rs12722987	A
chr1	20938986	GGGGTCACACGGTGC	9.18	-483773	20455220	rs12722987	A
chr1	21588349	AGGCCACTGGGTTGC	6	66380	21654735	rs213032	G
chr1	21617429	CGTGTCAGGGAGTTC	5	37300	21654735	rs213032	G
chr1	21620569	GGAGTCAGTGGGTTT	8	34160	21654735	rs213032	G
chr1	21621003	TGGGGCACCGGGGAC	5	33726	21654735	rs213032	G
chr1	21660731	GAGGTCATCTAGGCC	8	-6003	21654735	rs213032	G
chr1	21670179	AGGGGATGGGGTTCA	9.18	-15451	21654735	rs213032	G
chr1	21740680	GAGGGCACTGAGTTC	9.18	25767	21766453	rs1976403	C
chr1	22088670	TGGTTCAAGCGGTTC	5	-184148	21904529	rs2242420	T
chr1	22199847	AGGATTGGGGAGGTC	9.18	173771	22373624	rs2501276	A
chr1	22257870	GGGCCAAAGAGGCCA	8	115748	22373624	rs2501276	A
chr1	22301406	AGGGAACAGAGGGCA	6	72212	22373624	rs2501276	A
chr1	23188480	TGGGTAAGTGGGTGG	5	348405	23536891	rs1738475	C
chr1	23330739	ATGTCACAAGGTTGA	9.18	206146	23536891	rs1738475	C
chr1	23501574	AGGTTATAGGGGGTC	9.18	35311	23536891	rs1738475	C
chr1	23523639	GGTTCAGAAAGGCTC	4	13246	23536891	rs1738475	C
chr1	23866495	CAGGTGCCAGAGTTC	5	-329611	23536891	rs1738475	C
chr1	23880737	AAGGTTAGTGAGTCC	8	-343853	23536891	rs1738475	C
chr1	23883277	AGGGGCATGGGGGAG	9.18	-346393	23536891	rs1738475	C
chr1	23886074	AGGGCCGGCGGGGGC	6	-349190	23536891	rs1738475	C
chr1	23917155	AGGGTCAGTGAGTTA	7	-380271	23536891	rs1738475	C
chr1	23918848	GAGGTCAAAAGGGTG	9.18	-381964	23536891	rs1738475	C
chr1	23921592	GGGTTGGGGGAGGGC	5	-384708	23536891	rs1738475	C
chr1	23946245	AGGTGAGTGGGTGTC	5	-409361	23536891	rs1738475	C
chr1	23961523	TGGGTCACAGAGCTT	6	-424639	23536891	rs1738475	C
chr1	23977844	GGGCAAGTGAGTTCA	7	-440960	23536891	rs1738475	C
chr1	24047417	AGGTGAGAGGGGCCA	9.18	384533	24431956	rs3934861	?
chr1	24070419	GAGGCCAACGAGGCG	4	361531	24431956	rs3934861	?
chr1	24083314	GGGTGATAGGGTCCA	9.18	348636	24431956	rs3934861	?
chr1	24127328	ATGTCACTCGGGTTA	5	304622	24431956	rs3934861	?
chr1	24136383	GGGGCAGCAGGGTGC	5	295567	24431956	rs3934861	?
chr1	24225692	AGGTCACAAAGTTTG	9.18	206258	24431956	rs3934861	?
chr1	24269646	GGTTCATAGGGGTCA	9.18	162304	24431956	rs3934861	?
chr1	24285666	GGACCAATGGGGCCA	4	146284	24431956	rs3934861	?
chr1	24290153	GGGGCAACTAGTTTG	5	141797	24431956	rs3934861	?
chr1	24652885	GAGGGGAATAGGGGT	9.18	-26718	24626174	rs10794657	G
chr1	24867670	AGTTCAAGGTGGTGA	4	176435	25044111	rs4601530	T
chr1	24966330	AGGTCAGAGAGGGCA	9.18	77775	25044111	rs4601530	T
chr1	25020962	GGTTCACTAAGTGCT	6	23143	25044111	rs4601530	T
chr1	25226828	GGTTGGGTGGGGACA	4	46366	25273200	rs7551188	T
chr1	25227803	CGGGGGAGGGGGGAT	4	45391	25273200	rs7551188	T
chr1	25228186	GGGTCGGGAGGTTTC	5	45008	25273200	rs7551188	T
chr1	25228187	GGGTCGGGAGGTTTC	5	45007	25273200	rs7551188	T
chr1	25257050	GAGGGCGGCAAGGGC	5	16144	25273200	rs7551188	T
chr1	25279265	GGTTCACAAAGGTTA	9.18	-6072	25273200	rs7551188	T
chr1	25349174	TGGGCCGTGGGGTGC	4	-45605	25303576	rs10903122	?
chr1	25349387	AAGGGGAGAGGGGGT	7	-45818	25303576	rs10903122	?
chr1	25432940	GAGGTCCCTGAGGTC	8	-30323	25402624	rs10903027	C
chr1	25833172	GAGGTACCGGGTTCA	9.18	-57446	25775733	rs12027135	A
chr1	25889087	AGTGTCAGCCAGGGC	5	-113361	25775733	rs12027135	A
chr1	26097796	GGTGGCAGGGAGTTC	7	-322070	25775733	rs12027135	A
chr1	26137456	GGGGGCACAGAGGGC	9.18	-361730	25775733	rs12027135	A
chr1	26146490	AGGTGAGAGAGTCCG	8	-370764	25775733	rs12027135	A
chr1	26324582	AAGGGCCACGGGTTC	6	196552	26521140	rs11809207	?
chr1	26324798	CAGGCCACCAGGGGG	4	196336	26521140	rs11809207	?
chr1	26629619	AAGGTCTCTCAGTTC	6	-9977	26619649	rs6598955	A
chr1	26638324	AGTTTATTGAGTTCT	9.18	12220	26650550	rs11247915	A
chr1	26677353	GGGGGCAGTGGGTCC	9.18	-26810	26650550	rs11247915	A
chr1	26798887	GGGGTCACGTGGGCG	4	-57350	26741544	rs7532866	A
chr1	26946993	GAGGGGAGGGAGTGG	4	-205456	26741544	rs7532866	A
chr1	26947422	GGCTCACAGAGTTGA	6	-205885	26741544	rs7532866	A
chr1	26947856	GGGGTTATTCAGTGG	5	-206319	26741544	rs7532866	A
chr1	27191483	AGGGGAGGAAGGACG	4	-449946	26741544	rs7532866	A
chr1	27204592	GGTGGCAGAAGGGGC	5	-463055	26741544	rs7532866	A
chr1	27240762	AGGGCACCAAGGCCC	4	490883	27731651	rs11548323	?
chr1	27372631	GGGGCCGCAAGGGTC	7	359014	27731651	rs11548323	?
chr1	27488337	CAGTGACTGGGTTCA	5	243308	27731651	rs11548323	?
chr1	27518729	AGGGGCAGTGGGTAG	9.18	212916	27731651	rs11548323	?
chr1	27627450	CTGGGCACAGAGTGC	5	104195	27731651	rs11548323	?
chr1	27648596	AGGCCAAGCGGGGCG	5	83049	27731651	rs11548323	?
chr1	27743236	AGACCACAAGGTTTA	4	-11592	27731651	rs11548323	?
chr1	27952816	GGGTTCACAAGGTTG	7	-221172	27731651	rs11548323	?
chr1	27958229	GGACCAGAGGGTACA	4	-226585	27731651	rs11548323	?
chr1	27959655	GAGGGTGTGGGGTTT	5	-228011	27731651	rs11548323	?
chr1	27985198	AGTTCAACGTGGGCA	5	-253554	27731651	rs11548323	?
chr1	28190847	TGTGTCACTGGGTTC	9.18	71556	28262409	rs4409675	T
chr1	28210702	AGGTCAAATAGTTTA	9.18	51701	28262409	rs4409675	T
chr1	28212270	AGGGCATCCAGGCCA	6	50133	28262409	rs4409675	T
chr1	28218266	AGGCCAGCAGGTTTC	5	44137	28262409	rs4409675	T
chr1	28286053	GGGGCCGCTGGGTTC	8	-23651	28262409	rs4409675	T
chr1	28474672	AGGCTGCCAGGTTCA	4	-212270	28262409	rs4409675	T
chr1	28499470	CAGTTCATAAAGTCC	8	-237068	28262409	rs4409675	T
chr1	28571532	AGGATCAGACAGGTG	5	-309130	28262409	rs4409675	T
chr1	28669975	GGGGTTATGGGGTTC	9.18	-407573	28262409	rs4409675	T
chr1	28838804	AGAGCCAGTGAGGCC	5	-576402	28262409	rs4409675	T
chr1	28879397	CGGTGGGCGGAGTTC	4	-616995	28262409	rs4409675	T
chr1	29063205	GGGGCGGTGGGGGCG	5	-800803	28262409	rs4409675	T
chr1	30123645	GAAGTCCTGGAGTTC	5	62011	30185662	rs1866967	?
chr1	30137016	CAGGCCAACGGGTTC	9.18	48640	30185662	rs1866967	?
chr1	31192159	GGGGGCACGAGGGGC	8	123428	31315593	rs4949316	G
chr1	31205546	GGGGTCATGGCGGTT	4	110041	31315593	rs4949316	G
chr1	31218842	CAGGGGAGCAAGTTC	7	96745	31315593	rs4949316	G
chr1	31229638	GGGGTGACTCAGGGC	5	85949	31315593	rs4949316	G
chr1	31252570	GAGGGTGGGGAGGGC	5	63017	31315593	rs4949316	G
chr1	31274897	GAAGGCACAGAGGCC	4	40690	31315593	rs4949316	G
chr1	31538689	GAGTTCACACAGGCC	5	-223103	31315593	rs4949316	G
chr1	31628322	GGGGCGCAGAGGGCG	9.18	255597	31883925	rs4478858	G
chr1	31869884	GGTGCAGAAGGGTTG	9.18	14035	31883925	rs4478858	G
chr1	31870526	GAGGCCAGGAAGTTG	9.18	13393	31883925	rs4478858	G
chr1	31896177	GGTTGAGTGAGTTGT	7	-12259	31883925	rs4478858	G
chr1	31917871	AGGTTATCAGGTTCA	8	-33953	31883925	rs4478858	G
chr1	31919084	AAGGTCACAGAGTGT	9.18	-35166	31883925	rs4478858	G
chr1	31919772	GAGGTCACAGTGTCC	9.18	-35854	31883925	rs4478858	G
chr1	31926679	GGATGATTCAGGTCA	9.18	-42761	31883925	rs4478858	G
chr1	31944522	GGATGATTCAGGTCA	8	-60604	31883925	rs4478858	G
chr1	31950045	AGGTGGCAGGGGGTG	5	-66127	31883925	rs4478858	G
chr1	31971700	GAAGCCACTGGGGCC	6	-87782	31883925	rs4478858	G
chr1	31977561	AGGTGAGTTAGGTCA	9.18	-93643	31883925	rs4478858	G
chr1	31988793	AGGTCAAATGAGGTC	7	-104875	31883925	rs4478858	G
chr1	32014725	GGTTCAAAGGGGAGG	4	-130807	31883925	rs4478858	G
chr1	32062149	GGTCTAGGGAGGTCA	9.18	-178231	31883925	rs4478858	G
chr1	32071652	AGGGCAGTGGGGGTG	8	-187734	31883925	rs4478858	G
chr1	32155780	GGGTGAGCTGGGTTC	4	-271862	31883925	rs4478858	G
chr1	32166752	GAGTGCAGTGGGGTC	9.18	-282834	31883925	rs4478858	G
chr1	32221112	CAGGTCAGTGAGTTT	8	-337194	31883925	rs4478858	G
chr1	32293115	GGGTTCACTGGGTTT	8	-409197	31883925	rs4478858	G
chr1	32404307	AGGTCGAAGGGTTCT	8	-520389	31883925	rs4478858	G
chr1	32410101	GGGGCGGAGGGGGCA	6	-526183	31883925	rs4478858	G
chr1	32410212	GAGGCCGCAGAGTGC	6	-526294	31883925	rs4478858	G
chr1	33116065	AAGGCGATCAAGGCC	4	812687	33928758	rs12565140	?
chr1	33284648	AAGGCAGTAGGTTTT	4	644104	33928758	rs12565140	?
chr1	33284649	AAGGCAGTAGGTTTT	4	644103	33928758	rs12565140	?
chr1	33370137	GAGGTCCCAGAGGGC	7	558615	33928758	rs12565140	?
chr1	34907555	GGGGGCAGGGAGGAG	6	81676	34989237	rs10914967	A
chr1	34996392	GAGGGCAAAGAGTCT	5	-7162	34989237	rs10914967	A
chr1	35913036	GAAGTCACTTGGTTC	9.18	-4592	35908451	rs2275247	?
chr1	36030435	TGCACCATTTGATCC	5	-121991	35908451	rs2275247	?
chr1	36348756	CGAGTCAAGCGGGGC	6	223158	36571920	rs96067	A
chr1	36485893	GGACCATGGAGTTCA	5	86021	36571920	rs96067	A
chr1	36609087	CAGACTCTGCAACCT	9.18	-37174	36571920	rs96067	A
chr1	36609619	GGTTCAAGGAGGGCA	9.18	-37706	36571920	rs96067	A
chr1	36689979	GAGGCAGCGGGTCTA	5	-118066	36571920	rs96067	A
chr1	38158057	AGGCTATAGGGGGCG	4	38778	38196841	rs731174	?
chr1	38205103	AAGTGTACTGGGTTT	7	-8269	38196841	rs731174	?
chr1	38326197	GGGTCAAGGGGTTCA	9.18	-46217	38279987	rs3748682	T
chr1	38391814	AGGGTAACCTAGTTT	5	-111834	38279987	rs3748682	T
chr1	38398622	TGAGTCAGAGGGTTT	6	-118642	38279987	rs3748682	T
chr1	38493823	CAGGGCAGGGGGGTG	4	108244	38602073	rs7547921	A
chr1	38495909	GGGGCACCGGGGAGG	5	106158	38602073	rs7547921	A
chr1	38589150	GGGTCACTGAGGCCT	9.18	12917	38602073	rs7547921	A
chr1	39281956	GAGGGGGAGGAGGTG	9.18	98423	39380385	rs4246511	T
chr1	39456444	TGAACCCCATGAAAT	9.18	-76066	39380385	rs4246511	T
chr1	39456531	AAGGTCATCAAGGGC	9.18	-76153	39380385	rs4246511	T
chr1	39624550	AGATCATTCGGTTTG	5	-244172	39380385	rs4246511	T
chr1	39644243	AAACCTCAGTGACCC	8	-263865	39380385	rs4246511	T
chr1	39721061	GAGTCAAAGAGTTCA	9.18	307113	40028180	rs4660293	G
chr1	40025304	GGGTTCACAAAGGGT	8	2870	40028180	rs4660293	G
chr1	40284245	AGGTGAGCGGGGTTG	8	149520	40433771	rs3103778	G
chr1	40367321	TGGGCAGCGAGTTCA	6	66444	40433771	rs3103778	G
chr1	40373293	GAGATCAATAAGTTC	9.18	60472	40433771	rs3103778	G
chr1	40420703	GGGGCAGGGAGGCGG	5	13062	40433771	rs3103778	G
chr1	40471709	AAGTAACTAAGGTTA	4	-37945	40433771	rs3103778	G
chr1	40481023	GAGGTTACCAAGGTT	6	-47259	40433771	rs3103778	G
chr1	40505785	GGGGTCAGTGAGGGC	9.18	-72021	40433771	rs3103778	G
chr1	40506472	TGCACACCCTCACCT	6	-72708	40433771	rs3103778	G
chr1	40530600	GAGTTACTGAGGGCT	5	-96836	40433771	rs3103778	G
chr1	40530780	GGTTTAGGAAGTTTT	7	-97016	40433771	rs3103778	G
chr1	40652386	AGATGCAGTGGGGGC	4	-218622	40433771	rs3103778	G
chr1	40692306	AGAGAAAAGAGGTCA	9.18	-258542	40433771	rs3103778	G
chr1	40698329	GGTGCAACAAGTTGG	5	-264565	40433771	rs3103778	G
chr1	40783501	GAGGTGAGGAAGTTC	9.18	-349737	40433771	rs3103778	G
chr1	40805853	TAGGGCAGAGGGTGG	5	-372089	40433771	rs3103778	G
chr1	40839746	GGGGCGAGGAGGGCG	5	399759	41239511	rs4660456	?
chr1	40862406	GAGTTCATCAAGTTC	8	377099	41239511	rs4660456	?
chr1	40862407	GAGTTCATCAAGTTC	8	377098	41239511	rs4660456	?
chr1	41157139	GGGTGGTGGAGGTCA	8	82366	41239511	rs4660456	?
chr1	41157364	AGGGGAAACGGTGCA	6	82141	41239511	rs4660456	?
chr1	41326428	GGTGGCACCGAGTTC	8	-86924	41239511	rs4660456	?
chr1	41326428	GGTGGCACCGAGTTC	8	-86924	41239511	rs4660456	?
chr1	41326630	GATGGCATGGGGGCC	5	-87126	41239511	rs4660456	?
chr1	41327992	GGGTCACAAAGGCCC	8	-88488	41239511	rs4660456	?
chr1	42201170	AGGTCACAGAGGTCA	9.18	95948	42297124	rs349423	A
chr1	42272660	GGGCCACAGGGTGCA	9.18	24458	42297124	rs349423	A
chr1	42272720	GGGGGCAGAGAGTAG	9.18	24398	42297124	rs349423	A
chr1	42306841	AGGTGTGCTGGGGGC	9.18	-9724	42297124	rs349423	A
chr1	42420377	AAGTCAGTCAGGCCA	7	-123260	42297124	rs349423	A
chr1	42628131	GAGGTCACCAAGTTC	9.18	-331014	42297124	rs349423	A
chr1	42800910	CGGGGGATGCGGGTC	4	-503793	42297124	rs349423	A
chr1	43031633	AAGTTCAAAGAGTCC	9.18	564745	43596384	rs16830359	?
chr1	43586095	TGAGGTACCGGGTTC	9.18	10283	43596384	rs16830359	?
chr1	43722688	AGGTCAACAAGGTCT	8	-77284	43645411	rs621559	?
chr1	43839387	AGGGCAAAGGGTTTG	9.18	165887	44005280	rs2819332	A
chr1	43974335	GTGTCACTGGGTTTT	5	30939	44005280	rs2819332	A
chr1	44007868	GGTGTCAGGCGGTTC	7	-2595	44005280	rs2819332	A
chr1	44173006	CGGGGCGAGAGGTTC	4	42816	44215828	rs2367725	T
chr1	44212011	AGTTCAATGGGTTCA	9.18	3811	44215828	rs2367725	T
chr1	44300074	CGTTTCACTGGGTTT	5	19293	44319373	rs3011225	G
chr1	44302334	GGGTGGAGGAGGTGG	4	17033	44319373	rs3011225	G
chr1	44319115	AAGTCAAGCAGTTTG	5	252	44319373	rs3011225	G
chr1	44363944	GGGGTCAGGCGGTAC	6	-44578	44319373	rs3011225	G
chr1	44440571	GGGTCACGTGGTACC	5	-121205	44319373	rs3011225	G
chr1	44725000	GGGTGACTGGGGGCA	9.18	-405634	44319373	rs3011225	G
chr1	45140196	GAGGTCACAGAGCGC	6	-820830	44319373	rs3011225	G
chr1	45148918	GAGTTGATGAGTTCA	4	-829552	44319373	rs3011225	G
chr1	45149187	GATTCAGAGAGTCTG	9.18	829482	45978675	rs4660306	T
chr1	45166948	AGGGCAGAGAGTTCA	9.18	811721	45978675	rs4660306	T
chr1	45187370	AATGTCACCCAGGTT	4	791299	45978675	rs4660306	T
chr1	45242307	TAGGTTACCAAGGAG	4	736362	45978675	rs4660306	T
chr1	45265804	CAGGCCGCAGGGGCC	4	712865	45978675	rs4660306	T
chr1	45275418	TGGGGCACAGAGTGC	9.18	703251	45978675	rs4660306	T
chr1	45836377	AGGTGGAAAGGGTCA	7	142292	45978675	rs4660306	T
chr1	45919567	AGGTCAACAAGTACA	9.18	59102	45978675	rs4660306	T
chr1	46152217	TGCCCCTCCTGGACC	6	-173549	45978675	rs4660306	T
chr1	46153838	GGATTCAGAGAGGCC	4	-175170	45978675	rs4660306	T
chr1	46469549	GGGGTCAGCAGGTCT	9.18	-490881	45978675	rs4660306	T
chr1	46528494	GGGTGGGTGGGTGGA	4	-549826	45978675	rs4660306	T
chr1	46598276	GAGGGCAGTTGGTGC	7	581028	47179310	rs10789491	G
chr1	46646107	GGGGCAGCAGGGTCA	9.18	533197	47179310	rs10789491	G
chr1	46648894	TGGGTAACAGAGGCC	6	530410	47179310	rs10789491	G
chr1	46649362	AGGTTGAGAAGGTTC	9.18	529942	47179310	rs10789491	G
chr1	46713341	GCGTTCGATGAGTTC	4	465963	47179310	rs10789491	G
chr1	47153489	GAGGTCATTGAGTTC	9.18	25815	47179310	rs10789491	G
chr1	47856772	AGGGTCACCGGGGAC	9.18	62043	47918821	rs527430	G
chr1	49225680	GGGTCAGAGAGTTCA	9.18	-904466	48321221	rs946836	T
chr1	49226588	AAGTGCACGAGGTTC	9.18	-905374	48321221	rs946836	T
chr1	49256185	AAGTTCTCTGAGGTC	7	-934971	48321221	rs946836	T
chr1	51190472	AGTTCACTAAGTTCT	8	-252631	50937848	rs3827730	?
chr1	51266094	AGTTCATCTGGTTTG	5	280040	51546140	rs17391905	G
chr1	51425666	AAGGTTACCGAGTGC	9.18	120468	51546140	rs17391905	G
chr1	51769769	AGGGTGAGAGAGTTC	9.18	89467	51859242	rs6673480	T
chr1	53143333	AGGGTTAAAGGGTTT	9.18	438331	53581670	rs3820201	A
chr1	53261192	GAGGTCAGTGAGGCC	9.18	320472	53581670	rs3820201	A
chr1	53519906	AGGTCAAGTAGGATG	4	61758	53581670	rs3820201	A
chr1	54303153	GGGTTCAAGGAGTTC	9.18	17178	54320337	rs11206226	A
chr1	54355651	GGGTCGCTGAGTGTG	7	19913	54375570	rs2235544	A
chr1	54519141	GGGGCATGTAGTTCT	4	-143578	54375570	rs2235544	A
chr1	55008391	AGGCCAGAGGGTGCA	9.18	-340120	54668278	rs1890566	G
chr1	55030042	AGAGGACCAGGTTCA	5	-361771	54668278	rs1890566	G
chr1	55279010	GGTTCACTCAGGTGG	6	217023	55496039	rs11206510	T
chr1	55774960	AGGGCAATAAGTTCT	8	-32130	55742837	rs12239436	A
chr1	55894869	GGAGTGAGCGAGTGC	4	63155	55958030	rs1998013	?
chr1	55973529	GAGTTTAGAGGGTAG	5	-15506	55958030	rs1998013	?
chr1	56039044	AACTCACAGGGTTCA	4	21901	56060951	rs10888935	?
chr1	56083424	GAGTTCAGCAAGTTC	9.18	-22480	56060951	rs10888935	?
chr1	56105055	GGGTCACTGGGTTTC	9.18	3543	56108604	rs1165472	G
chr1	56251005	AGTTCAATAGGGTTT	6	108802	56359813	rs6684428	A
chr1	56505190	GTGTCAGCAGGTTTG	9.18	-145384	56359813	rs6684428	A
chr1	56899045	AGGATCAAGGAGGTG	6	-48366	56850686	rs11206801	A
chr1	59314732	GAAGGCAGCGGGTGC	8	10888	59325626	rs4601609	?
chr1	59398701	CAGGCCACAGAGGGC	8	-73082	59325626	rs4601609	?
chr1	59434062	GGGGGCAGCTGGTTT	7	-108443	59325626	rs4601609	?
chr1	59434390	GGGGTAAGGAGGTTA	7	-108771	59325626	rs4601609	?
chr1	59486002	TAGGTCAATTGGTTT	5	-160383	59325626	rs4601609	?
chr1	59493964	AATTGACCGGGGGTA	6	-168345	59325626	rs4601609	?
chr1	59583059	AGTTCATAGGGTGAG	9.18	179403	59762468	rs835367	G
chr1	59841273	AGGTTATAGAGGGCT	7	12040	59853319	rs7534016	G
chr1	59898524	AGGTCACATAGTTAA	6	-45212	59853319	rs7534016	G
chr1	59943016	AAGGTTAGCTGGTGC	4	-89704	59853319	rs7534016	G
chr1	59943133	GGGATCAATAGGGTT	4	-89821	59853319	rs7534016	G
chr1	60144615	TGGTTTACAGGGGTG	4	-60106	60084516	rs12727131	?
chr1	60162913	GTGGTATTAAGTTCA	4	-78404	60084516	rs12727131	?
chr1	60162914	GTGGTATTAAGTTCA	4	-78405	60084516	rs12727131	?
chr1	61105779	GAGGTACTGGGTTCA	9.18	-10228	61095558	rs472913	C
chr1	61719246	AGGTCAAGTGGTTTA	9.18	72611	61791863	rs6691768	?
chr1	61784655	AAGGGCACTGGGTTA	4	7202	61791863	rs6691768	?
chr1	62752078	AGGTGAGTGGGGTCA	9.18	179548	62931632	rs1167998	?
chr1	62777306	GAGGTTAAGGAGTTT	8	154320	62931632	rs1167998	?
chr1	65330018	GAGTCACTGGGGTGT	5	185509	65515533	rs478665	?
chr1	65363959	GGACCAGCAAGTTCA	6	151568	65515533	rs478665	?
chr1	66743980	AAAGTCATTCAGTTT	4	18480	66762466	rs546784	A
chr1	66846262	AGGTGGCACAGGCCA	5	-77169	66769100	rs6683977	C
chr1	66863096	GGTTAAAGAAGTTCA	7	-94003	66769100	rs6683977	C
chr1	67157473	GAGGTCACTTGGGGT	5	-34423	67123057	rs6681460	?
chr1	67390846	AAGGGGACTGAGGAC	8	206267	67597119	rs3762318	A
chr1	67578303	GAGCCAGGGAGGTCG	4	18810	67597119	rs3762318	A
chr1	67615094	CAGGTCACGGAGGTT	8	-17982	67597119	rs3762318	A
chr1	67615095	CAGGTCACGGAGGTT	8	-17983	67597119	rs3762318	A
chr1	68018132	GGTTCAGGAGGGCTG	6	87315	68105453	rs344924	?
chr1	68140583	GAGTTCAGGGAGTGC	9.18	-35137	68105453	rs344924	?
chr1	68151541	GGGTCATGGGGGGTG	8	-46095	68105453	rs344924	?
chr1	68152003	GGGGCCAGTGAGCGC	9.18	-46557	68105453	rs344924	?
chr1	68152364	GGGTCAGGAGGGTGG	8	-46918	68105453	rs344924	?
chr1	68153011	GTTTCACTCAGGTCA	5	-47565	68105453	rs344924	?
chr1	68221750	GAGGACAATGGGTTC	7	-116304	68105453	rs344924	?
chr1	68226052	AGGTCAATCAGTTCA	9.18	-120606	68105453	rs344924	?
chr1	71232933	GAGTGATGGGGTTTG	9.18	210211	71443150	rs909848	C
chr1	71352573	TGGGTCAATGGGGTC	9.18	90571	71443150	rs909848	C
chr1	71547076	GGGGCGTGGGGTTCG	7	-103933	71443150	rs909848	C
chr1	71939108	TGGGTTGACAGGTTC	5	132015	72071129	rs10493485	?
chr1	72347601	GAGGTCAACCAGTTT	9.18	-73135	72274473	rs12141391	A
chr1	76252008	GGTGGAGTAGGGTTA	5	-145340	76106675	rs211718	T
chr1	76262239	AAGGCACTGGGTGTA	7	-155571	76106675	rs211718	T
chr1	76445939	GGGTCAGAGAGTTCA	9.18	31262	76477207	rs12122440	C
chr1	76451717	TAAGTTAGCAGGGTC	6	25484	76477207	rs12122440	C
chr1	76451718	TAAGTTAGCAGGGTC	6	25483	76477207	rs12122440	C
chr1	77402578	AGTATCATCAGGTTC	4	-630257	76772328	rs10873876	T
chr1	78414974	AAGGTCAGGCAGTTC	8	208646	78623626	rs17391694	C
chr1	78469921	AAGTAACTAAGTTCA	7	153699	78623626	rs17391694	C
chr1	79098967	GGGGCCATGAGGTTC	6	77895	79176868	rs4650376	C
chr1	79100222	AGCTGAGGGAGTTCA	6	76640	79176868	rs4650376	C
chr1	79446410	AGGTCACGAGGTTCA	9.18	62693	79509109	rs6687262	C
chr1	79926603	AAGGGGAATCAGTTC	8	74039	80000648	rs3000140	A
chr1	80160950	TGGTCAATGAGTGCA	5	-26834	80134123	rs7533906	?
chr1	81905060	AAGGTTGCTAAGGTC	8	169786	82074852	rs11809789	A
chr1	83647950	GAGGTACCGGGTTCA	5	-158113	83489844	rs12742923	T
chr1	84719845	GGTTCACAGGGTGCT	8	41497	84761348	rs1085093	?
chr1	84972400	CGGGTCAGCGGGGCT	7	-103446	84868961	rs604708	C
chr1	85328541	TAAGGCAGAGAGGCC	4	-17356	85311192	rs1983853	?
chr1	87523732	GGTGGAGGGAGTCCA	8	89620	87613358	rs7553864	?
chr1	87572031	AGCTGACTAGGGTCA	9.18	41321	87613358	rs7553864	?
chr1	87572575	TAGTTCACCAAGTAC	5	40777	87613358	rs7553864	?
chr1	87574038	AAGGTTACAGGGTGC	8	39314	87613358	rs7553864	?
chr1	90685251	CAGGTCAGTGGGTGC	9.18	-145494	90539764	rs2813746	C
chr1	91752298	GAGGTACCGGGTTCA	9.18	-182616	91569689	rs164898	?
chr1	92351649	CGAGTGAAGGAGGGC	5	-140636	92211020	rs17131547	A
chr1	92941830	AAGAGCATGTGGGTC	4	67602	93009438	rs7515577	C
chr1	92941956	GGGGCACCAGGTGAA	4	67476	93009438	rs7515577	C
chr1	92947146	GAGGGAGAAGGTCCA	4	62286	93009438	rs7515577	C
chr1	92947447	GGGGTCACTAGTTTT	5	61985	93009438	rs7515577	C
chr1	92948434	GGGTGACGGGGGCCT	6	60998	93009438	rs7515577	C
chr1	92950362	TGGTGACCGGGTTCA	6	59070	93009438	rs7515577	C
chr1	93426806	GGGGCAGCGGGGTTC	7	-24976	93401837	rs12745968	?
chr1	93456533	GGTTGAGAGAGTCCA	8	-54703	93401837	rs12745968	?
chr1	94057406	GGGAGGAGAGAGGGC	5	405357	94462769	rs17110736	?
chr1	94070169	AAGGTAACAGGGGTT	5	392594	94462769	rs17110736	?
chr1	94070800	AGGTCAATGGGTGCA	9.18	391963	94462769	rs17110736	?
chr1	94087376	GGGGTGAGTGAGGTG	9.18	375387	94462769	rs17110736	?
chr1	94169876	AGTGTAATGAGGTGG	4	292887	94462769	rs17110736	?
chr1	94204071	AATGCACAGAGGTCC	5	258692	94462769	rs17110736	?
chr1	94312862	AGGGGACCGGGTTGC	4	149901	94462769	rs17110736	?
chr1	94591653	GGGTCACTAGGTTCA	9.18	19641	94611300	rs2774920	G
chr1	94675194	GAGTCACAGAGTCCA	9.18	-475	94674726	rs2274788	C
chr1	94751052	GGGTCAATGAAGGCA	5	-29399	94721660	rs12750249	C
chr1	94817344	GAGGGCAGCCAGTCC	8	-95691	94721660	rs12750249	C
chr1	94891491	AGGTTCAAAGAGGTT	9.18	160979	95052476	rs2022309	G
chr1	95077717	GGGTCAGTTAGTGCA	9.18	-7683	95070041	rs7542900	C
chr1	95142210	AAGTTCACAGAGTTT	9.18	-72176	95070041	rs7542900	C
chr1	95212905	GCATCATGGAGTTCA	4	-142871	95070041	rs7542900	C
chr1	95368696	AAGGTCAACGAGTCC	8	18506	95387208	rs860873	A
chr1	97629470	GGTTCATAGAGTTCA	9.18	190191	97819667	rs11165846	?
chr1	97850048	AAATGAATGAGGTCA	4	-30388	97819667	rs11165846	?
chr1	98508307	AGTTCATGGGGTTGT	6	-5380	98502934	rs1625579	?
chr1	98729374	AAGGTCACTGAGAGC	7	-176549	98552832	rs1198588	?
chr1	98729704	GGTTCACAGAGTTTA	9.18	-176879	98552832	rs1198588	?
chr1	98903386	GAGGTCAAACAGGTG	8	273861	99177253	rs9727115	G
chr1	99203593	AGGGTTGTAGAGTAC	7	-26347	99177253	rs9727115	G
chr1	100515870	CGAGTCATGCAGGTC	6	-179900	100335977	rs17121403	?
chr1	100731734	GGGTTCGCCCAGTTC	4	-395764	100335977	rs17121403	?
chr1	101096853	AGGTCAGCGGTGTCA	7	234677	101331536	rs12048904	A
chr1	101836886	GAGGTGACAGAGGCC	9.18	101585	101938477	rs1948368	?
chr1	101873642	GGGTCAGGAAAGTTA	4	64829	101938477	rs1948368	?
chr1	102511746	GAGTGCATGGGGTTT	7	-573276	101938477	rs1948368	?
chr1	106175156	GAGTCACTCAGTTCT	9.18	255125	106430287	rs11184708	T
chr1	107538725	GAGGTTAGGGGGGCC	9.18	7644	107546375	rs17496332	A
chr1	108249862	AGGGTCATAGAGTTA	8	53054	108302922	rs12142335	A
chr1	109235167	GGGGGGGAGGGGGCC	4	157664	109392837	rs1277203	A
chr1	109408243	CAGTTCACAAAGGGC	6	9430	109417679	rs7523050	A
chr1	110453417	GGGGGCATGTGGTTT	7	-13944	110439480	rs333960	G
chr1	110471413	AGGGTCGTTGAGGAC	8	-31940	110439480	rs333960	G
chr1	110477083	GGTGCCATGGGGGTC	5	-37610	110439480	rs333960	G
chr1	110591951	GAGTTCAAGTGGGTC	9.18	53370	110645327	rs17025426	C
chr1	110733388	AGGTCACAGGGGAAA	8	36829	110770223	rs958798	T
chr1	110881081	CGGGGCAGAGAGTTC	9.18	-110865	110770223	rs958798	T
chr1	111177582	GGGGCCACTGGGGCT	5	60097	111237685	rs12061304	?
chr1	111746730	GAGGGGAAGAGGGTC	8	-62461	111684276	rs1335645	A
chr1	111747187	GGGTGGAAGAGGGCG	6	-62918	111684276	rs1335645	A
chr1	111758565	GGGTGAATGGGGCTG	6	-74296	111684276	rs1335645	A
chr1	111877927	GAGGTACCGGGTTCA	9.18	-193658	111684276	rs1335645	A
chr1	112135580	GGATCAGTGGGTGTG	6	-27918	112107669	rs10776733	A
chr1	112239127	GGGTGGATGAGTTTG	6	-47012	112192122	rs494453	C
chr1	113231014	GAAGTCATAGGGTGC	9.18	-14478	113216543	rs2932538	G
chr1	113243919	AGGTCAAAGGGGGCA	9.18	-27383	113216543	rs2932538	G
chr1	113498580	GGGGTCGGAGGGGAC	9.18	-185024	113313563	rs11590090	?
chr1	113500132	AGGGTAAGTGAGGGG	4	-186576	113313563	rs11590090	?
chr1	113795971	GGGGTGAGGCAGTGC	5	430166	114226143	rs61742849	G
chr1	114173725	GGAGCACTGAGTTCA	9.18	52412	114226143	rs61742849	G
chr1	114277098	CAGTTCAACAAGTTC	7	26704	114303808	rs6679677	C
chr1	115300221	GGAGGCAGAGGGTGC	6	377719	115677946	rs12134493	A
chr1	115616070	CAGGTCTTGGAGTTC	6	61870	115677946	rs12134493	A
chr1	115711336	GAGGTCATTTGGTCC	6	22749	115734091	rs195204	T
chr1	115722179	AGTCCACTGAGTGTG	5	11906	115734091	rs195204	T
chr1	115974939	GAGGTCATGGAGGAC	8	-53591	115921355	rs7552722	A
chr1	116920607	AACGTGAGAAAGTTC	5	117674	117038287	rs12025416	?
chr1	117100974	GGGTCACTGAGCACA	5	-24	117100957	rs1335532	A
chr1	117117501	AGCTCAAAAAGTTCA	7	12204	117129711	rs17036023	?
chr1	117594386	AGGTTGATGAGTTCT	6	-124612	117469781	rs2806864	?
chr1	118113641	GGGTCACTGGGTTGC	7	-362283	117751365	rs12046117	?
chr1	118174936	GGGCGGGGGAGTGCA	4	-423578	117751365	rs12046117	?
chr1	118197504	GAGTTCAATGAGATC	7	-446146	117751365	rs12046117	?
chr1	118201555	TGGGCCACCTGGTGC	5	-450197	117751365	rs12046117	?
chr1	118661357	GCTTCAAAGAGTGCA	9.18	155366	118816729	rs7527203	A
chr1	118744361	GGGTGAAAGAGTTGG	6	72362	118816729	rs7527203	A
chr1	118786607	GGGTCTCTGAGTCCA	6	30116	118816729	rs7527203	A
chr1	119384294	GAAGTCACTGGGGAC	9.18	119543	119503843	rs984222	G
chr1	119485316	AGTTCAAAGAGTTCA	9.18	18521	119503843	rs984222	G
chr1	119683111	AGGGCAGTGGGATGA	4	-179275	119503843	rs984222	G
chr1	120040484	GGGTCAGGGAGTTCC	9.18	214636	120255126	rs478093	G
chr1	120049772	AAGTGATAAGGGTTG	6	205348	120255126	rs478093	G
chr1	120183427	AGGGCAGGGAGTGCA	9.18	71693	120255126	rs478093	G
chr1	120264247	CAGGTCACAGAGGTG	9.18	-6678	120257576	rs477992	A
chr1	120359346	GGGGTGAGTGAGTGG	7	91838	120451190	rs3897478	T
chr1	120660120	GGGTCATCTGGTGCA	8	-142168	120517959	rs10923931	T
chr1	144999106	AGGGTCAACAAGTTC	9.18	-6932	144992181	rs2863344	?
chr1	145070948	GAGTTCATTGGGTTC	9.18	-78774	144992181	rs2863344	?
chr1	145159596	TGGGTCATCTGGTGC	8	-167422	144992181	rs2863344	?
chr1	145589658	GAAGTCAGTCGGTCT	4	133981	145723645	rs1967017	T
chr1	146742656	GGATTACAGAGGTGA	5	112174	146854836	rs4950322	?
chr1	147034781	AGTGCACTGAGTTCA	9.18	48327	147083114	rs583583	A
chr1	147737063	GGGTCGCTGGGTCCC	5	-510279	147226791	rs1891498	?
chr1	148241549	GAAATCGCAGGGGTC	5	-1014765	147226791	rs1891498	?
chr1	149811684	GGGGGCACGGGGTGT	7	81182	149892872	rs11205277	A
chr1	149857417	GAAGTGGCTGAGTTC	5	35449	149892872	rs11205277	A
chr1	149859042	GGGTGAATGAGTATG	6	33824	149892872	rs11205277	A
chr1	149859042	GGGTGAATGAGTATG	6	33824	149892872	rs11205277	A
chr1	149860074	GAGTGCAGGCGGGTG	4	32792	149892872	rs11205277	A
chr1	150123364	GGGGGTAGAGAGGAG	4	200914	150324284	rs11587682	C
chr1	150123739	GAGGTCACAGGGGCC	9.18	200539	150324284	rs11587682	C
chr1	150131848	GGTTGTAGTGGGGTC	8	192430	150324284	rs11587682	C
chr1	150207201	GGGTTGGGAGGGGCC	5	117077	150324284	rs11587682	C
chr1	150208483	TAGGCCAGGGGGTTG	5	115795	150324284	rs11587682	C
chr1	150208484	TAGGCCAGGGGGTTG	5	115794	150324284	rs11587682	C
chr1	150241350	AGGGGAAGGGGGGGA	5	82928	150324284	rs11587682	C
chr1	150293977	CGGTCAGAAGGTTTC	4	30301	150324284	rs11587682	C
chr1	150337519	GGGACCACTGGGGTC	7	-13242	150324284	rs11587682	C
chr1	150383301	AGGTTGCAGAGTTCA	9.18	-59024	150324284	rs11587682	C
chr1	150533589	GGGGCGCTGGGTTCC	5	-209312	150324284	rs11587682	C
chr1	150534965	TGACCTCAGTGACCA	7	-210688	150324284	rs11587682	C
chr1	150535389	AGTTCAGCTGGGTCA	9.18	-211112	150324284	rs11587682	C
chr1	150543981	AGGTCAAGAAGGGAA	4	-219704	150324284	rs11587682	C
chr1	150586027	GAGATCATTGAGTTC	9.18	-261750	150324284	rs11587682	C
chr1	150895155	GATTCATTCAGGTCA	7	-34691	150860471	rs7412746	T
chr1	151042949	AGTTCGCCAGGTTCT	4	-81087	150961869	rs1722784	?
chr1	151043618	AGGTGAAGAAGGGGG	4	-81756	150961869	rs1722784	?
chr1	151162750	GGGTTTAGAGGGTGG	4	181985	151344741	rs2769264	G
chr1	151265058	AGGGCAGTGAGTCCT	8	79677	151344741	rs2769264	G
chr1	151431936	AGGGTCGGTGGGGGG	7	-87202	151344741	rs2769264	G
chr1	151882092	AGGCCGGCGGGGTCC	4	12995	151895093	rs10788819	T
chr1	152140614	AGGGTGACTGGGGCC	9.18	-57296	152083325	rs11803731	A
chr1	152852911	GAGGTGAGAGAGTAC	9.18	-301642	152551276	rs4112788	?
chr1	153511019	GAGGTTAATGAGGGC	9.18	-31028	153479998	rs4845552	?
chr1	153540765	GGGTCACTAGGGTCA	9.18	-60774	153479998	rs4845552	?
chr1	153931210	GGAGTCAGCAGGGCT	4	7914	153939130	rs11264736	T
chr1	154810411	AGGTCAGCGGGGAGG	7	3851	154814268	rs6666258	C
chr1	154833382	GGTTCAGTAAGTTCC	8	795	154834183	rs1218582	G
chr1	154974584	GAGGGGGGAGGGGGC	6	124315	155098905	rs11264330	A
chr1	154976543	GGGGCAGGGGGGCGG	5	122356	155098905	rs11264330	A
chr1	154978242	GAGGGGGAAGAGGCC	5	120657	155098905	rs11264330	A
chr1	154990092	AGGGTAAGGGGTTGG	4	108807	155098905	rs11264330	A
chr1	155151512	AAGGTCAGAAGGGCC	9.18	-26	155151493	rs11264341	T
chr1	155243423	AGTTCATAGGGGCGA	7	-13299	155230131	rs3180018	A
chr1	155946088	AGGGGGAGTTGGTTC	9.18	-18343	155927752	rs2364403	A
chr1	155946177	GAGGGCAAAGAGGCC	9.18	-18432	155927752	rs2364403	A
chr1	155946508	AGAGCCAAGGGGGGC	4	-18763	155927752	rs2364403	A
chr1	155951333	AGAGTGAGTCAGGAC	8	-23588	155927752	rs2364403	A
chr1	155982438	AATGCAGAAGGTGCA	5	47593	156030037	rs34372695	T
chr1	156060713	GAGGGCGCTGAGGCT	4	-30683	156030037	rs34372695	T
chr1	156116024	TGGGTGACTTGGGGT	4	53580	156169610	rs2072499	G
chr1	156211476	GGGTGAACGGGGGCA	8	-41873	156169610	rs2072499	G
chr1	156363967	AGGTCATGGGGTCAG	7	-7494	156356480	rs6686886	G
chr1	156427423	GGGTGACGGGGGGCG	9.18	18813	156446242	rs2274316	C
chr1	156458423	GGTTTGGAGGGGGCA	4	-2129	156456301	rs3790455	C
chr1	156466230	GGGGCACGTGGGGGA	4	-9936	156456301	rs3790455	C
chr1	156719715	GGGTCAAAGGGTGCA	9.18	149326	156869047	rs12566888	A
chr1	157151276	AGGGCAGTTGGGGTG	5	-20717	157130566	rs6427356	G
chr1	157151789	GGGTCTTCGGGGTCA	7	-21230	157130566	rs6427356	G
chr1	157566353	AAGTTCATGTGGTTT	5	102919	157669278	rs3761959	A
chr1	157773848	GGGTCACTGGGCTCC	6	-103039	157670816	rs7528684	T
chr1	158065674	TGGGTCAATGAGGAC	9.18	-7572	158058109	rs6427419	C
chr1	158119549	AGGTCAGGCGGTTCG	9.18	-61447	158058109	rs6427419	C
chr1	159544674	GGGGTCAGGGAGTTC	9.18	-82300	159462381	rs4325129	G
chr1	159568110	AGGTAACAGAGTTTG	7	79872	159647988	rs12093699	?
chr1	159861588	GAGTTCAGGAAGTCT	4	-5166	159856429	rs2501324	?
chr1	160031479	AGGGCATGGGGGGGA	9.18	46369	160077854	rs6688363	T
chr1	160041776	AGAGAAAGGAGGTCA	4	36072	160077854	rs6688363	T
chr1	160094576	GGGGTCATTCAGGAT	6	-16729	160077854	rs6688363	T
chr1	160313003	AAGGGCAGCAGGGTG	5	108907	160421916	rs16832015	?
chr1	160399893	GAGGTCCCTGAGGTT	7	22017	160421916	rs16832015	?
chr1	160538332	TACACCTTCTGCCTC	6	-22031	160516308	rs6427528	A
chr1	160594487	AGGTCTGCTGGGTTC	4	35650	160630143	rs11265461	C
chr1	160594488	AGGTCTGCTGGGTTC	4	35649	160630143	rs11265461	C
chr1	160596323	AAGGTTAAAAAGGTC	7	33814	160630143	rs11265461	C
chr1	160596939	GAAGCCACAGAGGGT	5	33198	160630143	rs11265461	C
chr1	160602320	AAGGGCACTCAGCTC	5	27817	160630143	rs11265461	C
chr1	160602692	TGGTTAAGTAAGGTC	6	27445	160630143	rs11265461	C
chr1	160604543	GGTTCAGTGGGTGGG	7	25594	160630143	rs11265461	C
chr1	160604544	GGTTCAGTGGGTGGG	7	25593	160630143	rs11265461	C
chr1	160605167	GGGTGAGTGAGTGGG	5	24970	160630143	rs11265461	C
chr1	160617342	GGGGTCACAGGGTTT	9.18	12795	160630143	rs11265461	C
chr1	160752966	GAGGTACCAGGTTCA	9.18	-6897	160746076	rs576523	?
chr1	160983939	AGGTCATCCAGGTCT	8	-126982	160856964	rs4656958	G
chr1	161016572	AGGTTCATGGTGGTC	6	-159615	160856964	rs4656958	G
chr1	161056088	GTGGGAACAAGGTCA	9.18	-199131	160856964	rs4656958	G
chr1	161136270	TAGGCCAACAAGTGC	4	136165	161272441	rs4657015	G
chr1	161147451	GGGTGCTAGGGTTCA	4	124984	161272441	rs4657015	G
chr1	161397524	AGGTCATTGGGTTTC	9.18	74628	161472158	rs10800309	A
chr1	164442941	AAGGGCATGCAGTTC	9.18	246815	164689762	rs1387389	?
chr1	164616737	GGGGCCCAGGGGGTC	9.18	73019	164689762	rs1387389	?
chr1	164621000	TAGGTCATTAGGTCC	6	68756	164689762	rs1387389	?
chr1	165336722	AGTTCAAGATGGGCA	4	58154	165394882	rs466639	T
chr1	165828305	AGTTCACTGAGTTGC	6	3338	165831649	rs4657482	A
chr1	165840780	GAGACCACAGAGGGC	6	-9138	165831649	rs4657482	A
chr1	165880416	GGGTTATGCGGTTCA	7	-7031	165873392	rs3790672	C
chr1	166572609	GGGGTCACTAGGGTC	9.18	583885	167156500	rs9803659	C
chr1	166774254	AGGTTAAAAAGGACA	8	382240	167156500	rs9803659	C
chr1	166774808	GGGTGACAGAGTTTG	9.18	381686	167156500	rs9803659	C
chr1	166879816	GAGGTGAGTGAGTTG	8	276678	167156500	rs9803659	C
chr1	167632272	GGGCCAGTGAGTTCA	9.18	86221	167718499	rs4145462	T
chr1	167637657	GGGGTAAGGAGGGTT	6	80836	167718499	rs4145462	T
chr1	167638756	AAGAGCAGATGGGGC	4	79737	167718499	rs4145462	T
chr1	167645527	AGGGCAGACAGTGCA	8	72966	167718499	rs4145462	T
chr1	167680253	GAGGTCAGAGGGGTA	8	38240	167718499	rs4145462	T
chr1	168421472	GGGTCAGGGAGGTCG	9.18	197163	168618641	rs1412337	?
chr1	168523034	AAGGTCAGGAGGGAC	9.18	95601	168618641	rs1412337	?
chr1	168981839	GGGTTCACAGGGGAT	5	91501	169073346	rs1320976	A
chr1	169075044	GGGGCGGCAGGTGCA	7	-1705	169073346	rs1320976	A
chr1	169115753	GAGGTCACTGGGATT	9.18	-16277	169099483	rs10919071	A
chr1	171290980	GTGTCATCAAGTTCG	6	-29794	171261193	rs6660565	?
chr1	171342786	GAGGTACCGGGTTCA	5	-81600	171261193	rs6660565	?
chr1	171750295	AGGTTAGAATGTGCA	4	-192702	171557600	rs2421847	?
chr1	172283482	GAGGTAGCAGGTTCA	9.18	-42238	172241251	rs2421992	?
chr1	172345810	GGAGTCACAGAGTTC	9.18	732	172346548	rs1011731	G
chr1	172956223	GGGGTCAGGGAGTTC	9.18	-57853	172898377	rs12035082	?
chr1	173246230	TGGTTGAATGGGTTC	9.18	-20042	173226195	rs704840	?
chr1	173246525	AAGGCTACACAGGTC	6	-20337	173226195	rs704840	?
chr1	173355475	AGTGCACGGAGTTCA	9.18	-45769	173309713	rs10798269	?
chr1	173380024	CAGGACACTGGGTTC	4	-70318	173309713	rs10798269	?
chr1	173380184	AGTGTCAGCAGGGGG	4	-70478	173309713	rs10798269	?
chr1	173383516	CGGTTAAATGAGGTC	7	-73810	173309713	rs10798269	?
chr1	173384801	AGGGTCACAGAGGTT	9.18	-75095	173309713	rs10798269	?
chr1	173389576	GAGGGCACCAAGGCC	7	-79870	173309713	rs10798269	?
chr1	173444600	AGTTCACAGAGTGCA	9.18	-134894	173309713	rs10798269	?
chr1	173831334	AGGTCATGGTGGTCA	7	-521628	173309713	rs10798269	?
chr1	173837415	GGGGAAGGGGGGGCG	5	-527709	173309713	rs10798269	?
chr1	173837677	AAGGTCGCCCGGTGC	6	-527971	173309713	rs10798269	?
chr1	174818284	TGAGGTACCGGGTTC	5	-265480	174552811	rs17301853	?
chr1	174922954	AGGTCAGAAGGTTCT	9.18	197119	175120079	rs6701037	C
chr1	174992497	ACGTTCAAGCAGGTC	5	127576	175120079	rs6701037	C
chr1	175178738	AGGTTATCTGGTTCA	8	-58666	175120079	rs6701037	C
chr1	175490931	AGTGTCACAGGGTTC	9.18	-194490	175296448	rs3766680	?
chr1	175867159	AAGTTCAGTTAGTCC	8	-151560	175715606	rs17312292	C
chr1	177010543	AGATAAAAGGGTCCA	4	-218301	176792249	rs1325598	A
chr1	178088647	TGGGTCAAAGAGGTC	9.18	53555	178142208	rs316274	?
chr1	178289846	TGAGGTACCGGGTTC	5	-147645	178142208	rs316274	?
chr1	178506138	GAAGTGACTCAGGTT	4	-14266	178491879	rs12023718	G
chr1	178629144	GGTTAAAAAGGGTCA	6	-137272	178491879	rs12023718	G
chr1	178633538	GGGGTCATGTGGTAC	8	-141666	178491879	rs12023718	G
chr1	178962651	TGAGGTACCAGGTTC	9.18	109099	179071756	rs1325195	A
chr1	179899686	AAGGGCAAAGGGTTC	9.18	231031	180130723	rs55946907	C
chr1	180471968	GGGGGAAGGAGGCCG	4	173467	180645441	rs7527074	?
chr1	180515254	GAGGTGACTAAGGTC	9.18	130181	180645441	rs7527074	?
chr1	180878750	CAGTTTATTTGGGTT	4	83526	180962282	rs1411478	?
chr1	180950877	GGGGTTACCTAGTTC	8	11399	180962282	rs1411478	?
chr1	181057932	AGGTGATCGAGGGTG	5	-95657	180962282	rs1411478	?
chr1	181097219	GGGCTGGGGGGGTCA	5	-134944	180962282	rs1411478	?
chr1	181098369	AGTTGAAAGGGGTGC	4	-136094	180962282	rs1411478	?
chr1	181112215	GGGGTCACTGAGTTC	9.18	-149940	180962282	rs1411478	?
chr1	181367841	AAGGTGACCAGGTTG	6	59063	181426910	rs2332267	T
chr1	181411262	GGAGGATTGGGTTTA	4	15642	181426910	rs2332267	T
chr1	182021305	GGGTCATGGAGTTTG	8	147574	182168885	rs1689800	G
chr1	182091342	AGGGTGAGCAAGGGC	9.18	77537	182168885	rs1689800	G
chr1	182140436	ATGTCATCAGGGACA	5	28443	182168885	rs1689800	G
chr1	182396332	GCAGTTATTGGGGTC	4	152681	182549019	rs533259	?
chr1	182993102	GGGTCACCAAGTCCT	9.18	88086	183081194	rs10911251	A
chr1	183042696	TGGGTTACCTAGGTG	4	38492	183081194	rs10911251	A
chr1	183249193	GGGTCACTGGGGAGA	9.18	16983	183266182	rs4652795	G
chr1	183287699	AGGGCAGAGAGTTTC	8	-21524	183266182	rs4652795	G
chr1	183439433	GGGTGATTGGGGGCA	9.18	-81035	183358405	rs2078087	A
chr1	183549645	AGGTCTCAGAGGGCA	6	67233	183616884	rs10911390	T
chr1	183621637	GAGTTCAAAGAGGGC	9.18	-4760	183616884	rs10911390	T
chr1	183860408	AGGGTTAATGAGTGC	9.18	-7501	183852914	rs10797919	G
chr1	183962693	GGAGTCATTGGGTCC	6	40175	184002874	rs756199	G
chr1	184715141	GGTTAAATAAGGTCA	7	-37684	184677464	rs3736757	A
chr1	184794144	CAGGTCTCTGGGTTT	5	-32786	184761365	rs682331	G
chr1	184828638	GTGTCACTGGGTTCA	9.18	-67280	184761365	rs682331	G
chr1	184970802	GGGTCAGTGGGTGTG	8	43194	185014002	rs3753573	A
chr1	185226786	CAGGTCAGTGGGTGC	9.18	-212791	185014002	rs3753573	A
chr1	185862245	GGGGTCAGGGAGTTC	9.18	-67369	185794883	rs13375391	A
chr1	186071812	GGGGTTAGCAGGTTT	7	-276936	185794883	rs13375391	A
chr1	186132539	CAGGTCAGTGGGTGC	9.18	-337663	185794883	rs13375391	A
chr1	186163449	GAGTAACTAAGGTTA	8	-368573	185794883	rs13375391	A
chr1	186344410	GGGTTCCCAGGGTTC	5	287901	186632317	rs10911902	?
chr1	186467029	GGTTGAGAGAGTGCA	9.18	165282	186632317	rs10911902	?
chr1	192493722	AAGGTCAATGAGGTT	9.18	43085	192536813	rs2816316	?
chr1	192547323	GGGGTGGGTGGGGAG	4	-6309	192541021	rs1323292	A
chr1	192596037	AGGGCCCTGAGTTCA	5	-55023	192541021	rs1323292	A
chr1	192608933	AAGTTGACAGAGTAT	6	-67919	192541021	rs1323292	A
chr1	192673243	AGGTGAAAGAGTGCT	6	-132229	192541021	rs1323292	A
chr1	193324537	CAGAGCATCAGGGTC	5	-329331	192995213	rs9427573	?
chr1	193448593	GTGTGACCCAGTTCA	5	286301	193734900	rs2025934	G
chr1	196150579	AAGTGTAATGAGTTC	8	-107924	196042662	rs7512769	?
chr1	196743883	AGGGGCTTTAAGGTC	8	16528	196760417	rs426736	?
chr1	196857118	AAGTTCAGAGAGTTT	8	-12532	196844593	rs6428370	G
chr1	197744735	TGCACCCTCTGGCCG	7	-17100	197727642	rs1998598	G
chr1	197745268	AGTTCAGAGAGGGCA	9.18	-17633	197727642	rs1998598	G
chr1	197771601	AGGTCAGTGGGTGCA	9.18	9591	197781198	rs12134279	T
chr1	198545227	GGGGTCACAGAGTAT	9.18	50273	198595506	rs12127588	A
chr1	198591872	AGGTGCACAGGGGAC	8	3628	198595506	rs12127588	A
chr1	198638491	GAGGACATTGGGTGC	7	-42992	198595506	rs12127588	A
chr1	199826422	GAGGCCACAGAGGAC	8	181004	200007432	rs3790844	T
chr1	200123589	AGAGCAATGGGGTGA	6	-21676	200101920	rs2816958	G
chr1	200177168	AGGTAGTTAAGGTTA	7	-75255	200101920	rs2816958	G
chr1	200596139	AAGGCCAGAAAGGCC	7	76761	200672906	rs7512898	?
chr1	200847429	GGGTTGAGAGAGGTG	7	-20667	200826769	rs2292096	?
chr1	200857519	AGGTGCAGAAGGGGC	8	20037	200877562	rs7554511	C
chr1	200988649	GAGGTGGCAGAGGTG	7	-28349	200960307	rs2297909	A
chr1	201376001	GAGGTCATCGGGTTC	9.18	-30521	201345487	rs12564445	A
chr1	201952501	AGGGCCAGGGAGGAG	4	67	201952574	rs4950806	T
chr1	201992352	TGAGTCATGCAGGAC	7	-39785	201952574	rs4950806	T
chr1	202015542	AGGGCCAGTGGGGCC	5	-62975	201952574	rs4950806	T
chr1	202026115	GGTGCACAGGGGTAA	5	-73548	201952574	rs4950806	T
chr1	202054829	GGGTGAAAGGGGGCT	7	-102262	201952574	rs4950806	T
chr1	202075649	GAGGTGACCCAGGTG	7	111521	202187176	rs6678914	?
chr1	202154015	GATGCCAACGGGGCC	4	33155	202187176	rs6678914	?
chr1	202217337	GCGTCATGGAGGTCA	9.18	-30168	202187176	rs6678914	?
chr1	202317736	AGTGCACTTAGGGCA	6	74001	202391743	rs12739262	A
chr1	202667786	CGGTGTACATAGTTC	9.18	-276050	202391743	rs12739262	A
chr1	202667895	AGAGTGAGGAAGTTC	9.18	-276159	202391743	rs12739262	A
chr1	202722061	GGTTCATGATGGTCA	5	-330325	202391743	rs12739262	A
chr1	202896051	GGGTGACCGAGGCCA	9.18	259825	203155882	rs4950928	G
chr1	203142957	AGGGGAGCGAGGGGA	6	12919	203155882	rs4950928	G
chr1	203148006	AGTCCAGTGGGTCTA	6	7870	203155882	rs4950928	G
chr1	203256575	AGGGGAGTGGGTGGA	5	-100700	203155882	rs4950928	G
chr1	203277265	AGGTTATTGGGGTTA	9.18	95214	203372485	rs1539143	G
chr1	203290210	GGGTGGCTGAGGGTG	4	82269	203372485	rs1539143	G
chr1	203290507	GAGTCCAGGGAGGCC	9.18	81972	203372485	rs1539143	G
chr1	203296958	AAGGGCCAGAGGTTC	4	75521	203372485	rs1539143	G
chr1	203309451	GGTGGAAAGGGTTGA	4	63028	203372485	rs1539143	G
chr1	203331229	GGTTCATTAGGGTCT	9.18	41250	203372485	rs1539143	G
chr1	203338255	AGGGCCACAGAGGTC	9.18	34224	203372485	rs1539143	G
chr1	203377189	AGGTTCATCGGGTTT	9.18	-4711	203372485	rs1539143	G
chr1	203398608	AGAATGACTGAGGGC	9.18	-26130	203372485	rs1539143	G
chr1	203490300	AGGGTTACTGGGGGC	9.18	2414	203492720	rs13303128	C
chr1	203514601	TGGTTCACTGAGGTC	9.18	-21888	203492720	rs13303128	C
chr1	203643518	AGGTGACCCAGGCCA	7	8403	203651927	rs1541252	?
chr1	203764610	TGGGTCGGGGAGTCC	4	-110593	203654024	rs10900585	T
chr1	204131882	CAGCTCAGGGGGTCC	4	-18905	204112984	rs3795578	?
chr1	204235777	GGGTCACTGGGTACA	9.18	38736	204274519	rs7534537	T
chr1	204288823	AGTTCCTTGAGGGCA	5	-14311	204274519	rs7534537	T
chr1	204430990	GGGGTGAGTGGGTTC	9.18	85029	204516025	rs2290854	A
chr1	204475697	AGGGTCCAGGGTTCA	4	40322	204516025	rs2290854	A
chr1	204476175	GAGGGTCCAGGGTTC	4	39844	204516025	rs2290854	A
chr1	205641337	TGGGTGAGGGGGGGG	6	-3122	205638222	rs12409639	A
chr1	206272086	TAATGCATAGAGGGC	4	354736	206626828	rs2483058	C
chr1	206273232	AGGTCACATGGGCTG	4	353590	206626828	rs2483058	C
chr1	206273387	AGGGTGGAATGGTTC	5	353435	206626828	rs2483058	C
chr1	206290528	AGGGGAACTGAGTCC	6	336294	206626828	rs2483058	C
chr1	206291858	GGGTTCATGAGGTCA	5	334964	206626828	rs2483058	C
chr1	206304602	GGGTGGGGCAGGTTA	4	322220	206626828	rs2483058	C
chr1	206674777	AGGTCACCCAGGCCA	9.18	-47956	206626828	rs2483058	C
chr1	206698597	AGGCCAACCAGGGCG	9.18	-71776	206626828	rs2483058	C
chr1	206853296	AGGGCACCAAGGGCA	9.18	86602	206939904	rs3024505	A
chr1	206890677	AGTGCACCTGGTACA	5	49221	206939904	rs3024505	A
chr1	206944537	GGGTTTACAAAGGGC	5	102	206944645	rs1518111	?
chr1	206959300	TGGTCAAAGGGGTCA	6	-12673	206946634	rs1800871	T
chr1	206964075	GGGGGCAATGGGGGA	5	-17448	206946634	rs1800871	T
chr1	207095448	GGGTCACCCTGTTCA	6	-62704	207032751	rs574773	T
chr1	208017879	TGGGCACAGAGTTCA	6	6935	208024820	rs12731740	T
chr1	208021538	AAGCCAGGAAGTCCA	9.18	3276	208024820	rs12731740	T
chr1	208021700	CGGGTCAGGAAGTGC	9.18	3114	208024820	rs12731740	T
chr1	208345637	AGGTTGGTGGGGTCA	9.18	-216579	208129065	rs11578508	A
chr1	209827348	GAGTTCAGGGAGTTG	8	-100098	209727257	rs12130212	T
chr1	209830987	GAGGTGACTGGGGTT	9.18	-103737	209727257	rs12130212	T
chr1	209833395	AAGGGCATTCAGGTC	9.18	-106145	209727257	rs12130212	T
chr1	209846900	AAGTCAATGGGTTTG	8	-119650	209727257	rs12130212	T
chr1	209906266	GAGGTCAGGGAGTTC	9.18	70839	209977111	rs861020	A
chr1	209929438	AAAGCCACAAGGTTC	5	47667	209977111	rs861020	A
chr1	209942052	GAGGGCTCAGAGGGC	5	35053	209977111	rs861020	A
chr1	209961362	AGGTCATTGAGTCCG	9.18	15743	209977111	rs861020	A
chr1	209964760	GGGGCTATTGGGTTC	8	12345	209977111	rs861020	A
chr1	210058148	AGGGCAGTGAGGCTA	8	-68885	209989270	rs642961	A
chr1	211432396	AGGGCAAAGAGTCCC	7	259304	211691706	rs7553035	T
chr1	211497032	AGGGTGAGAGACTGC	4	194668	211691706	rs7553035	T
chr1	211688860	GGGTCGCGGGGTTCG	9.18	2840	211691706	rs7553035	T
chr1	211806758	GGTTCAGAAGGTGCA	9.18	-106107	211700658	rs7526425	?
chr1	212085471	GGGGGTAGCAAGGGC	4	69531	212155008	rs17018311	?
chr1	212106290	AGGTCATAGAGTCCA	9.18	48712	212155008	rs17018311	?
chr1	212106435	AGTTCACTAAGTTCT	9.18	48567	212155008	rs17018311	?
chr1	212362166	GGTGCAAGAAGGGGA	9.18	29991	212392163	rs6540731	A
chr1	212658408	AGGTGGCTGAGTTGA	7	-266252	212392163	rs6540731	A
chr1	212740585	TGAGTCAGCAGGGGG	4	-348429	212392163	rs6540731	A
chr1	212829649	GGGGTAGTTGGGTGT	4	296910	213126565	rs3002288	A
chr1	213133343	GGGAGACAGAGGTCA	6	-6785	213126565	rs3002288	A
chr1	213152984	GTGTCACTGGGTTGA	7	-26426	213126565	rs3002288	A
chr1	213155117	AAGTTCACAGGGTTC	9.18	-28559	213126565	rs3002288	A
chr1	215407055	AGTTCAGTGGGTTTC	8	-452123	214954939	rs6695352	?
chr1	215945378	AAGGTCATCAGGTTC	9.18	110964	216056348	rs17025548	G
chr1	217543466	AGGTAAATAGGGTTA	8	-16449	217527024	rs1497828	?
chr1	218653751	GGGGTCACTAAGTTG	9.18	-44056	218609702	rs6684205	A
chr1	218670071	GTGTGAATCAGTTCA	5	35737	218705814	rs1018040	?
chr1	218672234	GAAGGCAGCAAGTTC	8	33574	218705814	rs1018040	?
chr1	218726633	AAGTGGAAGGAGTGC	9.18	-20826	218705814	rs1018040	?
chr1	218879338	GGGGTCAATAGGATG	9.18	-19277	218860068	rs993925	T
chr1	220032583	AGGTCAACGAGTCTT	7	-257158	219775432	rs994767	A
chr1	220037048	AGGTCAGTGGGTGCG	9.18	-261623	219775432	rs994767	A
chr1	220049324	GAGGTCCATGGGTTC	9.18	-273899	219775432	rs994767	A
chr1	220219979	AAGGCCACGCAGGCC	4	381638	220601623	rs7512221	G
chr1	220632163	GGGTCATGGAGTGCA	9.18	26065	220658234	rs12563333	?
chr1	220950279	AGGATCAATGGGTAC	4	-20930	220929356	rs1494373	?
chr1	221950327	GAGGTCAATGTGGCT	5	95113	222045446	rs6691170	T
chr1	222065250	GGGTGAACAAGGACA	7	-19811	222045446	rs6691170	T
chr1	222121156	CAGGTCACAGGGGTT	9.18	43786	222164948	rs6687758	?
chr1	222121500	AAGTGGGCTGAGTCC	9.18	43442	222164948	rs6687758	?
chr1	222131764	GGGGTCACAAGGTGC	9.18	33178	222164948	rs6687758	?
chr1	222131765	GGGGTCACAAGGTGC	9.18	33177	222164948	rs6687758	?
chr1	222135389	GGGGTGAAGGGGTTC	8	29553	222164948	rs6687758	?
chr1	222755537	AAGTCAGAGAGGTCA	9.18	67986	222823529	rs17465637	C
chr1	222906031	AGGACACTGGGTGCT	4	17314	222923351	rs6683071	?
chr1	222978942	AGGCAAGAGGGGTCA	9.18	-55598	222923351	rs6683071	?
chr1	223093032	AAGTTCAAACAGTTC	9.18	-169688	222923351	rs6683071	?
chr1	224253367	TGGTTCACTGAGGTT	8	2975	224256348	rs10916248	A
chr1	224301787	AAGGGGAACAGGGAC	5	-45446	224256348	rs10916248	A
chr1	224518101	AAGTTGAGCGCGTTC	5	20833	224538940	rs11579964	C
chr1	224753221	AAGGACAACTAGGTC	4	-214288	224538940	rs11579964	C
chr1	224969686	CAGGGAATTAGGGGC	4	-430753	224538940	rs11579964	C
chr1	225052043	AAGTTCATTAGGTAC	8	-513110	224538940	rs11579964	C
chr1	225616926	GTGTGAATGAGTTCA	7	-24006	225592927	rs16844846	G
chr1	225688507	CGGTTCATTGAGTTT	8	-95587	225592927	rs16844846	G
chr1	225882293	GGGTCAAAGAGTTCG	9.18	18707	225901006	rs10915864	G
chr1	226069327	GGGTCAGTGGGTCCG	9.18	-168328	225901006	rs10915864	G
chr1	226298138	GGGCGGGGGAGTTCA	5	266547	226564691	rs3219090	C
chr1	226315858	GAGGTTGCTGAGGGC	6	248827	226564691	rs3219090	C
chr1	226537071	AGGTCCCGGGGTTTA	6	27614	226564691	rs3219090	C
chr1	226537710	GGTTCACTGAGGGTG	8	26975	226564691	rs3219090	C
chr1	226841166	AGGGGCACCAGGGGC	6	14717	226855889	rs10916025	G
chr1	227063441	GGGTCATTGGGTTTC	8	-207559	226855889	rs10916025	G
chr1	228187200	GGGGTGCCTGGGTCC	4	-275324	227911883	rs10799445	A
chr1	228416418	AGGGGCATAGAGTTT	7	463691	228880115	rs6426514	A
chr1	228565883	AGGAGCACTGAGGTC	8	314226	228880115	rs6426514	A
chr1	228611313	AAGTTCAAAGAGGGC	9.18	268796	228880115	rs6426514	A
chr1	228640487	AGGGTCAGGAGGGTT	9.18	239622	228880115	rs6426514	A
chr1	228831501	GGGTTCAGAGAGTTC	9.18	48608	228880115	rs6426514	A
chr1	228996952	AAGGTGACAGGGGTT	8	-337	228996622	rs801112	C
chr1	229265954	AGGGCACTGGGGTGA	9.18	19898	229285858	rs9793739	?
chr1	229309186	GGGTCAGAGAGTGTA	9.18	-23335	229285858	rs9793739	?
chr1	229577413	AGGGCACCGAGTACA	9.18	140582	229718001	rs12049351	C
chr1	229850853	TGGGTCAGCAGGGTC	9.18	-132859	229718001	rs12049351	C
chr1	230245895	AGGAGCACTAAGTTT	6	49015	230294916	rs2144300	C
chr1	230259720	GAAGCTACAGAGTTC	6	35190	230294916	rs2144300	C
chr1	230324449	AGGGTCACAGAGTTT	9.18	-17274	230307182	rs4846922	T
chr1	230778144	AGGGGCGCGGGGGCC	5	-103325	230674826	rs701157	C
chr1	231372177	AGGTCAGGAAGTTCA	9.18	-101548	231270636	rs12023396	G
chr1	231523863	AGAGTCACTGGGTTC	8	-253234	231270636	rs12023396	G
chr1	231939790	AAGTCACTAAGTTCA	9.18	-40093	231899704	rs2793086	C
chr1	232758409	GGGCTATAAAGTTCT	4	-239266	232519150	rs669408	C
chr1	232840540	ATGTTGCTGGGTTCA	4	-321397	232519150	rs669408	C
chr1	233463305	GGGTCAAGGAGGGCG	9.18	-123158	233340154	rs12027542	A
chr1	233750505	AAGCCAGAGAGGTGA	5	-30528	233719984	rs11800854	G
chr1	234509131	AAGGGCAAGAGGGGT	7	74481	234583618	rs10489896	?
chr1	234509414	CGGGCAGAGAGGTCG	6	74198	234583618	rs10489896	?
chr1	234534657	AGGCAATCAAGTTCA	5	48955	234583618	rs10489896	?
chr1	234653166	AGTGCACTGAGTTTC	6	9718	234662890	rs271738	A
chr1	234658388	GGGGCACTGAGGGCA	9.18	4496	234662890	rs271738	A
chr1	234735602	GGGCCACCGAGGGCT	5	-9253	234726356	rs11581667	C
chr1	234743116	GTGGCAGAGGGTGCA	5	-16767	234726356	rs11581667	C
chr1	234743426	AGGTGAGGCAGTGGG	4	-17077	234726356	rs11581667	C
chr1	234744200	GGGGCCAACGGGTCT	8	-17851	234726356	rs11581667	C
chr1	234748270	GAATCAAGGGGGTTA	5	-21921	234726356	rs11581667	C
chr1	234748694	AGGTTACCGGGTTGG	7	-22345	234726356	rs11581667	C
chr1	234748695	AGGTTACCGGGTTGG	7	-22346	234726356	rs11581667	C
chr1	234832203	AGGGTTAGTGGGGAC	6	-15656	234816554	rs482329	C
chr1	234959435	AGGGCATACAGGGTT	4	25547	234984988	rs2069084	?
chr1	234985288	TGGTTCATCCAGGGC	7	-307	234984988	rs2069084	?
chr1	235089477	GGGTGAGGGAGGGCA	9.18	3117	235092600	rs908327	C
chr1	235095845	AGGACACTGAGGCCA	7	-3252	235092600	rs908327	C
chr1	235097954	CACGTCATTGAGGCC	4	-5361	235092600	rs908327	C
chr1	235116386	AGGTCAGAAGGCTTA	9.18	-23793	235092600	rs908327	C
chr1	235122845	AAGGTCAAAGGGTAC	9.18	-30252	235092600	rs908327	C
chr1	235124907	AAAGTGGGCGGGTGC	9.18	-32314	235092600	rs908327	C
chr1	235159265	AGGGTGTCTGGGGTC	5	-66672	235092600	rs908327	C
chr1	235292188	AGGGCCTCGAGGTCG	4	-25068	235267127	rs11577354	G
chr1	235917626	GGTTCAAGCGGTTCT	7	-196735	235720898	rs291353	?
chr1	235917627	GGTTCAAGCGGTTCT	7	-196736	235720898	rs291353	?
chr1	236073896	GGGCCGGAGAGGTCA	8	105967	236179869	rs3768080	A
chr1	236162847	GGGGTAGTGGGGATG	4	17016	236179869	rs3768080	A
chr1	236465026	CAGGTGAGCAGGTGC	9.18	-151906	236313127	rs7520258	?
chr1	236767859	AAGTGAAGAGGTTCA	6	280811	237048676	rs2275565	T
chr1	236772652	AGGGCATTCAGGGTA	7	276018	237048676	rs2275565	T
chr1	239188717	TAGGTCAGTGAGGTC	9.18	-113010	239075714	rs1915279	?
chr1	239501758	GGGTTCAATAGGTCC	9.18	-65223	239436542	rs2820037	T
chr1	240725466	TAACCACTGTCACCC	9.18	-19366	240706107	rs10495471	?
chr1	241254382	AGGGTCAGAGAGTTC	9.18	-266635	240987754	rs7544372	G
chr1	241774539	GGGTAAGCAAGTTCA	8	-18979	241755567	rs1053221	G
chr1	241906855	GGGGTGAGAAAGTTC	9.18	-28315	241878547	rs12569163	?
chr1	242112508	CAGGTCAATAGGTGC	9.18	-71740	242040775	rs1635501	C
chr1	243893868	GAAGGCAGGAAGGCT	4	49210	243943084	rs4132509	A
chr1	244208597	AGTTCATAGAGTTCC	9.18	-32180	244176424	rs476141	A
chr1	244327235	AAGGCACTGGGTACA	7	63323	244390564	rs10429924	?
chr1	244892829	GAGGCAGTGAGGGGA	4	-316119	244576717	rs3102460	G
chr1	244998257	AAGGAGACTGGGGAC	4	-421547	244576717	rs3102460	G
chr1	245108709	AGGTGAAAGAGTTCT	9.18	-531999	244576717	rs3102460	G
chr1	245134045	GAGGGTGAAGAGGGC	5	-557335	244576717	rs3102460	G
chr1	246506780	GGGTCAAAGAGGCCA	9.18	154450	246661236	rs11800820	A
chr1	246772352	CAGGCAGAGGGTGCA	4	-111123	246661236	rs11800820	A
chr1	247486851	GAGGTGAAAGAGTTC	9.18	96820	247583677	rs10925015	?
chr1	247553543	AGGGCAGAGGGATGA	4	30128	247583677	rs10925015	?
chr1	247597502	GAAGTCACCGAGGGC	8	2793	247600301	rs1539019	A
chr1	248020499	AGGGGAGACGGTGCG	5	18946	248039451	rs3811444	T
chr1	249153339	CGGGGCACCCAGTGC	6	15091	249168436	rs12032643	?
chr10	311338	AGGTCAAGGGGTGTA	9.18	255035	566379	rs11252926	?
chr10	330050	GGGTCAGGAGAGGCA	4	236323	566379	rs11252926	?
chr10	501116	AAGGTCACAGAGGAG	6	65257	566379	rs11252926	?
chr10	1095010	CAGGCCAGGGAGGTG	5	-16235	1078782	rs12762955	C
chr10	1095404	GGGGGGAGGGGGGGG	5	-16629	1078782	rs12762955	C
chr10	1618023	AGGTGGACTGGGTTG	6	12792	1630821	rs2999399	T
chr10	1716811	AGGTCACAGGGTCCG	9.18	-40287	1676531	rs6560749	T
chr10	1772512	AAGGTGAAAGGGGGC	9.18	-95988	1676531	rs6560749	T
chr10	2970698	AGGTCCAGGGGGGTT	6	184469	3155173	rs7896691	C
chr10	2990900	CAGTTCATGAAGTTC	9.18	164267	3155173	rs7896691	C
chr10	2998194	TAAGGCATGAGGTTT	9.18	156973	3155173	rs7896691	C
chr10	3088212	GGGCGGGGGAGGGCA	4	66955	3155173	rs7896691	C
chr10	3264419	AAGTTCAACAGGTTC	9.18	19582	3284007	rs2764980	A
chr10	3551683	TGAACACTTTGACCT	9.18	-12896	3538794	rs7092929	A
chr10	3828188	GAGGTGGAGGAGGAC	6	34348	3862542	rs6601764	C
chr10	3848295	GATGTCACCAGGTGC	8	14241	3862542	rs6601764	C
chr10	3944720	AGGTTCTGTGAGGTC	5	57171	4001897	rs2031573	?
chr10	4101257	AAGAGCATTAGGTTT	5	49858	4151121	rs10795130	G
chr10	5024326	AAGGTCAAGGAGTTT	8	-14574	5009759	rs2904804	T
chr10	5591050	GATTCATCGAGGGCG	4	213475	5804531	rs2797501	A
chr10	5593271	AGGGCAGGAGGGTCC	9.18	211254	5804531	rs2797501	A
chr10	5623750	AAGTGAGAGAGGTTT	4	180775	5804531	rs2797501	A
chr10	5653018	GAGGTCACCCAGTGC	9.18	151507	5804531	rs2797501	A
chr10	5915568	AGATTAAAAGGGACA	4	2858	5918432	rs17145612	A
chr10	6131002	GGGGTCAGGGAGCGC	5	-7514	6123495	rs12251307	?
chr10	6312449	GGGGCATCTGGTTCT	4	3339	6315794	rs7077335	?
chr10	6390133	GGGTGAACTGAGGAC	4	311	6390450	rs947474	G
chr10	6390134	GGGTGAACTGAGGAC	4	310	6390450	rs947474	G
chr10	6969692	GAGGGCACATGGTTC	9.18	-22947	6946752	rs2501677	?
chr10	7070441	GGATCATTGAGGACA	7	18569	7089016	rs10905099	?
chr10	7520122	AAGTTCAGCCAGTGC	9.18	216776	7736904	rs11255291	?
chr10	7527170	GGGTTCACTTAGGTT	7	209728	7736904	rs11255291	?
chr10	8300928	GGGTGATTGGGTTCA	9.18	-150222	8150713	rs10508343	A
chr10	8955895	AAGGTCAATAGGTCT	9.18	-1678	8954224	rs2388896	G
chr10	11284260	GGTTCAACAAGTTCC	8	-283928	11000339	rs62209	C
chr10	11288405	AGGGTGAATGAGGGC	7	-288073	11000339	rs62209	C
chr10	11328637	AGGGTCACACAGTGC	7	-328305	11000339	rs62209	C
chr10	11651630	GAGGCCAATGAGTTC	9.18	67374	11719010	rs12265836	C
chr10	11720369	GGTCCACAGAGTCTA	4	-1366	11719010	rs12265836	C
chr10	11918155	AGGGCCACAGAGGGC	6	133655	12051816	rs10795917	?
chr10	12295155	AGTTCGTAAGGTTTT	4	12733	12307894	rs11257655	T
chr10	13329790	GGGTCGAAGGGTTTA	9.18	-19726	13310071	rs10796051	C
chr10	13330200	AAGTTCAAGGATGTC	5	-20136	13310071	rs10796051	C
chr10	13344503	GAGGGCAGAAAGGAG	6	10622	13355131	rs1095368	C
chr10	13729917	GATTCAGATGGTTCA	5	25621	13755544	rs1541010	A
chr10	13765737	GGTGGCAGAGAGTTC	9.18	-10200	13755544	rs1541010	A
chr10	13768343	AGGTCATGAAGGTCG	9.18	-12806	13755544	rs1541010	A
chr10	13785486	AGTTCAGGAGGTGCA	9.18	4773	13790265	rs10906466	A
chr10	13953462	AGTTCATTCAGTTCA	9.18	-163204	13790265	rs10906466	A
chr10	14227808	AGGGTAGACAGGGCA	5	-437550	13790265	rs10906466	A
chr10	14287268	AGGTCTCCGGGTTCG	5	-497010	13790265	rs10906466	A
chr10	14647392	AGGACAACAGGTTCG	5	298008	14945406	rs11594111	G
chr10	15001801	AAAGCCAATGGGGTC	4	-56402	14945406	rs11594111	G
chr10	18453114	AGGTCACAGGGTTTA	9.18	-10639	18442482	rs10740993	C
chr10	18688066	GGGTGATTGGGTCTA	8	20726	18708798	rs11014166	A
chr10	18871912	CAGGTCACAGGGGTT	9.18	78637	18950555	rs10829156	?
chr10	18916422	GAGGTACCGGGTTCA	5	34127	18950555	rs10829156	?
chr10	18940980	AGTTCATAGGGTTCA	9.18	9569	18950555	rs10829156	?
chr10	20104459	AGTGTCAGCGGGGGC	6	-174953	19929513	rs1326986	C
chr10	20820549	GGGATCAGGGAGTTC	7	-10031	20810525	rs16920624	?
chr10	22614842	GATGCAGGGAGGGCA	6	232591	22847439	rs7094131	G
chr10	22658560	AGGTTCAGAAGGTTT	9.18	188873	22847439	rs7094131	G
chr10	22716220	CAGGGCAGAAAGGTG	7	131213	22847439	rs7094131	G
chr10	22972479	AGATGACAAAGGTGA	4	-125047	22847439	rs7094131	G
chr10	22989628	ATGCTACAGAGGTCA	4	-142196	22847439	rs7094131	G
chr10	22990598	GGGTTATTCAGGTCA	9.18	-143166	22847439	rs7094131	G
chr10	23756655	AAGTCAGCAGGTTCA	9.18	-91224	23665438	rs1398024	A
chr10	24582341	AGAGGCAGCAAGGTC	7	52609	24634956	rs2484873	?
chr10	24675957	AGGTCAATAAGTTCA	9.18	-41008	24634956	rs2484873	?
chr10	24714186	AAGGGTGGTAAGTTC	6	-79237	24634956	rs2484873	?
chr10	26190222	AGAGCAAAGGGGACA	5	-27463	26162766	rs4749080	G
chr10	26370057	GGGGGGGGGAAGGGC	4	63303	26433366	rs2096176	A
chr10	26776673	AGGCCTTTGGGTTCA	8	-1986	26774694	rs786870	?
chr10	27026822	AAGGCAGTGAGTTGA	5	-252135	26774694	rs786870	?
chr10	28419310	AGGTCATCCAGTGCA	9.18	-31167	28388150	rs10763642	A
chr10	28465110	GGGGCAGAGGGTGCA	9.18	14826	28479942	rs3905706	T
chr10	29240449	TGGTTCATTGAGGGC	9.18	48576	29289031	rs11007350	?
chr10	29574500	GTGTCACAGAGTTCA	9.18	-87142	29487365	rs4387258	G
chr10	29948563	GGGTCAAAGGGGAGT	5	60094	30008663	rs1927457	?
chr10	30085082	TGAGTCACAGAGTCC	5	2271	30087359	rs2986961	C
chr10	30638281	GGGGGAGGGGGGGGG	9.18	89814	30728101	rs1042058	C
chr10	30716623	GGGTTACCGGGGACT	5	11472	30728101	rs1042058	C
chr10	30880463	AGGTTGCAAGGTCTA	4	31561	30912030	rs399593	?
chr10	31280703	AGGTCAGGAAGGCTG	7	85562	31366271	rs2994684	?
chr10	31986997	AGATCACCAAGTTCA	9.18	3620	31990623	rs7081678	A
chr10	32188614	AAGGTCTTTAGGTTC	6	120385	32309005	rs1775715	G
chr10	32552377	AAGTTCACTGGGGTT	8	82589	32634972	rs2370759	G
chr10	32976591	GAGTTCAAAGAGGTC	9.18	318178	33294775	rs11009175	A
chr10	33321660	AAGGTCGGAAAGTTC	9.18	-26892	33294775	rs11009175	A
chr10	33418343	GAGGTGGCCGAGGCC	4	-13263	33405087	rs7902627	C
chr10	33423160	AGGTGGCAGAGGGCG	6	-18080	33405087	rs7902627	C
chr10	34586971	AGGTTTAAAGAGGTT	7	231011	34817988	rs563507	A
chr10	34723133	AGTTCAGCAGGGCTG	6	94849	34817988	rs563507	A
chr10	34766328	ATGTCACTGGGTCCA	8	51654	34817988	rs563507	A
chr10	34994719	GGAGGCAGCAGGTTT	4	-176738	34817988	rs563507	A
chr10	35021064	AGGTTGAAAGAGTGC	8	-203083	34817988	rs563507	A
chr10	35294959	GAGGTTAACGGGTGG	7	466	35295431	rs11010067	G
chr10	35415814	AGGGGGCGGAGTTCG	4	119875	35535695	rs12242110	G
chr10	35438458	AAGTCAGTGAGTCGG	5	97231	35535695	rs12242110	G
chr10	38383130	AAGGGCATGAGGTTT	5	-401040	37982097	rs7474896	T
chr10	43160787	GGGTCAGGGAGTTCC	9.18	180312	43341105	rs2142991	?
chr10	43484268	GAGGTCACAGGGTTC	9.18	128335	43612609	rs2742234	T
chr10	43891283	GGGGTAAATGGGTGT	7	-77241	43814049	rs2503875	A
chr10	43891403	GGGGCGGGGAGGGCT	4	-77361	43814049	rs2503875	A
chr10	43892285	GGGAGAGTGGGGGCA	5	-78243	43814049	rs2503875	A
chr10	43892726	GGGTCACGGGGTGCA	9.18	-78684	43814049	rs2503875	A
chr10	43913570	GAGGTGGTTGGGGGT	4	-99528	43814049	rs2503875	A
chr10	44608121	GGGGTCAGGGAGTTC	9.18	-66563	44541565	rs10508881	A
chr10	44675898	AGTGCAGTGGGTTCT	7	77963	44753867	rs501120	T
chr10	44693869	AGGTGGCTGAGGTTA	7	59992	44753867	rs501120	T
chr10	44694139	GGGTCACACAGGCCT	5	59722	44753867	rs501120	T
chr10	44775156	AGGATCAGAGAGGAC	6	662	44775824	rs1746048	C
chr10	45748811	GGTAGCACTGAGTTC	4	206247	45955064	rs2279434	T
chr10	45857853	GGGTGACAGATGGCA	9.18	97205	45955064	rs2279434	T
chr10	45916044	AAGTCACCGAGGAGG	5	39014	45955064	rs2279434	T
chr10	45956632	GGGTCACTGGTTTCA	8	-1575	45955064	rs2279434	T
chr10	46090322	AGGGGCGTAGGGTGT	6	-65600	46024729	rs11239550	G
chr10	47058504	AGATTGCTGAGGTCA	6	-1033782	46024729	rs11239550	G
chr10	48335540	GGGTCAGGGTGGGTA	9.18	1364411	49699957	rs4838605	C
chr10	48354865	GGGTCAGAAGGGGGT	5	1345086	49699957	rs4838605	C
chr10	49459867	GGGTCCCTGGGGTCA	7	240084	49699957	rs4838605	C
chr10	49491156	AGAGTCAGGGGGTAG	8	208795	49699957	rs4838605	C
chr10	49760042	TGGGCCAGAAAGTGC	7	3118	49763166	rs10776614	T
chr10	49863488	GGGGGAGAAGGGACA	6	72842	49936336	rs11101442	?
chr10	49863930	GGTTCACCAGGGCCG	7	72400	49936336	rs11101442	?
chr10	49876235	AAGGGCAGGGAGGTG	9.18	60095	49936336	rs11101442	?
chr10	51541005	AATGTCACAAAGTTG	9.18	8485	51549496	rs10993994	T
chr10	52271891	AGGCTATCCGGTTCA	5	-152601	52119297	rs2574975	?
chr10	52363975	AGGTTTATGAGGGTC	4	-244685	52119297	rs2574975	?
chr10	53976575	GCAGTCACTGGGTTT	6	247396	54223977	rs1733724	A
chr10	54047857	GGTTGATATAGGTTA	5	176114	54223977	rs1733724	A
chr10	54515391	AGGATGAATGAGTGG	4	59599	54574996	rs6480975	C
chr10	54585872	GAGGTTAAAGAGTTC	9.18	-10883	54574996	rs6480975	C
chr10	54660556	GGGTCAGGGAGGGTC	7	-85567	54574996	rs6480975	C
chr10	57082486	AGGTCAAAGGGTTCA	9.18	-233508	56848985	rs16906916	?
chr10	57361845	GGGTCAGGGAGTTCC	9.18	55110	57416961	rs1916521	?
chr10	58624900	AGGTTAGCAAGGTTA	8	564272	59189178	rs4462262	C
chr10	58979229	AGGTCAGGGAGTACA	9.18	209943	59189178	rs4462262	C
chr10	59011325	AGGCTATTGGGTTCA	8	177847	59189178	rs4462262	C
chr10	59660306	GAGGGCATTGAGGGC	9.18	64076	59724388	rs7070038	A
chr10	59823791	GGTTTGGTGGGGACA	9.18	89354	59913151	rs1819658	C
chr10	60422310	GGTGAAAAAAGTTCA	5	-103420	60318897	rs1658442	A
chr10	60616891	AGGTGGCTGAGTTCT	7	-61320	60555578	rs11006263	G
chr10	60796523	AGGTTTTAGAGGTCA	9.18	-240952	60555578	rs11006263	G
chr10	60804499	AGGTCAGTCAGGGCA	9.18	-248928	60555578	rs11006263	G
chr10	61791595	TGGGGCATGGAGGTC	9.18	293736	62085337	rs10761482	?
chr10	61791675	AGAGTCACAGGGGAG	9.18	293656	62085337	rs10761482	?
chr10	63656907	CGGGTTATACGGGTC	7	-20383	63636531	rs2675609	T
chr10	64144031	GAGTCACAGGGTTGA	7	43527	64187564	rs7089814	C
chr10	64303881	GAGTTTACACAGTTT	9.18	-25206	64278682	rs10995190	G
chr10	64391915	GGTTCAAAGGGGTCA	9.18	6545	64398466	rs10995251	C
chr10	64397439	GAGGGCATGGGGTTT	8	1021	64398466	rs10995251	C
chr10	64467792	GGGGTTGGCAGGGTG	5	2877	64470675	rs224136	?
chr10	65389435	GAGTCACAGAGTTCA	9.18	-52289	65337153	rs10822184	T
chr10	65390532	CGGGTCATCTGGGTT	5	-53386	65337153	rs10822184	T
chr10	65472124	GGGGCATTGGGTGTG	6	-134978	65337153	rs10822184	T
chr10	65498370	AAGGGCCTAGAGTTC	6	-161224	65337153	rs10822184	T
chr10	65880254	GGGTCAGGGAGTTCC	9.18	-543108	65337153	rs10822184	T
chr10	65902927	AGGGGCACTGGGGGC	9.18	545539	66448472	rs7900909	C
chr10	66129960	AGTTCACACAGTTAA	5	318506	66448472	rs7900909	C
chr10	69367908	TGCCCTTTGTAACCT	9.18	-488112	68879803	rs10997517	C
chr10	69524167	AGCTCAGAGGGTGCG	6	443274	69967447	rs6480314	A
chr10	70063767	AAGGTTAACAAGTTC	9.18	-44403	70019371	rs12571093	G
chr10	70825691	GGGTTAGAGGGTTCA	9.18	105777	70931474	rs1802295	A
chr10	71494630	AGGTGGCTGAGTTTG	6	43656	71538292	rs4746003	?
chr10	71897902	AAGAGGACAGGGTTC	6	142897	72040805	rs41322152	C
chr10	71906503	CGGGTCAATTGGGGC	5	134296	72040805	rs41322152	C
chr10	71951253	AAGGTCAGAGAGTTT	9.18	89546	72040805	rs41322152	C
chr10	72053035	GGTTAAACGAGGTGA	5	-12237	72040805	rs41322152	C
chr10	72091565	CAGTTCAGTAGGTTT	9.18	22807	72114378	rs4747011	?
chr10	72115344	TAAACCCACTGGCAC	6	-973	72114378	rs4747011	?
chr10	72185207	AGGTCAACAGGGAGG	4	-70836	72114378	rs4747011	?
chr10	72417018	AAGGGCAGCCAGGTC	8	45970	72462994	rs17600642	?
chr10	72427090	AAAGTCACTGAGGTC	9.18	35898	72462994	rs17600642	?
chr10	72594639	CAGGTCACAAAGCTC	9.18	-67129	72527517	rs12761224	?
chr10	73454402	GGGTCCCTGGGGGCT	4	72639	73527047	rs1867982	?
chr10	73458386	GGGGTCAGGGAGGAA	9.18	68655	73527047	rs1867982	?
chr10	73525430	AGTTCAGGGAGTACG	8	1611	73527047	rs1867982	?
chr10	73526972	GGGGTCACCCGGGGC	7	69	73527047	rs1867982	?
chr10	73596196	GGAGTCATCAGGTCT	4	-4673	73591530	rs11000019	?
chr10	73631218	GGTGTAGAAAGTTTA	4	-39695	73591530	rs11000019	?
chr10	73698519	GAGGTCAGAGGGTTC	9.18	-106996	73591530	rs11000019	?
chr10	73734489	TGGGGCACTGAGGTC	9.18	71793	73806288	rs1678618	A
chr10	73823483	AGGCCAGGGAGTGCA	9.18	-17202	73806288	rs1678618	A
chr10	73933897	AGTTCACCGAGTTCA	9.18	-84265	73849639	rs1245541	G
chr10	73997699	AGGTCATCTAGTTCA	9.18	-148067	73849639	rs1245541	G
chr10	74008863	TGGGTCATACAGTGG	4	-159231	73849639	rs1245541	G
chr10	74020320	TGTGCCCTCTGACCC	6	-170688	73849639	rs1245541	G
chr10	74020585	CAGGGCGCAGGGTTG	8	-170953	73849639	rs1245541	G
chr10	74032697	AAAGCCAGGGAGTGC	6	-183065	73849639	rs1245541	G
chr10	74033410	AAGGTCCCCGAGGGC	5	-183778	73849639	rs1245541	G
chr10	74035359	AGGTCGTGGAGGTGG	6	-185727	73849639	rs1245541	G
chr10	74036077	CGGGGCAGCCAGGTG	5	-186445	73849639	rs1245541	G
chr10	74036451	CAGGTCACAGAGGAC	9.18	-186819	73849639	rs1245541	G
chr10	74058401	GGATCACCAGGGTCA	9.18	-208769	73849639	rs1245541	G
chr10	74079943	GAGGTTACACAGTTC	7	-230311	73849639	rs1245541	G
chr10	74091776	AGGGCAGGGGGGATG	6	-242144	73849639	rs1245541	G
chr10	74091777	AGGGCAGGGGGGATG	6	-242145	73849639	rs1245541	G
chr10	74114758	AGGGGCGGAGGGTGG	5	-265126	73849639	rs1245541	G
chr10	74856559	GAGGCGACTGGGGGC	5	564643	75421208	rs10824026	A
chr10	75631948	AGTTCAGAGAGTGTA	9.18	41147	75673101	rs2227564	C
chr10	75666472	AGGTTAGGGGGGTCA	9.18	6623	75673101	rs2227564	C
chr10	76952000	GAGTTCAGGGAGGAG	5	-143247	76808760	rs7919006	G
chr10	77022590	AAGTTCAGCCAGGTG	7	-213837	76808760	rs7919006	G
chr10	77162717	GGGTCGCGGAGTTCG	9.18	135886	77298609	rs2043090	A
chr10	77162718	GGGTCGCGGAGTTCG	9.18	135885	77298609	rs2043090	A
chr10	77163935	AGGGGAGTGAGGCGG	4	134668	77298609	rs2043090	A
chr10	77524173	AAGTGAGTGAGTTCA	8	-225571	77298609	rs2043090	A
chr10	77846686	AAGTTCAGCAAGTTT	6	64340	77911032	rs10740455	A
chr10	78641762	AGATCACAGGGTTTA	9.18	4768	78646536	rs2116830	G
chr10	78787448	GGGTCAGAGAGGTTT	9.18	-140919	78646536	rs2116830	G
chr10	79170037	GGGGTGAGAGAGTCC	9.18	231273	79401316	rs7071206	T
chr10	79251450	GGGGAAATGGGTTTA	6	149860	79401316	rs7071206	T
chr10	79324645	AGTTCAGAGGAGTCA	6	76665	79401316	rs7071206	T
chr10	79662132	TGGGTCAAAGGGTGT	9.18	18296	79680434	rs754466	T
chr10	80765049	GGGTCACAGGGTGCA	9.18	76093	80841148	rs704010	T
chr10	80844202	AAGTTCAGGAAGTTG	9.18	-3061	80841148	rs704010	T
chr10	80853782	AGTCGACCGAGGGCA	4	-12641	80841148	rs704010	T
chr10	80858342	GGGTTCACTGAGCTC	8	-17201	80841148	rs704010	T
chr10	81077696	GAGGGAGGAAGGGCA	4	-17386	81060317	rs1250550	A
chr10	81077697	GAGGGAGGAAGGGCA	4	-17387	81060317	rs1250550	A
chr10	81173209	AGGTCATGCGGGGGC	4	-33754	81139462	rs941873	A
chr10	81956163	GAGTCCACCGGGGTT	9.18	-22422	81933748	rs6585424	G
chr10	81956251	TGTCCTCCCTGCCCC	9.18	-22510	81933748	rs6585424	G
chr10	82012377	TAGGTGGATGAGGTC	9.18	-78636	81933748	rs6585424	G
chr10	82265456	TGGGTCACTGGGGCA	5	-11416	82254047	rs6586030	G
chr10	82895848	AGGCCAGTGGGTTTC	6	-196364	82699491	rs1484170	?
chr10	85937651	GAGGCAGGAAGTTGA	5	-514804	85422854	rs2224865	G
chr10	86090119	AAGGTCTTCAAGGGC	4	498777	86588902	rs11201253	A
chr10	88852824	AAGTGGGCGGGGTCA	6	485803	89338633	rs9664222	C
chr10	89602230	AGGTGACTCAGGTTG	6	-158927	89443310	rs10887741	T
chr10	89622178	GGGGTTACCGGGTTG	9.18	-178875	89443310	rs10887741	T
chr10	89802840	CAAGTAACGGAGGTC	8	220187	90023033	rs10509540	?
chr10	89826863	AAGAGCAGGAAGTGC	6	196164	90023033	rs10509540	?
chr10	89868164	AGGGAAGTGGGGGTA	5	154863	90023033	rs10509540	?
chr10	89870788	AAGGTCACTGGTGTC	6	152239	90023033	rs10509540	?
chr10	89922856	GGGTCAATGGGTTCT	9.18	100171	90023033	rs10509540	?
chr10	90020292	AAGTCAAATGAGTTC	5	2735	90023033	rs10509540	?
chr10	90030965	ATGTCACTGGGTACA	8	-7939	90023033	rs10509540	?
chr10	90175726	AAGTGGAAGGAGGGC	9.18	-152700	90023033	rs10509540	?
chr10	90467970	AGGTCATTGAGTTTA	9.18	259358	90727334	rs1926203	?
chr10	90614910	TGGGCGAGTGGGTTC	7	112418	90727334	rs1926203	?
chr10	90739037	AGGTCAGCGAGTTTC	9.18	-11710	90727334	rs1926203	?
chr10	90870945	TAGAGCAGAGGGTTG	4	-44173	90826779	rs1937332	G
chr10	91157907	AGGTCAGAAGGTTCT	9.18	-154987	91002927	rs1412444	T
chr10	91573482	GAGGTCAGAGAGAGC	9.18	-200956	91372533	rs11185790	A
chr10	92958747	AAGGTCAGCATGGCC	5	-325855	92632899	rs4586057	T
chr10	93861856	AGGTCAGCCAGTTTC	5	306935	94168797	rs2263638	?
chr10	94001031	AGGTCAGAGAGTGCG	9.18	167760	94168797	rs2263638	?
chr10	94516408	GAAGTGAAACAGTGC	5	-31204	94485211	rs2497306	C
chr10	95544011	CAGGGCATGGAGGTC	9.18	-195836	95348182	rs10882272	C
chr10	95798020	GGGGTCAGTGGGTGC	9.18	97151	95895177	rs9663362	G
chr10	96122811	GGGGGCAACCGGTCC	7	-52443	96070375	rs3781264	C
chr10	96831232	AGGTGAGTGAGTCCA	9.18	21452	96852690	rs72820627	?
chr10	96976030	GAGGTCATGAGGGTG	9.18	-123347	96852690	rs72820627	?
chr10	96990711	AGTTCATCGGGTTGA	9.18	131524	97122241	rs4918918	T
chr10	97101530	GGGTCAAAGGGTACA	9.18	20705	97122241	rs4918918	T
chr10	97205253	TAGTTCACGGAGTTT	9.18	-8282	97196978	rs2274491	?
chr10	97480735	AGGTTGCCAAGTTCA	8	-179738	97301004	rs11188352	G
chr10	97518657	AGGTCTGTGAGGTCC	4	-217660	97301004	rs11188352	G
chr10	97592107	TGGTTCACAGACTTC	6	-291110	97301004	rs11188352	G
chr10	97947976	GAGTCCACTGAGGGT	5	187523	98135505	rs10786284	?
chr10	98370780	AGTTCAGAGAGTCCA	9.18	61917	98432703	rs7895244	T
chr10	98960159	GGTTCAAAGAGGTCG	9.18	-51433	98908733	rs7072055	C
chr10	100301180	GAGGTACCGGGTTCA	5	-1005	100300182	rs10786436	T
chr10	101417307	AGTTCAACAAGGTTA	9.18	-52001	101365313	rs11190179	G
chr10	101418617	AGGTCAAGGAGGGCG	9.18	-53311	101365313	rs11190179	G
chr10	102130408	AGGTAACTGAGTTCA	9.18	-54936	102075479	rs603424	A
chr10	102242497	GGGTCACCAAGTACT	7	13694	102256197	rs9420790	A
chr10	102289715	GGTTCAACAGGGGCG	8	12736	102302457	rs11190604	A
chr10	102768872	GGGGTGAGGGGGTTC	9.18	210329	102979207	rs11190870	?
chr10	102788571	AGGGTCACCACGGTC	6	190630	102979207	rs11190870	?
chr10	102788740	GGGTCAGAGGGGGAG	4	190461	102979207	rs11190870	?
chr10	103113916	GAGGCCACTGGGTCC	8	-134716	102979207	rs11190870	?
chr10	103330059	GGGTGCGGTGGGTGC	5	-350859	102979207	rs11190870	?
chr10	103619481	GGTTCAAAGAGTTGC	6	79218	103698705	rs34014631	A
chr10	103698358	CAGGTCACCAGGTTC	9.18	341	103698705	rs34014631	A
chr10	103815943	AGGGTCGGGGAGGTC	8	-117245	103698705	rs34014631	A
chr10	103892686	GGTGCAAGTGGGTCT	4	-193988	103698705	rs34014631	A
chr10	104156090	AGGTCAGCAAGTTCA	9.18	258125	104414221	rs3850699	A
chr10	104159316	CGGGCCACAGAGGGC	7	254899	104414221	rs3850699	A
chr10	104159316	CGGGCCACAGAGGGC	7	254899	104414221	rs3850699	A
chr10	104186259	GGGGTGAAAGAGGGC	9.18	227956	104414221	rs3850699	A
chr10	104387731	TGGGGCACTGGGGCC	9.18	26484	104414221	rs3850699	A
chr10	104421178	GGGTGGGGCAGGGCA	5	-6964	104414221	rs3850699	A
chr10	104425864	AGGGTCAGCAAGTCC	9.18	-11650	104414221	rs3850699	A
chr10	105004569	GGGTTCATTCAGTTC	7	28440	105033015	rs1712517	T
chr10	105231274	GGGGTAGGGAGTGGG	4	26506	105257786	rs7071247	T
chr10	105231275	GGGGTAGGGAGTGGG	4	26505	105257786	rs7071247	T
chr10	105591718	AGTTCATCCAGGTTG	6	55371	105647095	rs3814219	?
chr10	105880789	TGGAGCACTGGGTTT	6	3321	105884116	rs10883969	?
chr10	109193654	AGGTTAAAGAGTTCA	9.18	180724	109374384	rs11193561	A
chr10	109475846	GGTTCACAGAGTTCA	9.18	93998	109569850	rs12570947	?
chr10	110654333	AGAGTGAGAGAGGGT	4	317096	110971435	rs17783561	T
chr10	111533273	GAGTTCAACCAGGTC	9.18	202471	111735750	rs17095355	T
chr10	112128091	GGGTCATCTGGTTCA	9.18	58051	112186148	rs11195128	T
chr10	112155694	AGGCCACTGAGTAGA	6	30448	112186148	rs11195128	T
chr10	112172701	AGGGTCAAAGGGGCA	5	13441	112186148	rs11195128	T
chr10	112257527	CGGGGCAGCGGGGGC	7	-71386	112186148	rs11195128	T
chr10	112272716	GGGTGAGTAAGTCCT	5	-86575	112186148	rs11195128	T
chr10	112562435	AGGTCAGATGGTCGA	9.18	315360	112877801	rs2065779	?
chr10	112562586	TAGGTCACATGGTTG	9.18	315209	112877801	rs2065779	?
chr10	112618489	AGGTCATGTGGTCCA	8	259306	112877801	rs2065779	?
chr10	112619595	AGGTTCAGAAAGGTC	9.18	258200	112877801	rs2065779	?
chr10	112631352	GGGTGAGCTGGGTCG	5	246443	112877801	rs2065779	?
chr10	112886155	TGGGTCAGTGGGTTC	9.18	-8361	112877801	rs2065779	?
chr10	113098269	GAGTTCAAAGGGGTC	9.18	-56183	113042093	rs10885122	?
chr10	113241408	GGGGCGACAGGTTCA	7	-199322	113042093	rs10885122	?
chr10	114122165	GAGGAAATTGGGTTC	4	80355	114202526	rs12355831	G
chr10	114278825	GAGGTTATAGGGTTC	9.18	-76306	114202526	rs12355831	G
chr10	114391608	TGGGCTAAAGAGTGC	5	-3343	114388272	rs17267338	?
chr10	114833707	GAGGCACCAGGGTCG	6	-44899	114788815	rs12243326	C
chr10	115021159	GGGTGAGGGAGTTTA	9.18	213949	115235114	rs1472750	?
chr10	115146239	GGGTGACTGGGTTCA	9.18	88869	115235114	rs1472750	?
chr10	115506244	GGGTCCATTGAGGTT	5	8870	115515120	rs3981351	G
chr10	115513983	AGGTCAGGAGGGTCA	9.18	1131	115515120	rs3981351	G
chr10	115742674	GAGGTGAGGGGGGGT	7	13450	115756130	rs82625	?
chr10	115856534	TAGTTCACAGAGGGC	9.18	-42149	115814392	rs10885531	T
chr10	115926454	GGGTCAACTGGGTTT	5	-112069	115814392	rs10885531	T
chr10	116007612	GGGCCCCTGGGTTCA	5	131411	116139029	rs4751674	?
chr10	116173317	GGGTGGTTGGGTTTA	6	25852	116199175	rs941853	A
chr10	116279203	GTGTGAGCGAGTGCA	6	48341	116327550	rs10885582	?
chr10	119256157	TGGGGGAAGAGGTTC	7	-28822	119227342	rs4752066	T
chr10	119598316	TGAGGTACCGGGTTC	5	6616	119604938	rs1925265	G
chr10	120084214	AGGTTAATGGGTACA	9.18	194724	120278944	rs12413624	T
chr10	120766606	AGGCCAGAGAGTTTG	8	199727	120966339	rs1397615	A
chr10	120879955	AGTTCACCAGGTATC	4	86378	120966339	rs1397615	A
chr10	120925009	AGGGGCAGGGAGGGG	9.18	41324	120966339	rs1397615	A
chr10	120925010	AGGGGCAGGGAGGGG	9.18	41323	120966339	rs1397615	A
chr10	121031075	AAGGTCTTCAGGTTC	6	-64743	120966339	rs1397615	A
chr10	121066354	AGGGCACTGGGGAGA	6	83043	121149403	rs10886471	C
chr10	121176539	AGGCCGTTGGGGTGA	4	-27143	121149403	rs10886471	C
chr10	121249197	CAGTTCAGGCAGTTC	9.18	-99801	121149403	rs10886471	C
chr10	121274249	AGAGCACAGAGGTCA	7	-124853	121149403	rs10886471	C
chr10	121423519	AGTTCACAGAGGGCA	9.18	6108	121429633	rs2234962	?
chr10	121464130	GAAGTCAGGAGGGTT	5	-34504	121429633	rs2234962	?
chr10	121464921	AAGGTGGCTGGGTGC	8	-35295	121429633	rs2234962	?
chr10	121609002	AGTTCAGAGAGTTCA	9.18	-179376	121429633	rs2234962	?
chr10	122365898	GAAGTCATCCAGTTC	8	-86429	122279476	rs118048115	?
chr10	122367408	AAGTCAGCAGGTTTC	5	-87939	122279476	rs118048115	?
chr10	122774389	GGGGTGAGTGAGTTC	9.18	-53422	122720974	rs4752485	?
chr10	123646676	AGAGCAAAGGGTTCT	5	-21493	123625190	rs10510102	G
chr10	123793962	GGGTCACTAAGGTTG	8	57859	123851827	rs11200392	A
chr10	123900688	GGAGGAGGAGGGTCA	7	12636	123913330	rs17103138	?
chr10	124221073	GGGGGCAGCGGGTGC	9.18	-536	124220544	rs11200638	A
chr10	124254346	GGGTCACTGCGGGTG	4	-33809	124220544	rs11200638	A
chr10	124739828	GGAGCAAGCAGGGCA	4	-9959	124729876	rs7069346	T
chr10	124757546	GGCTCAAGGAGGTCA	7	-27677	124729876	rs7069346	T
chr10	125979007	GGTGCAGAGAGGTTA	8	165166	126144179	rs2459210	T
chr10	125979008	GGTGCAGAGAGGTTA	8	165165	126144179	rs2459210	T
chr10	126290338	GAGAGCAGTGGGGCC	4	3823	126294167	rs3740540	A
chr10	126336573	AATGCACTGGGGACG	4	-42413	126294167	rs3740540	A
chr10	126369406	AGGTCACAAGGGCCA	9.18	68607	126438019	rs10510138	A
chr10	126385412	AGGGCCAAGGAGTTC	9.18	52601	126438019	rs10510138	A
chr10	126386806	AGGCCAGAGAGGCCA	9.18	51207	126438019	rs10510138	A
chr10	126725917	TCCACCCCCTGCACC	7	-29052	126696872	rs4962416	C
chr10	126889755	AGGTGAAGGAGTTCA	9.18	-192890	126696872	rs4962416	C
chr10	128147320	CAGGGTAGCAAGTTC	7	120314	128267640	rs11245052	A
chr10	128801397	AGGTTCATGCAGGTT	5	-24014	128777390	rs9733352	C
chr10	128962123	GAGTTCATTAAGGGT	8	-184740	128777390	rs9733352	C
chr10	129677904	AGGGCATGGGGTTTC	6	764	129678674	rs6482992	?
chr10	129776033	CAGGCCAGTGAGGGC	7	-38409	129737631	rs12049671	?
chr10	129788202	GGTTTATCGGGTTTA	8	-50578	129737631	rs12049671	?
chr10	129867859	CAGGTCACTGGATGC	5	65591	129933456	rs2387326	?
chr10	131296114	TGGTTCACAGAGAGC	4	129902	131426022	rs477692	?
chr10	131682015	GGGTGGGGGAGGGGA	6	-8036	131673986	rs9804200	C
chr10	134133847	AAGCTGAGTCAGGTC	4	-176093	133957761	rs954820	C
chr10	134273556	GGGTCACTCAGTTCC	9.18	-315802	133957761	rs954820	C
chr10	134330767	AGGCCAGCGGGGGGT	4	-373013	133957761	rs954820	C
chr10	134330768	AGGCCAGCGGGGGGT	4	-373014	133957761	rs954820	C
chr10	134384982	GGGTCACTCAGGACC	5	-427228	133957761	rs954820	C
chr10	135202708	ATGTTAGTGGGGTCA	6	103444	135306158	rs1536827	C
chr11	257448	AAGGTCAGAAAGGTC	9.18	13261	270715	rs17655730	T
chr11	331155	GGGTGAGCAGGTGCG	6	-60447	270715	rs17655730	T
chr11	448388	GGTGGCGTTGGGGTC	4	141170	589564	rs4963128	?
chr11	611429	AAGGCCACTGAGGGT	5	-9651	601785	rs2396545	?
chr11	613743	GGGTGGGCGGGGACA	6	-11965	601785	rs2396545	?
chr11	694220	GGGGGGCAGGGGGCA	9.18	-92442	601785	rs2396545	?
chr11	705661	AGGGGCAGAGGCTTC	4	-103883	601785	rs2396545	?
chr11	824734	CGGGTCGGCGGGTGC	7	7143	831883	rs35694355	A
chr11	835164	GGGGTCATGGAGGAC	7	-3288	831883	rs35694355	A
chr11	1133461	GAATGACTGGGTTTA	4	-39523	1093945	rs7934606	T
chr11	1142484	AGTTCAATGGGTTTG	8	-48546	1093945	rs7934606	T
chr11	1142874	GGTGCACACAGGGCT	4	-48936	1093945	rs7934606	T
chr11	1239587	TGGGGCACAGGGGGC	9.18	-145649	1093945	rs7934606	T
chr11	1244223	CAGGCCACGCAGGGC	6	-150285	1093945	rs7934606	T
chr11	1275742	TAGGCCACAGGGTGC	7	-181804	1093945	rs7934606	T
chr11	1543125	AGGTGGAAAGGGTTA	4	330941	1874072	rs907611	A
chr11	1594982	GGGTTATTGGGGTTG	8	279084	1874072	rs907611	A
chr11	1785113	GGGTCGCCGAGGCCG	7	88953	1874072	rs907611	A
chr11	1794834	AAGGTCATCCAGTTC	9.18	79232	1874072	rs907611	A
chr11	1851257	CGGTGATGGGGTGCA	9.18	22809	1874072	rs907611	A
chr11	1855554	AGGTGGACGAGTCCA	5	18512	1874072	rs907611	A
chr11	1876431	AGGTGACTAAGGGAA	4	-2366	1874072	rs907611	A
chr11	1914108	AGGTGGGTGAGTGGA	4	-5109	1909006	rs3817198	C
chr11	1914843	AGGTGGGTGGGTGGA	4	-5844	1909006	rs3817198	C
chr11	1938201	AGGGTCACAGGGTGT	8	3739	1941946	rs909116	T
chr11	2223589	AGGTTACGGGGTCCA	9.18	9979	2233574	rs7127900	A
chr11	2234746	TGTCCCTAATGCCCC	8	-1179	2233574	rs7127900	A
chr11	2288693	GGGGTCAAAGGGGTC	9.18	20063	2308762	rs2521263	A
chr11	3030908	GAGGGCAATGGGTTC	9.18	5410	3036324	rs739401	?
chr11	3888699	AAGTTCATTCTGTTC	5	608141	4496846	rs2278170	?
chr11	3915579	AGGGTAAGACAGTCC	5	581261	4496846	rs2278170	?
chr11	5394664	GAGGTATGGGGTTCA	9.18	-21420	5373251	rs5006884	A
chr11	5433743	GGGTCAGGGAGTTCC	9.18	37997	5471746	rs7948471	A
chr11	6215441	GAGGTCATGAGGGTT	9.18	-255691	5959757	rs3858526	C
chr11	6423973	GGGGCAGGAGGTAGA	5	98825	6522804	rs2555155	G
chr11	6624914	AGGGCAGGGAGGCGG	5	-102117	6522804	rs2555155	G
chr11	6625721	GGGGCAGAGGGTTTT	8	-102924	6522804	rs2555155	G
chr11	6947813	GGTTCGGCGAGGTCA	9.18	419276	7367095	rs10769780	?
chr11	7563962	AAGGTCAGCCAGTTC	9.18	-99597	7464372	rs4076555	C
chr11	8704262	CCGGTCACAGAGGCC	5	-41753	8662516	rs11042023	C
chr11	8704428	TGGATGACTAGGGGC	4	-41919	8662516	rs11042023	C
chr11	8710458	GACGCCACTGAGGTC	4	-47949	8662516	rs11042023	C
chr11	9082418	AGGGCAAAGGGGATG	5	26863	9109287	rs2647528	C
chr11	9094935	GGGGCCAATGGGTTT	7	14346	9109287	rs2647528	C
chr11	9406159	AGGCGAAGAGGTTCT	4	-294608	9111558	rs963167	C
chr11	9482928	GAGTGAAAGAGGGGA	4	-371377	9111558	rs963167	C
chr11	9590395	AGGTGAATGGGTTGA	9.18	382661	9973062	rs10500715	T
chr11	9777876	AGGTGGAAGAGTTCA	9.18	195180	9973062	rs10500715	T
chr11	9780545	AGGTCATCTAGGGCG	7	192511	9973062	rs10500715	T
chr11	9984483	GGGTCAGTCAGTGTA	8	-11428	9973062	rs10500715	T
chr11	10329428	GGGGTTACTAGGGGT	7	21104	10350538	rs7129220	G
chr11	10562838	CGGGTCGGTAGGGGC	6	106384	10669228	rs7940646	T
chr11	11371827	CAGAGCACTGGGTCC	6	132395	11504228	rs7940423	?
chr11	11473376	AGGCCACCCAGTGTG	4	30846	11504228	rs7940423	?
chr11	11488235	AAGCTAATGAGTTCA	5	15987	11504228	rs7940423	?
chr11	11538132	GAGTTCAATGGTGTC	6	-33911	11504228	rs7940423	?
chr11	12051678	AGGGTCAAAGAGGTT	9.18	18981	12070665	rs16910421	A
chr11	12171567	CAGGCCACCCGGTGC	9.18	-11913	12159661	rs1994318	A
chr11	12189020	TCACCCCTTCCACCC	6	-29366	12159661	rs1994318	A
chr11	12257234	AAGGTGACCGGGTTC	9.18	-97580	12159661	rs1994318	A
chr11	12746215	AGGCCAGTGAGGCTG	4	-48182	12698040	rs7926971	A
chr11	12830153	GAGGGCAGTGGGGAG	6	-132120	12698040	rs7926971	A
chr11	13032122	GGAGCAACGGGTTCA	8	58814	13090942	rs2727405	A
chr11	13162212	AGTTCACATAGTTCA	9.18	-71277	13090942	rs2727405	A
chr11	13238227	GGGGCAGAGAGGCCC	5	55672	13293905	rs900145	C
chr11	13354307	AGGTCAAGGGGTTGT	7	7211	13361524	rs6486122	?
chr11	13355137	GGGGCATAAGGGGTC	4	6381	13361524	rs6486122	?
chr11	13359834	GGGTCAGGCAGGATA	7	1684	13361524	rs6486122	?
chr11	13650532	GGGGTGACAGACGGC	9.18	-30367	13620172	rs9630182	T
chr11	13883094	AGGGTCACTGGGGAG	9.18	138539	14021639	rs2618516	T
chr11	13945265	GAGGCCACTCGGGTT	6	76368	14021639	rs2618516	T
chr11	14058222	AGTTGAATGAGATCA	4	-36590	14021639	rs2618516	T
chr11	14135918	AGGTCACAGAGTTCA	9.18	-37443	14098482	rs17556665	?
chr11	14330002	GAGGTCATGAAGGGC	9.18	-105663	14224346	rs11023139	?
chr11	14336785	TGACCCTGATCATCT	5	-112446	14224346	rs11023139	?
chr11	14558821	GAGGGTGGTGGGGTC	7	225283	14784110	rs11023332	G
chr11	14655603	TGAGGTACCAGGTTC	8	128501	14784110	rs11023332	G
chr11	14786890	GATGTTATCAGGTTC	6	-2787	14784110	rs11023332	G
chr11	15671888	AGGTCAGCGAGGACC	8	22568	15694462	rs7117858	G
chr11	15759062	AGGTGACTGGGGGCA	9.18	-48985	15710084	rs7108738	T
chr11	16635444	GAGGTCGCCAAGGCT	4	-231940	16403511	rs4756846	C
chr11	17008234	AAGGTTACTCAGGTT	6	365	17008605	rs11024102	G
chr11	17085082	GATGTCACTGGGGTT	5	75060	17160148	rs4356203	?
chr11	18022352	AGGTCATCTAGTCCA	8	243441	18265799	rs12282742	?
chr11	18115758	GGGTTAGAGAGTACA	9.18	150035	18265799	rs12282742	?
chr11	18127739	GGGGTGGGGGAGGTC	8	138054	18265799	rs12282742	?
chr11	19788558	TGGGGCATCAGGTTC	9.18	-188594	19599971	rs10741780	?
chr11	20215205	GGGGTTAATAGGGAC	8	141233	20356444	rs7128099	G
chr11	20408843	GGCGCACAGAGGACA	4	-30726	20378124	rs11025523	A
chr11	21567315	AGGGGCACTGAGTTC	9.18	-2243	21565079	rs12279250	C
chr11	21582308	AAGTTCATGCAGGTG	7	-17236	21565079	rs12279250	C
chr11	21953381	GGGTCAAAGAGGTCA	9.18	-56508	21896880	rs11026318	A
chr11	22851461	GAGGCGAGGCGGGGC	5	-8313	22843155	rs712022	?
chr11	22897605	AGTTTCATGAAGGTT	4	-54457	22843155	rs712022	?
chr11	22952953	GGGTGAGGCAGGGCA	8	91633	23044592	rs10833905	?
chr11	26059992	AGGTCATTGAGGGTA	9.18	545333	26605331	rs12295638	C
chr11	27111403	AAGGTCATTTGGGTT	6	394268	27505677	rs10835187	T
chr11	27314124	TAGGTCGTGGGGTTC	6	191547	27505677	rs10835187	T
chr11	27694492	AAGTCACCAAGTTCA	9.18	-14583	27679916	rs6265	C
chr11	27948635	AAGGCAATAGGGTTA	6	60822	28009463	rs1568889	?
chr11	27955905	GTGCCACAGGGTTCA	7	53552	28009463	rs1568889	?
chr11	31968842	TGAGTCATGCAGGTT	5	-63315	31905534	rs652722	C
chr11	32353034	GGGTCAGAGGGTTCG	9.18	11147	32364187	rs2057178	?
chr11	32404432	AGGGTCATGCAGTTC	9.18	-40252	32364187	rs2057178	?
chr11	33456845	AGTTCAGCAAGTTCA	9.18	131359	33588210	rs10437629	?
chr11	33706048	GAGGTCATGAGGTTT	9.18	100768	33806822	rs11825259	A
chr11	33709296	GAGTCAATGAGTTCA	9.18	97520	33806822	rs11825259	A
chr11	33879595	AGTTCATGGGGGCGG	4	-10995	33868607	rs11032423	?
chr11	33891406	AGGGCAGAGAGGGGG	7	-22806	33868607	rs11032423	?
chr11	33915483	TGGGTAAGCAGGTCC	5	-46883	33868607	rs11032423	?
chr11	34253391	GGGGTTATAGGGTTT	7	301794	34555191	rs836132	C
chr11	34255896	AAGGCCAGGGAGGGG	6	299289	34555191	rs836132	C
chr11	34261723	GAGGGCAGTGGGGGG	8	293462	34555191	rs836132	C
chr11	34262542	AGTTCACAGGGTTTT	8	292643	34555191	rs836132	C
chr11	34280920	AGGGTTGCTGGGTAC	6	274265	34555191	rs836132	C
chr11	34622113	GGGGTGGAGAGGGAC	5	-16685	34605435	rs5028798	?
chr11	34625158	TAGGTAAATGGGTTC	6	-19730	34605435	rs5028798	?
chr11	34626663	GAGGGCACGCAGTTC	9.18	-21235	34605435	rs5028798	?
chr11	34645145	AGGTTAAAAGGTTTA	9.18	10212	34655363	rs286913	?
chr11	34653796	AGAGCAACAGGTGCA	4	1561	34655363	rs286913	?
chr11	34805197	GGGTTCATTCAGTTC	9.18	646	34805849	rs7929679	G
chr11	34805702	GGAGGCACTGAGGTC	9.18	141	34805849	rs7929679	G
chr11	34806149	GGTTTGGAGAGGTCA	7	-307	34805849	rs7929679	G
chr11	34847509	AGGTCATTGTGTGTG	4	-13312	34834204	rs12793173	C
chr11	35149039	TGGGTCAATGAGTTT	9.18	6687	35155732	rs2785173	T
chr11	35204050	AGGGAAGGGAGTCCA	5	-48325	35155732	rs2785173	T
chr11	35412842	GGGTTCACAAAGTTT	7	-83234	35329615	rs3794087	?
chr11	35614838	AGTGTCAGCTGGGGC	4	-75576	35539269	rs650950	G
chr11	35653925	AGTTTACTGAGTTCA	9.18	47305	35701236	rs7928794	?
chr11	36310992	AGGGAAGCGAGGTCA	6	-609763	35701236	rs7928794	?
chr11	36317141	GAGCGAATGAGGTCA	9.18	-615912	35701236	rs7928794	?
chr11	36318686	GGGTCACACAGTTGT	6	-617457	35701236	rs7928794	?
chr11	36383099	AGTTCAAAAAGTTTG	9.18	629432	37012537	rs391317	?
chr11	36385393	TGGTTGAAAGGGTTC	5	627138	37012537	rs391317	?
chr11	36395221	AAGTTTAAAGAGGTT	8	617310	37012537	rs391317	?
chr11	36563643	AGGCCTCTGAGTTCA	5	448888	37012537	rs391317	?
chr11	36765616	CAGTTCAGGGAGGCC	9.18	246915	37012537	rs391317	?
chr11	36765672	GGGTTCATGGATTTC	9.18	246859	37012537	rs391317	?
chr11	37525678	GATGTGATGAGGTCC	4	345297	37870981	rs16930685	C
chr11	42190762	AAGGTCACTCAGTCC	8	125118	42315886	rs7394570	?
chr11	43093151	GAGTTCTCTGAGTCC	4	-7064	43086094	rs10501293	?
chr11	43665812	GAGGCAGGGAGTTGA	9.18	62512	43728330	rs11037575	C
chr11	43702089	GGGTGAGACAGGGCG	7	26235	43728330	rs11037575	C
chr11	43702090	GGGTGAGACAGGGCG	7	26234	43728330	rs11037575	C
chr11	44650335	AGGGTTGCTGAGTCC	7	-47014	44603328	rs730129	T
chr11	44659208	TGGTCAATGGGTACA	4	-55887	44603328	rs730129	T
chr11	44883936	AGGGCCAGGAGGTTT	6	-40809	44843134	rs11038167	?
chr11	45323135	AGGTTCATTTGGTTT	4	-95575	45227567	rs17723470	T
chr11	45540824	AAGGTCACAGGGTTT	9.18	-12715	45528116	rs1488665	A
chr11	45568108	AGGTCATTCGGGTCA	9.18	-39999	45528116	rs1488665	A
chr11	46274178	AGGTCACTGGGGCTA	9.18	105258	46379442	rs11038871	C
chr11	46324677	AGGGCAGCCAGGGCT	5	54759	46379442	rs11038871	C
chr11	46331589	AGGTGAACCAGTTCC	6	47847	46379442	rs11038871	C
chr11	46402791	AGGGGAGCGGGTCCC	5	-23356	46379442	rs11038871	C
chr11	46504857	TAGGTGACTGGGGCC	5	-125422	46379442	rs11038871	C
chr11	46963988	AGGGCGTGAGGTTTA	6	-70887	46893108	rs2306029	C
chr11	47170524	AAGTCAGTAGGTTCA	9.18	-43378	47127153	rs7117404	G
chr11	47201276	GGGGTCCTTGAGGGC	6	73782	47275064	rs10838681	G
chr11	47259517	TGGGTCATAGAGCTG	4	15541	47275064	rs10838681	G
chr11	47736843	CACACTGCTTGGCCT	7	-73801	47663049	rs10838738	G
chr11	47927358	GGGTCAATGAGGGCA	9.18	163939	48091303	rs10838798	T
chr11	48015235	GAGGTCAGGCAGGGC	7	76062	48091303	rs10838798	T
chr11	48025624	AGGTCATCAGGTGCT	8	65673	48091303	rs10838798	T
chr11	48329478	GGGGTTAAAGAGGGC	9.18	2544	48332028	rs12282928	?
chr11	50158928	CAGGACAGTGGGTTC	7	-599763	49559172	rs1814175	T
chr11	55425689	GTTTCAGAGAGGTGA	5	-289477	55136219	rs7927370	?
chr11	56713421	GGGGTCAGGGAGTTC	9.18	-247329	56466099	rs1397048	?
chr11	57091686	AGGTCGGCAGGGACA	7	111317	57203009	rs11229030	C
chr11	57192433	TGAGTCAGAAGGTTC	7	10570	57203009	rs11229030	C
chr11	57435359	GAGTGAGCGGGGTTG	5	-69643	57365723	rs28362944	G
chr11	57508795	GAGGGGACAGGGGAC	6	-143079	57365723	rs28362944	G
chr11	57792132	AGGGTCACACGGGGC	9.18	268054	58060192	rs12289961	T
chr11	57932034	GGTTCACCTGGTCCA	7	128152	58060192	rs12289961	T
chr11	58346317	GGGGGAAAAAGGTCA	8	1442	58347765	rs948562	G
chr11	59324879	AGGGTACTGGGGAGA	5	-100742	59224144	rs7943953	?
chr11	59327825	GAGGGTCCAGGGTTC	4	-103688	59224144	rs7943953	?
chr11	59333689	GAGGATACTGGGGAC	4	-109552	59224144	rs7943953	?
chr11	59474715	GGGGTCAGAGGGCTC	5	158772	59633493	rs526934	?
chr11	59570287	GGATCAGATGGTTCA	6	63200	59633493	rs526934	?
chr11	60223353	GAGTTCAGTGGGTGC	9.18	-188931	60034429	rs4938933	?
chr11	60677941	GAGGGGGGAGAGGAC	5	82665	60760612	rs17824933	G
chr11	60681355	TGGGTCATGTAGTTC	6	79251	60760612	rs17824933	G
chr11	60692337	AGGTCGGAGAGTTCT	8	68269	60760612	rs17824933	G
chr11	60917529	AGGTTCAGCAGGTTC	9.18	-85254	60832282	rs650258	G
chr11	60928955	CGTTGCAAGGGGGTC	4	-96680	60832282	rs650258	G
chr11	60929005	GCGGCCAACGGGGTC	4	-96730	60832282	rs650258	G
chr11	61354406	AGGTGAAGCCAGTTC	8	63060	61417472	rs1692120	A
chr11	61453027	GGGTTAGTGAGGGCA	9.18	-35562	61417472	rs1692120	A
chr11	61536175	GGTTCACGCAGGACG	6	15175	61551356	rs174535	T
chr11	61582927	CGGGTCACCAGGTTC	8	-11456	61571478	rs174550	?
chr11	61731130	AGGGCAACAATTTCA	4	-8492	61722645	rs1109748	A
chr11	61811144	AAGGTCATCAGGGGT	9.18	4653	61815803	rs4963452	T
chr11	61812441	ATGTCACAAGGTTGA	9.18	3356	61815803	rs4963452	T
chr11	62321117	CAGGGCACGGAGTGT	8	-121307	62199817	rs17157266	C
chr11	62324678	AGGTGCAGCTGGTGC	6	-124868	62199817	rs17157266	C
chr11	62380635	AGGGTATTGGGGTCA	8	-180825	62199817	rs17157266	C
chr11	62389612	AAGGCGGGGGGGTGC	4	-189802	62199817	rs17157266	C
chr11	62433757	GGGTCACAGAGTGAG	4	-233947	62199817	rs17157266	C
chr11	62477102	ACGTCACGGAGTTTA	5	-277292	62199817	rs17157266	C
chr11	62559200	AGGTCGAAGGGGCCA	7	212182	62771388	rs11231299	A
chr11	62559403	AGGTGAGCAGGGGCC	5	211979	62771388	rs11231299	A
chr11	62573087	GGGTTCCGCAAGTTC	5	198295	62771388	rs11231299	A
chr11	62607054	GAGGCAGACAGTTCA	7	164328	62771388	rs11231299	A
chr11	62648420	GGGTCCGAGGGTCCA	5	122962	62771388	rs11231299	A
chr11	62657110	GGTGCAGAGAGTTTG	7	114272	62771388	rs11231299	A
chr11	63202871	GAGGTACCGGGTTCA	5	-29194	63173684	rs7101446	T
chr11	63438616	GGGGTCACTCGGTTT	7	153999	63592621	rs10897449	T
chr11	63536510	AGGTGGCGAGGGGCG	9.18	56105	63592621	rs10897449	T
chr11	63655081	AGGTCACGGAGTTCC	9.18	-62467	63592621	rs10897449	T
chr11	63889264	GGGGCCGCTGAGGTT	6	74677	63963947	rs11607165	?
chr11	63994312	AGGGTGGCTGAGTGC	8	-2518	63991801	rs1059440	?
chr11	63994313	AGGGTGGCTGAGTGC	8	-2519	63991801	rs1059440	?
chr11	64007717	AAAGTGAGGAGGTGC	6	-15923	63991801	rs1059440	?
chr11	64008418	AAGTGACGCAGGGCA	5	-16624	63991801	rs1059440	?
chr11	64013407	GAGTCATGGGGGTGG	6	-21613	63991801	rs1059440	?
chr11	64037537	AGGGAATCTGGGTCA	4	11369	64048912	rs477895	T
chr11	64052851	AGGTGAGCAGGGCCG	5	-3946	64048912	rs477895	T
chr11	64084423	GAAGTGATAGAGGGC	7	12804	64097233	rs694739	A
chr11	64107558	GATGCAGGGAGGTGA	4	-88	64107477	rs479777	?
chr11	64140605	GGCTCATTGGGTGGA	4	9759	64150370	rs559928	C
chr11	64611061	AAAGGCACGGGGGCC	4	-26837	64584231	rs470763	G
chr11	64618766	GGGTTCAGGGAGGAC	6	-34542	64584231	rs470763	G
chr11	64624295	AGGCCACAGGGTTTT	7	-40071	64584231	rs470763	G
chr11	64636979	AGTGTCAGCTGGTTC	6	-52755	64584231	rs470763	G
chr11	64638244	AAGGGCAGCTGGGTC	5	-54020	64584231	rs470763	G
chr11	64795150	GGGGCGCCGAGTTTT	4	-210926	64584231	rs470763	G
chr11	64864287	GGGGTTACTAGGTTC	9.18	-280063	64584231	rs470763	G
chr11	65029080	AGGGCAAAAGGGTGA	7	220059	65249145	rs17146964	G
chr11	65101275	CGGGGTACCAGGTTC	4	147864	65249145	rs17146964	G
chr11	65130066	AGGTCAGAGAGGTGG	9.18	119073	65249145	rs17146964	G
chr11	65133961	GGAGCAGGCAGGTCG	4	115178	65249145	rs17146964	G
chr11	65149456	AGGAGACAGAGTTGA	4	99683	65249145	rs17146964	G
chr11	65149602	CAGGTGGCCAGGGTC	6	99537	65249145	rs17146964	G
chr11	65189215	AGTTCACCAGGTTTG	8	59924	65249145	rs17146964	G
chr11	65190213	CGCGTCACCGGGGTC	6	58926	65249145	rs17146964	G
chr11	65190214	CGCGTCACCGGGGTC	6	58925	65249145	rs17146964	G
chr11	65191937	GAGGTCACGGGGCTC	6	57202	65249145	rs17146964	G
chr11	65195467	GGAGGCAAGGAGGGT	5	53672	65249145	rs17146964	G
chr11	65195468	GGAGGCAAGGAGGGT	5	53671	65249145	rs17146964	G
chr11	65196130	AGATGAACAGGTACA	4	53009	65249145	rs17146964	G
chr11	65198998	AGTGCACAAGGGTTC	5	50141	65249145	rs17146964	G
chr11	65257027	AGGGCAAAGAGGAGG	5	3613	65260646	rs600231	A
chr11	65314012	GAGTGCGCCGAGGGC	6	22801	65336819	rs3782089	T
chr11	65314013	GAGTGCGCCGAGGGC	6	22800	65336819	rs3782089	T
chr11	65320050	GGAGTCAATGGGGTC	9.18	16763	65336819	rs3782089	T
chr11	65342128	GGGTGGCAGAGGCCG	5	-5316	65336819	rs3782089	T
chr11	65343076	GGGCCACCGAGGTTA	7	-6264	65336819	rs3782089	T
chr11	65355524	GGGTGAGTGGGGGTT	9.18	-5775	65349756	rs6591182	A
chr11	65355686	GGGTCGTGGAGGTCA	9.18	-5937	65349756	rs6591182	A
chr11	65355905	GTGTCAGAGAGGCCT	9.18	-6156	65349756	rs6591182	A
chr11	65381690	GAAGGGAGCGGGGTC	5	-31941	65349756	rs6591182	A
chr11	65619657	TAGTTCAGGGAGGGC	9.18	-36598	65583066	rs3903072	G
chr11	65621856	AAGTTTATGAGGGTC	8	34702	65656564	rs2231884	T
chr11	65683485	AGGTGGCGGGGTGCA	8	-26928	65656564	rs2231884	T
chr11	65686788	AGGGCACTAGGGCCC	6	-30231	65656564	rs2231884	T
chr11	65905243	AGGTTAAAAAGTGCT	5	-10084	65895166	rs564343	A
chr11	65990291	AAGGGCAGCCAGGGG	5	-95132	65895166	rs564343	A
chr11	66085912	AGGGCAATGAGTCCA	9.18	-190753	65895166	rs564343	A
chr11	66360716	TGGTGACTGGGTCCA	4	-25415	66335308	rs2242663	T
chr11	66494896	GGGTCAATGGGGTAA	8	56100	66551002	rs10896135	G
chr11	66790167	AGGCTCAGAGAGGTG	9.18	35987	66826160	rs7112925	T
chr11	66849104	AGGGCAGCAGGGCCC	5	-22951	66826160	rs7112925	T
chr11	66888562	AGAGCAGAAAGGTCC	4	-62409	66826160	rs7112925	T
chr11	67007839	AGGTCAGGGGGTCGA	9.18	-181686	66826160	rs7112925	T
chr11	67056295	AGGGGAGCCGGGGCG	5	-230142	66826160	rs7112925	T
chr11	67069660	GGGTGGACCGGGGGC	4	-243507	66826160	rs7112925	T
chr11	67085130	GAGGCCGCGAAGGTC	4	-258977	66826160	rs7112925	T
chr11	67121019	AAGTCGCCGGGGTCC	5	-294866	66826160	rs7112925	T
chr11	67141872	AGTTCACAAGGTTCT	8	-315719	66826160	rs7112925	T
chr11	67157092	AGGGGGCAGGGTGGA	4	-330939	66826160	rs7112925	T
chr11	67188447	AGGGCCACTGGGGTC	9.18	-362294	66826160	rs7112925	T
chr11	67201819	GAGTGGGGAGGGGTC	6	-375666	66826160	rs7112925	T
chr11	67205211	AGGGGCAGGTGGGGT	5	-379058	66826160	rs7112925	T
chr11	67398179	AGGTCGATCGGTGCG	6	316843	67715028	rs308309	C
chr11	67771733	GAGGTGGCTGAGTGG	4	-56712	67715028	rs308309	C
chr11	67981402	AAGGGCAGCGAGGGC	9.18	-49648	67931761	rs4930561	G
chr11	68039707	GGGTCCCGGGGTGCG	5	-107953	67931761	rs4930561	G
chr11	68065694	GGCTCAGCGAGGGCA	5	126646	68192346	rs599083	G
chr11	68070425	AGGTCATGGGGTGCT	8	121915	68192346	rs599083	G
chr11	68671886	GGGGGCAGCCAGTGC	8	-109565	68562328	rs17610395	?
chr11	68823947	AGGTGAGAGAGGGTA	8	16207	68840160	rs3750965	?
chr11	69055750	GAGATAAGAAAGTTC	5	-59799	68995958	rs7130881	G
chr11	69062935	AAGGTCAGGAAGGAC	9.18	-66984	68995958	rs7130881	G
chr11	69064882	GGGGGCATTCAGGGC	5	-68931	68995958	rs7130881	G
chr11	69066139	AGGTTACGGAGTGGT	5	-70188	68995958	rs7130881	G
chr11	69069239	GAGGTGACAGTGGTG	4	-73288	68995958	rs7130881	G
chr11	69069330	TGCCCTCCACACCCT	5	-73379	68995958	rs7130881	G
chr11	69294790	GGGGCTGATGAGTTT	4	33968	69328764	rs614367	T
chr11	69316475	GGGGCCAGTGGGTTC	8	12283	69328764	rs614367	T
chr11	69317488	AGGTCAGTGGGTTCA	9.18	11270	69328764	rs614367	T
chr11	69453116	GGGGGCGGGTGGTGC	4	4171	69457293	rs1352075	A
chr11	69500721	TGCCTTCGGTGCCCC	9.18	-37818	69462910	rs603965	G
chr11	69720627	GGGGCACAGGGTTCC	9.18	-118222	69602412	rs10796849	C
chr11	69816663	GAGGTCACAGAGTTC	9.18	-214258	69602412	rs10796849	C
chr11	70995034	AAGGTCAAGAAGGCT	5	-149837	70845204	rs35198051	A
chr11	71010200	GGGGTCATCAGGGTT	9.18	157243	71167449	rs12785878	?
chr11	71736368	GGGTTGAAGCAGTTC	4	513749	72250123	rs12418204	G
chr11	71781098	AGGTCAACGGGGTGA	9.18	469019	72250123	rs12418204	G
chr11	71823970	GGGGTTAAACGGGGC	8	426147	72250123	rs12418204	G
chr11	72145425	GGGGCCATGGAGGTG	4	104692	72250123	rs12418204	G
chr11	72323384	GGGTGAAGGAGGTCA	9.18	50106	72373496	rs3781913	T
chr11	72343613	TGGGTGAGTGGGGTC	9.18	29877	72373496	rs3781913	T
chr11	72354322	GGGTCACCGGGGTCA	9.18	19168	72373496	rs3781913	T
chr11	72853693	TGGGGGAGGGAGGGC	7	9998	72863697	rs11235667	G
chr11	72864084	GAAGTGAAAGGGTTG	5	-394	72863697	rs11235667	G
chr11	72904968	GGAGGTGCCGAGTTC	4	-10127	72894848	rs1791933	?
chr11	72908348	GGGTCATAGGGTTTA	9.18	-13507	72894848	rs1791933	?
chr11	72948050	GAGGTCAGAGGGGGC	9.18	-53209	72894848	rs1791933	?
chr11	73083436	GAGGTCATCCAGGTC	8	-46962	73036481	rs2027760	A
chr11	73088153	GGGTCACTGGGGTCA	9.18	-51679	73036481	rs2027760	A
chr11	73088299	GGGTCAAGTGGTGTC	9.18	-51825	73036481	rs2027760	A
chr11	73096287	GGGGTCACCCGGGCC	6	-59813	73036481	rs2027760	A
chr11	73683896	CAAGTCAGCTGGTTC	7	-206858	73477045	rs1723838	A
chr11	73882190	AAGTCGTCGGGTTCC	5	286215	74168411	rs2270676	G
chr11	73967050	GGTTCATCAGGTTCA	9.18	201355	74168411	rs2270676	G
chr11	74138629	CAGGTCACAGAGTTC	9.18	29776	74168411	rs2270676	G
chr11	74811515	GGGTGTAACAGGGTC	6	160036	74971557	rs17133858	T
chr11	75210690	GGTTGAACAAGTTCA	8	65482	75276178	rs606452	C
chr11	75512651	GAGGGCTCAGAGGGC	7	-230606	75282052	rs634552	T
chr11	75628044	GAGGTCACAAGGTTT	9.18	281569	75909619	rs4944092	G
chr11	75860476	GGGTGAAACGGGGCC	6	49137	75909619	rs4944092	G
chr11	75947019	AGTTGGGTGGGGGCG	5	-37407	75909619	rs4944092	G
chr11	75994248	TGCCCTTGGGGACCC	5	-84636	75909619	rs4944092	G
chr11	76339602	GAGGGCATCTGGTTC	9.18	-7399	76332210	rs11236809	G
chr11	76348689	GGTTCACTGAGGCGA	8	-16486	76332210	rs11236809	G
chr11	76384040	AAGGTCAGGAAGGCT	7	-51837	76332210	rs11236809	G
chr11	76411759	GGGTGACTCAGGGCA	9.18	-79556	76332210	rs11236809	G
chr11	76480673	CAGGTGAGTTGGGGC	6	-148470	76332210	rs11236809	G
chr11	76482261	GAGGGTGGAAGGGGC	4	-150058	76332210	rs11236809	G
chr11	76483013	GGGGTGAATCAGTTC	9.18	-150810	76332210	rs11236809	G
chr11	76799493	GGTTCAGTGGGGTCA	9.18	23985	76823484	rs3781684	?
chr11	77988835	AGGTCAAACAGTGCA	9.18	102309	78091150	rs2373115	G
chr11	78021736	AGTTCACCAAGGCGA	5	69408	78091150	rs2373115	G
chr11	78108618	AGGGCACAGAGGTGA	9.18	-13252	78095373	rs10899489	A
chr11	78400607	AGGTCAGAGAGTTCA	9.18	258532	78659145	rs11826937	A
chr11	78861428	AGTTTAGAAAGGTCA	9.18	131252	78992686	rs1151200	G
chr11	79874591	AAGTCAATGGGTCCA	9.18	183882	80058479	rs7395555	C
chr11	84576544	GGGTCAGAGAGTTTG	9.18	-158705	84417846	rs10501570	?
chr11	84978022	AAGTCCACTGAGTTT	6	39448	85017476	rs17148090	?
chr11	85393458	AGGGCATTAGGGTGA	8	-228714	85164751	rs10898392	T
chr11	85659091	GAGGTCAGCGAGTTG	9.18	18374	85677471	rs17817600	?
chr11	86157743	AGGTGATGGGGTTCA	9.18	-101849	86055901	rs6592284	?
chr11	86158095	GAGGTCAGCGGGGAG	9.18	-102201	86055901	rs6592284	?
chr11	86304065	GGGTTACAAGGTTTC	6	110211	86414282	rs2512987	T
chr11	86429268	AGAGGCAAGAAGTTC	4	-14993	86414282	rs2512987	T
chr11	87147411	AGGGTCAGCCAGGTC	9.18	-21980	87125438	rs6592362	A
chr11	87148341	AAGTTGACAGAGTTC	9.18	-22910	87125438	rs6592362	A
chr11	87201184	AGTTCATTGGGGGTA	9.18	-75753	87125438	rs6592362	A
chr11	87847801	AAGTTCAAAGAGGTC	9.18	-28381	87819427	rs1386330	?
chr11	91033402	GGGTCACTTGGGTCA	9.18	-77195	90956214	rs4491175	T
chr11	93451487	AAGGGCAGACAGTAC	7	252556	93704049	rs11825709	G
chr11	93474592	GAGGTCGGGAGGGTG	5	229451	93704049	rs11825709	G
chr11	94278472	GGGGCAGCCGGTGCC	4	-6816	94271663	rs11020821	C
chr11	94307891	GAGGTCATGGCGGGC	4	4426	94312323	rs2212361	C
chr11	95079029	ATGGCATTAGGTTCA	5	232387	95311422	rs4409785	C
chr11	95890177	AGGCAAAAGGGTTCA	6	-23484	95866700	rs10765792	?
chr11	95919967	GGGGCTATTGGGTTC	8	-53274	95866700	rs10765792	?
chr11	95948508	GGTGTTAAAGAGGTC	8	43615	95992129	rs11021499	A
chr11	95948803	GGGTTCAGTGGGCTT	5	43320	95992129	rs11021499	A
chr11	96144710	TGAGGTACCGGGTTC	5	-36289	96108428	rs7118648	G
chr11	99974349	AAGGTGAATGGGTTC	9.18	69065	100043420	rs12803066	?
chr11	101741285	AAGGGCATGAAGGTC	9.18	267989	102009280	rs11225148	G
chr11	102301344	ATGGCAGAGAGGGCA	5	100311	102401661	rs11568818	A
chr11	102340156	AGGTCAAAGAGGTTG	9.18	61499	102401661	rs11568818	A
chr11	102470545	GGGTTCAGTGAGGTG	8	-68891	102401661	rs11568818	A
chr11	102470546	GGGTTCAGTGAGGTG	8	-68892	102401661	rs11568818	A
chr11	103396051	GGGTCACTAAGTTCA	9.18	22101	103418158	rs716274	G
chr11	103530218	GGGGCAGAAGGTTTG	9.18	142	103530366	rs4554859	G
chr11	103530219	GGGGCAGAAGGTTTG	9.18	141	103530366	rs4554859	G
chr11	103774918	CAGGTTAAGAGGTTT	4	33228	103808152	rs10895547	T
chr11	104119307	GAGGCCATTGAGGCC	9.18	214926	104334239	rs11226373	G
chr11	105304974	GAGTTCACAGAGTTC	9.18	251618	105556598	rs11601239	C
chr11	105612608	AGGTCAAAGGGTACA	9.18	-56017	105556598	rs11601239	C
chr11	108361617	AGGTCATCAGGTTTA	9.18	-78463	108283161	rs11212617	A
chr11	108533579	CAAGGCAGGAAGTTC	6	-250425	108283161	rs11212617	A
chr11	111156349	AAGGCCACGGAGGTT	8	15354	111171709	rs3802842	?
chr11	111218177	GATGGGACTGGGTCC	4	-46475	111171709	rs3802842	?
chr11	111223136	GGGTGAGCCAGTTCC	5	-51434	111171709	rs3802842	?
chr11	111231068	AAGTTCAACCAGGGC	8	44059	111275133	rs4938534	A
chr11	111293974	TAGGGGAGAGAGTGC	4	-18848	111275133	rs4938534	A
chr11	111895878	AGGGTGAGACGGGGC	5	127943	112023827	rs1834481	G
chr11	111944906	GAGGTTGACGGGTGC	7	78915	112023827	rs1834481	G
chr11	113203547	GAGGTCAGCTAGGGC	9.18	93066	113296619	rs1079596	?
chr11	115262569	GGGGTCTGTAAGTTG	4	39296	115301871	rs220836	G
chr11	115484871	GGTTGAAAGGGTTCA	8	-86132	115398746	rs7483296	T
chr11	116412194	GGGTCAATTAGTGCA	8	-11819	116400382	rs7941534	?
chr11	117031589	GGTTTGTTGAGTTGA	6	5766	117037361	rs7112513	?
chr11	117468015	AAGGTGACTGAGGCC	8	63710	117531731	rs10892151	A
chr11	117685645	AGGACACCGGGTTCC	5	-153921	117531731	rs10892151	A
chr11	117686298	AGGGAACCAAGTTTA	5	-154574	117531731	rs10892151	A
chr11	117881826	CACCCTCTGTCCCCT	6	-30781	117851052	rs58603829	A
chr11	118230225	AGGCTCACCGGGGGG	4	11764	118241995	rs502514	G
chr11	118281370	GGGGTTGATGAGGAC	6	-39382	118241995	rs502514	G
chr11	118298337	AAGGTAAAAGGGGGC	8	43306	118341649	rs7948661	C
chr11	118308176	GGGTTCATCGGGTTT	7	33467	118341649	rs7948661	C
chr11	118488820	AGGGTCACTGGGGCC	9.18	-11460	118477367	rs498872	?
chr11	118575409	GTGTCAAAGGGTTCA	9.18	-741	118574675	rs494459	T
chr11	118712298	AAAGCAGTGGGGGCA	4	-13768	118698537	rs638893	C
chr11	118743239	GGGGCAGCAGGGCCG	6	527	118743772	rs6421571	C
chr11	118763370	GGGTGATGGGGGGGG	5	-9024	118754353	rs630923	C
chr11	118797073	AGGTCCTTGAGGACA	5	-42727	118754353	rs630923	C
chr11	118800435	CGGGGCACAAGGTGT	4	-46089	118754353	rs630923	C
chr11	118827491	GGTTCACAGAGTGGA	9.18	-73145	118754353	rs630923	C
chr11	118965158	AAGGTGAGTGAGGCC	6	134742	119099906	rs4938642	C
chr11	118966220	GAGGGCGCAGAGGTG	4	133680	119099906	rs4938642	C
chr11	119039380	AGGTCACTGGGTGTC	9.18	60520	119099906	rs4938642	C
chr11	119238834	AAGGGCAGTGGGTTT	9.18	-3437	119235404	rs2195525	T
chr11	119409666	AGGTGACTAGGGTTA	9.18	-174269	119235404	rs2195525	T
chr11	119717354	GAGGTGATTAGGTTT	9.18	309388	120026748	rs2084898	A
chr11	120056396	AGGGCAATGGGGTCA	9.18	-15961	120040442	rs2444240	T
chr11	120164846	ATGTCAGAGAGTTCA	9.18	-124411	120040442	rs2444240	T
chr11	120484733	GAGGGAACAGAGGGC	7	35890	120520629	rs4245040	?
chr11	120796887	AGGTCCAGGCAGGTT	4	12567	120809460	rs12797755	?
chr11	121243512	AGTTCAGAGAGGTCA	9.18	198	121243716	rs72991	?
chr11	121301247	GAGGTAAGGAGGGCA	5	-57538	121243716	rs72991	?
chr11	121438004	GGGTCAAAGAGGCCC	8	-2424	121435587	rs11218343	?
chr11	121758475	AGTGTCAGAGGGTTC	9.18	196176	121954657	rs7121446	G
chr11	122080772	AGTGCAGAAAGTTCA	9.18	-50589	122030190	rs577948	G
chr11	122394842	AGTTCATTGGGTGCA	9.18	127527	122522375	rs7941030	C
chr11	122518469	GGGTCACAGAGGACA	9.18	3900	122522375	rs7941030	C
chr11	122649949	GGTTCACGGGGGCCA	9.18	-127581	122522375	rs7941030	C
chr11	122925953	AGGTCATGGAGTTTC	7	-52884	122873076	rs2126200	C
chr11	122933145	GGGGTAACTGAGGAC	5	-60076	122873076	rs2126200	C
chr11	123252837	GGGGAAGGGAGTTCA	8	108554	123361397	rs735665	A
chr11	124633213	GAGGGCGCAGAGGTG	4	-26935	124606285	rs12807809	T
chr11	124932958	GAGGCAGAAAGTGCA	5	237675	125170639	rs1426153	?
chr11	124940772	GAGGTCAATGAGGTG	8	229861	125170639	rs1426153	?
chr11	124942147	AGGTCAATAAAGTTA	4	228486	125170639	rs1426153	?
chr11	125173432	GGATCAGGGAGTTCA	8	-846	125172593	rs750338	C
chr11	125175247	CAGGTCAGTGTGGTT	9.18	-2661	125172593	rs750338	C
chr11	126042683	GGGTTACGCAGGACA	5	-12075	126030615	rs10501858	?
chr11	128183490	GGTCAACTGAGGTCA	5	3386	128186882	rs10893845	T
chr11	128206403	AAAGTCAGAGAGGAC	8	1	128206410	rs6590322	?
chr11	128326684	GAGGTCATCAGGTTC	9.18	2269	128328959	rs1128334	A
chr11	128338407	AAGTGAACAGGGTCA	6	-9455	128328959	rs1128334	A
chr11	128343729	GGGTCATCTGGGACA	7	-14777	128328959	rs1128334	A
chr11	128364654	GAGGTCAGTAAGGCC	9.18	16314	128380974	rs11221332	A
chr11	128494506	TGAAGCCAGTCACCC	5	-1774	128492739	rs4937362	T
chr11	128604557	ATGTCAGGGAGGCCT	4	-18409	128586155	rs654723	A
chr11	128627213	GAGGTTGTTGGGTCC	4	-41065	128586155	rs654723	A
chr11	128627816	CAGGTTACCTGGGTG	4	-41668	128586155	rs654723	A
chr11	128711789	GAGGTCAGTGAGGGC	9.18	104426	128816221	rs11221522	A
chr11	128894153	GGGGTTGATGGGTGG	5	-77939	128816221	rs11221522	A
chr11	129214729	TGAGGTACTGGGTTC	9.18	246436	129461171	rs11820646	C
chr11	129511864	GAGGTGATTGGGTTC	9.18	-38181	129473690	rs7107217	C
chr11	130015360	AGGTGAACAGGTTGG	5	257864	130273230	rs11222084	T
chr11	130016451	AAGGTGGGCAGGGCC	5	256773	130273230	rs11222084	T
chr11	130051593	AAGGTCACAAAGTTA	7	221631	130273230	rs11222084	T
chr11	130185787	AGGTCATAGGGGTTC	9.18	87437	130273230	rs11222084	T
chr11	130501234	CAGGCACAGGGTTCA	4	127882	130629122	rs10894239	A
chr11	130608180	AGATCAAGGAGTGTC	4	20936	130629122	rs10894239	A
chr11	130854254	GAGGTACCGGGTTCA	9.18	-23513	130830748	rs10894294	?
chr11	130979405	TGGGTCTCTGAGTTC	6	-148664	130830748	rs10894294	?
chr11	131915954	GAGGTCATACAGTTT	8	94157	132010117	rs4468361	T
chr11	131928552	GGGGCAGGGAGTTCA	9.18	81559	132010117	rs4468361	T
chr12	215555	AGAGCACATAGGTTA	4	4427	219988	rs2011738	G
chr12	221037	TGGGTCTCTGAGTCC	4	-1056	219988	rs2011738	G
chr12	252837	CGTTCATGCAGGGCA	8	-32856	219988	rs2011738	G
chr12	262605	AGGTCACCTGGTCCA	9.18	-42624	219988	rs2011738	G
chr12	648146	GGCTCAGAGAGGTCA	9.18	-96603	551550	rs1048466	G
chr12	684495	CAGGGCACAGGGTTC	9.18	98983	783484	rs12425791	A
chr12	685389	AGGCCACGTGGGGCG	5	98089	783484	rs12425791	A
chr12	860635	AGAGCACAGGGGTCC	5	-77158	783484	rs12425791	A
chr12	1090474	GGGTGACAGAGTGCA	9.18	-26043	1064438	rs10849605	?
chr12	1628562	AAGGCACTCAGGCCA	5	9603	1638171	rs2887571	A
chr12	1663614	AGGTGGACAGGGCCA	5	-25450	1638171	rs2887571	A
chr12	1870006	AAGGTGAGAGATTTC	5	-13060	1856953	rs12230440	?
chr12	2374275	AGGACAGTGAGTTTG	4	-24698	2349584	rs4765905	?
chr12	2445789	AAGGGCAATAGGTTC	8	-25900	2419896	rs4765913	A
chr12	2465341	TAGGTCACGGAGGCC	9.18	-45452	2419896	rs4765913	A
chr12	2647138	GAGGTGGATGGGGCC	9.18	82488	2729632	rs216013	?
chr12	3750768	AGGGGAGTGAGTGCA	9.18	-647	3750128	rs4766152	G
chr12	4227393	AGTTCAGCAAGGCTG	5	78484	4305883	rs12827476	A
chr12	4227394	AGTTCAGCAAGGCTG	5	78483	4305883	rs12827476	A
chr12	4288676	AGGGTAAGTGAGTTC	9.18	17201	4305883	rs12827476	A
chr12	4387628	GGTTGGGAGGGGGTA	4	637	4388271	rs3217810	T
chr12	4397201	TGGGTGACTCGGTTT	4	2763	4399970	rs3217869	A
chr12	4649539	TGACCTCATAGACCT	7	-43378	4606168	rs2970818	A
chr12	4714032	AGGGTAAGAAGTTTG	5	-107871	4606168	rs2970818	A
chr12	5598001	GGGGTCAAAGAGGAC	9.18	153335	5751342	rs2110166	C
chr12	6331435	AGAATGACTGAGTTC	5	-22919	6308523	rs3181157	A
chr12	6338604	GAGGGGAGTGGGTGT	6	-30088	6308523	rs3181157	A
chr12	6389411	GAGTTCAGAGAGTGA	4	46154	6435571	rs10849441	G
chr12	6454731	AGGGAGCTGGGTTCA	6	11344	6466081	rs3782724	G
chr12	6561112	AGGGTGCAGAGGTCA	7	19464	6580582	rs10492096	?
chr12	6571305	TAGGTCAGCTGGGCT	4	9271	6580582	rs10492096	?
chr12	6644652	GGTTTATGGAGGTCC	6	38629	6683287	rs1057510	?
chr12	6647128	GTGGTCGTTGAGGGC	4	36153	6683287	rs1057510	?
chr12	6772599	GAGGGAAAAAAGTTT	4	-89319	6683287	rs1057510	?
chr12	6798056	TGGGTGGCAGAGTTC	8	-114776	6683287	rs1057510	?
chr12	6845139	CAGGTAATCAGGTTC	7	93727	6938872	rs3741920	T
chr12	6861879	GGGGTGACTGGGGTC	9.18	76987	6938872	rs3741920	T
chr12	7071443	AAGTTCCAGGAGGTC	4	-132578	6938872	rs3741920	T
chr12	8086042	AGGTGAAAGAGTGGG	6	-230778	7855271	rs12307997	G
chr12	8395626	GGGGCAGGGAGGGGG	9.18	-540362	7855271	rs12307997	G
chr12	8797748	CATGGCAGAGAGTGC	5	573578	9371332	rs6487679	G
chr12	8801315	AAGCCAATGGGGGCA	6	570011	9371332	rs6487679	G
chr12	9802259	AAGTTCACAAGGTTT	8	31363	9833628	rs3764021	C
chr12	9827043	TGAGGTACCAAGTTC	4	6579	9833628	rs3764021	C
chr12	9852463	AAGTCAGGTAGGGTA	4	3489	9855958	rs11052552	G
chr12	9854507	AGGTGAGTGGGTGTA	8	1445	9855958	rs11052552	G
chr12	9868008	GGTTCAAAGGGGTCA	9.18	8077	9876091	rs10466829	A
chr12	9872607	AAGGCAGTGAGTGGA	4	3478	9876091	rs10466829	A
chr12	9904121	GGAGCACAGAGGTCA	8	6037	9910164	rs4763879	A
chr12	10525219	GGGGTCAGGGAGGTG	9.18	-3837	10521389	rs10743889	C
chr12	11878646	GGGTGAGTGAGTTCT	9.18	-22880	11855773	rs2856321	G
chr12	11899660	AAGGTCATTGAGTTT	9.18	-43894	11855773	rs2856321	G
chr12	12163284	GGGTTAATGAGGTCT	8	-200718	11962573	rs7314811	C
chr12	12163285	GGGTTAATGAGGTCT	8	-200719	11962573	rs7314811	C
chr12	12163855	GAGGTTACATAGTTC	6	-201289	11962573	rs7314811	C
chr12	12538052	GAGGTGAAAGGGTTC	9.18	119455	12657513	rs11612508	G
chr12	12878414	GGGGTCAGTGGGCGC	8	-7726	12870695	rs34330	C
chr12	13025789	GAGTCAGCAGGGTGA	5	-155101	12870695	rs34330	C
chr12	13056825	GAGTCATCAGGTTCA	9.18	-186137	12870695	rs34330	C
chr12	13254876	AGGGCAAAGAGTTGT	8	197898	13452780	rs899435	A
chr12	13326744	GGATCGCTGGGTTTG	4	126030	13452780	rs899435	A
chr12	13530268	TAGTCACAGAGTTCA	7	-10279	13519996	rs11055387	C
chr12	13540342	GGAGTGAGGTGGGGC	4	-20353	13519996	rs11055387	C
chr12	14431708	GGGGGCAGTAGGTAC	9.18	-17784	14413931	rs12422552	C
chr12	15144249	GTGTGAATGAGTTCA	7	-177652	14966604	rs4764124	C
chr12	15144250	GTGTGAATGAGTTCA	7	-177653	14966604	rs4764124	C
chr12	15762036	GGGTTCATTGAGTTT	7	-26601	15735442	rs2300290	?
chr12	15941439	AGGGCAGGGAGTACA	9.18	-10641	15930805	rs17415853	?
chr12	16536120	TGAGGTACCAGGTTC	9.18	72912	16609038	rs10772939	T
chr12	16677473	AGTTCATCAAGTCCA	7	-68442	16609038	rs10772939	T
chr12	16726642	GGGGTCATTAGGGTG	9.18	-117611	16609038	rs10772939	T
chr12	16858366	TGGTTCAAGCAGTTC	8	-249335	16609038	rs10772939	T
chr12	17323189	AAGGTCGAGGAGGTT	8	39621	17362816	rs1513049	?
chr12	19283420	GGGGTCACCGGGGAG	6	496367	19779793	rs10841287	G
chr12	19426784	AAGATCAGAGGGTTC	7	353003	19779793	rs10841287	G
chr12	19635774	GTGTCATATAGTTCA	8	144013	19779793	rs10841287	G
chr12	20002329	GGGTGAAAGAGTTCA	9.18	61633	20063968	rs10841397	?
chr12	20164298	TAGGTCAATGGGTTC	9.18	66335	20230639	rs10770612	G
chr12	21569954	TAGATCAGTAGGTTC	8	-112527	21457434	rs11568563	?
chr12	22692187	GATGTCACTGAGGTC	9.18	-125765	22566429	rs11046430	T
chr12	24074454	AGGTCTTAGGGGACA	4	110084	24184544	rs10842262	?
chr12	24870612	GGTTTAAAAGGTTCT	5	-82280	24788339	rs11047543	A
chr12	24872399	GAGGGAAGAGGGTTT	7	-84067	24788339	rs11047543	A
chr12	24907984	CAGGGTAACGGGTTC	8	-119652	24788339	rs11047543	A
chr12	25060363	CAGGTCACAGGGGAT	8	-272031	24788339	rs11047543	A
chr12	25062766	GGGGTGACTGGGTTC	9.18	-274434	24788339	rs11047543	A
chr12	25157560	GAGGTGGATGGGGTT	4	326627	25484193	rs7965364	T
chr12	25409027	CAGGTGAGTGGGGTT	6	75160	25484193	rs7965364	T
chr12	25530383	GGGGTGAGGGGGTGC	9.18	-46197	25484193	rs7965364	T
chr12	25539375	AAGGTTCCCGAGTTC	6	-55189	25484193	rs7965364	T
chr12	25586662	AGGTAATCGGGTTTA	8	-102476	25484193	rs7965364	T
chr12	26309163	AGTTCAGAGAAGTCA	5	144114	26453283	rs718314	?
chr12	26451784	AGGTCACTGGGTTCA	9.18	1493	26453283	rs718314	?
chr12	26783761	GGATCAGTAGGTCCA	7	-147382	26636386	rs2306677	?
chr12	26876405	AATGTCAGCAAGTGG	4	-240026	26636386	rs2306677	?
chr12	26881247	AGGTCAAGGAGGGGT	6	-244868	26636386	rs2306677	?
chr12	26952624	AGGGTCAAGAGGATC	9.18	-316245	26636386	rs2306677	?
chr12	27010445	AGGGCAAGGAGTTTG	7	-374066	26636386	rs2306677	?
chr12	27406139	AAGTTCAAAGGGTTC	9.18	602624	28008769	rs258401	T
chr12	27977231	GAGGCAGTGGGGTGG	5	31532	28008769	rs258401	T
chr12	29127288	AGGTCAGAGAGTTGA	9.18	308186	29435480	rs2015599	A
chr12	29256474	TAAGGCATGGGGTTT	4	179000	29435480	rs2015599	A
chr12	29304931	AGGGTCAGAAAGGTT	7	130543	29435480	rs2015599	A
chr12	29305378	GAGGTCAGAGAGTAG	9.18	130096	29435480	rs2015599	A
chr12	29408411	ATGTCAGTTGGGCCA	4	27063	29435480	rs2015599	A
chr12	30699472	AGGTTGCCAGGTTCA	8	-585596	30113883	rs1463605	?
chr12	31635895	GAGGGCAGAGAGGTT	9.18	461459	32097360	rs1151008	G
chr12	31789368	GGGTGAGAGAGTCCC	5	307986	32097360	rs1151008	G
chr12	31886042	AGTTCAAACAGGAGA	6	211312	32097360	rs1151008	G
chr12	31902298	GGTTGAGTCAGTTCC	4	195056	32097360	rs1151008	G
chr12	31912852	CAGTTCATTAAGTTC	9.18	184502	32097360	rs1151008	G
chr12	32418047	AAGTGCAAGAAGGGG	4	18356	32436409	rs708224	A
chr12	32909208	GGTTGAGAAAGGTTA	7	107829	33017043	rs1454933	C
chr12	39169447	GAGTCAATGGGTGCA	8	-62723	39106731	rs826838	C
chr12	39211893	AGGTTAGAGGAGTCA	5	41209	39253108	rs11169838	C
chr12	40013767	AGTTCAGAGAGTTAA	7	327312	40341085	rs1005956	C
chr12	40586887	TGGGTGACGGGGGCC	8	15047	40601940	rs11175593	T
chr12	40621388	GAGGTCATTAGGTTA	7	-587	40620808	rs1491942	?
chr12	42986812	AGGTCACTAAGTTCA	9.18	173926	43160744	rs12316797	G
chr12	43090701	GGGGTCAGGAAGGAA	4	70037	43160744	rs12316797	G
chr12	43316127	GAGGTGACTGAGTTC	9.18	-62719	43253415	rs1520832	?
chr12	43639937	AGTTCACAAGGTTCA	9.18	-205662	43434282	rs1167125	C
chr12	45242753	AATGTAAATGAGTTC	9.18	532149	45774908	rs17095830	G
chr12	45594397	AGATCAAAAAGTTCA	9.18	180505	45774908	rs17095830	G
chr12	46824378	AAGGTCTTTGGGGTT	4	-338547	46485838	rs1373549	?
chr12	46877572	GGGTCACTAAGTTCT	9.18	-391741	46485838	rs1373549	?
chr12	47601932	AAGGGCAGCCGGTTC	9.18	37588	47639526	rs11610206	?
chr12	47820782	GAGGTACCAGGTTCA	9.18	-5817	47814972	rs1881744	A
chr12	48144801	GGGTCACGGGGTGCA	9.18	28545	48173352	rs4760636	T
chr12	48151367	GGCTCACTGAGGTGA	8	21979	48173352	rs4760636	T
chr12	48207717	AGGTGAGAGGGGCTG	6	645	48208368	rs11168249	C
chr12	48214676	AGAGGCAGGGAGGGC	4	-6315	48208368	rs11168249	C
chr12	48264315	GGGTGAGAGAGGACA	9.18	-55954	48208368	rs11168249	C
chr12	48273875	GGAGGCAGTAGGGTC	9.18	-65514	48208368	rs11168249	C
chr12	49110735	GGTGGAGTGGGGTTA	5	107430	49218171	rs2070615	G
chr12	49367494	AGGGCTGTGGGTGCA	5	107105	49474605	rs12821008	T
chr12	49582083	GGTTCAGTGAGGGCG	9.18	93921	49676010	rs10875943	C
chr12	49582083	GGTTCAGTGAGGGCG	9.18	93921	49676010	rs10875943	C
chr12	49974769	GGGTCACTGAGGTCA	9.18	251692	50226467	rs10875976	A
chr12	50057043	AGGTTAAAGGGTGCT	8	169418	50226467	rs10875976	A
chr12	50337010	AGGTCCTGCAGGTCA	4	-17931	50319086	rs297941	?
chr12	50353499	GAGGCCATTGGGGGC	9.18	-34420	50319086	rs297941	?
chr12	50641256	CAAGTCAGGCGGTTG	5	-322177	50319086	rs297941	?
chr12	51380978	AGGTAGCCCAGTTCA	5	-23443	51357542	rs12304921	G
chr12	51418956	AGGCCGGCGGGTTCA	6	-61421	51357542	rs12304921	G
chr12	51582599	CAAGTCACGGGGGTC	9.18	121229	51703834	rs766903	A
chr12	51735400	GGGGTTGCAAAGGTC	8	-7811	51727596	rs3951439	G
chr12	52241027	GGGTCAGAGGGTTTC	9.18	10239	52251272	rs7976059	T
chr12	52365631	AGGTCATATAGTTCA	9.18	-101682	52263956	rs17126180	?
chr12	52512555	CGGGGCAATGGGGTG	5	-248606	52263956	rs17126180	?
chr12	52541276	CGGGTGACTCAGGGC	4	-277327	52263956	rs17126180	?
chr12	52641208	GGGCCGCAGAGGCCA	6	-377259	52263956	rs17126180	?
chr12	52674790	AGGGCTTTGGGGTCA	4	-410841	52263956	rs17126180	?
chr12	53212327	AGGGTCACCGAGGGC	9.18	61571	53273904	rs902774	A
chr12	53307446	GAGGGCAGGTGGGGT	4	-33549	53273904	rs902774	A
chr12	53319928	TGGGGGGCGGGGGGC	5	-46031	53273904	rs902774	A
chr12	53363909	AGGTCACGAGGTTAA	7	-90012	53273904	rs902774	A
chr12	53455438	GAGTTCACAGGGGTT	8	98839	53554283	rs2272306	A
chr12	53574175	TGGGTGAGCTGGTTC	7	-19899	53554283	rs2272306	A
chr12	53574312	GAGGGCATGGAGGAG	5	-20036	53554283	rs2272306	A
chr12	53602852	TGGGGAAGGAGGGTC	5	-48576	53554283	rs2272306	A
chr12	53614738	GGGCCGAAAAGTGCA	5	-60462	53554283	rs2272306	A
chr12	53715027	AGGGTCACAGAGTCT	8	12922	53727955	rs2016266	A
chr12	53835215	TGGTTCACTGGGTGC	9.18	81494	53916715	rs12321906	T
chr12	53846403	GAGTCAGGGAGGGCG	8	70306	53916715	rs12321906	T
chr12	53876190	AGTGGAAAGAGGTCA	8	40519	53916715	rs12321906	T
chr12	53877543	GGTTCACCTAGGGCC	7	39166	53916715	rs12321906	T
chr12	53879877	GGTGCAGGTAGTTCA	7	36832	53916715	rs12321906	T
chr12	53902611	AGGTGCTAGGGTCCA	5	14098	53916715	rs12321906	T
chr12	54148806	GGTGCAGAGAGGTTA	9.18	10465	54159277	rs7969151	A
chr12	54372061	TGGGTCGTTAAGGTC	7	-29384	54342684	rs1443512	A
chr12	54446861	GACCCTCCCTGCCCC	5	-29292	54417576	rs736825	C
chr12	54520888	GGGGTGAGCGGGTTT	8	-103319	54417576	rs736825	C
chr12	54678151	AGGGTTATTGGGTTC	9.18	9075	54687232	rs10506328	A
chr12	54698244	GGGGCCACTGCGGTC	5	-11019	54687232	rs10506328	A
chr12	54773615	GAGGGCAGCAGGTGC	9.18	-37152	54736470	rs4326844	A
chr12	55378438	TGGGCACAGAGGTGA	9.18	46472	55424916	rs1386809	C
chr12	55378498	CAGTTGAATGAGTTC	9.18	46412	55424916	rs1386809	C
chr12	55983860	AGGTCAGTGGGTGCA	9.18	86802	56070668	rs55874825	?
chr12	56067696	GGTGGACAGGGGCCA	6	2966	56070668	rs55874825	?
chr12	56321753	CGGTTGGACGAGTTT	4	42562	56364321	rs2069408	C
chr12	56390118	GGGGGACTAGGTTTG	4	512	56390636	rs705702	G
chr12	56436039	GGTGGACCGAGTGTA	5	3164	56439209	rs12580100	A
chr12	56439357	CAGGTTGCAAGGGGC	5	-155	56439209	rs12580100	A
chr12	56520024	AGTCCAGGAAGTTTA	6	-1623	56518408	rs11171747	?
chr12	56545830	AGGTGACTGGGCTTA	4	-27429	56518408	rs11171747	?
chr12	56554342	GGGGTCAGGCAGTGG	6	-35941	56518408	rs11171747	?
chr12	56556676	AAGGGCACTGGGGGC	8	-38275	56518408	rs11171747	?
chr12	56728202	GGGGGCAACAGGGTC	9.18	9765	56737973	rs2066808	?
chr12	57030743	AAGGTTGGGGAGGGC	4	-7466	57023284	rs941207	G
chr12	57082324	CAGGGCAGTTGGGCC	6	-16618	57065713	rs2958154	C
chr12	57118928	TGGGCCACAGGGTTC	6	27135	57146069	rs2277339	G
chr12	57274765	TGGTCACTGAGTGCA	6	-70612	57204160	rs12367822	T
chr12	57488348	AGGGTGACTGGCTGC	4	1355	57489709	rs1059513	?
chr12	57504225	GAGATAAGCGAGTTT	4	-457	57503775	rs167769	T
chr12	57918756	GGGGTCACCGGGGCC	9.18	49953	57968715	rs1678542	C
chr12	58138428	GGGGGAAGGGGGTGG	4	-5179	58133256	rs12368653	A
chr12	58226959	AGGTTGCGGGGGTGA	6	-64227	58162739	rs703842	A
chr12	58238563	AGGTCAGGGAGGCCG	9.18	-75831	58162739	rs703842	A
chr12	58288133	AGGTAACAGAGTTTG	7	-125401	58162739	rs703842	A
chr12	59249659	AGTTCAATAGGGTTT	8	9963	59259628	rs11172782	?
chr12	60422673	TAGTTCATGGGGTTT	9.18	312494	60735173	rs7974425	G
chr12	62654027	GGGCGCACTGGGTGC	4	-43174	62610860	rs11615916	?
chr12	63179809	GAAGTGACTGAGTGC	5	1001	63180816	rs549433	G
chr12	64572076	TGGGTCAGAGGGTTT	8	680036	65252118	rs939876	?
chr12	65005005	CAGGTCGCCCGGGCC	5	247107	65252118	rs939876	?
chr12	65060171	AGTTCAGAGTGGTTA	5	191941	65252118	rs939876	?
chr12	65066944	AGGTTGGCTGGGTTT	6	185168	65252118	rs939876	?
chr12	65845391	AAGTTCATAGAGTTC	9.18	-3140	65842258	rs1494508	A
chr12	66524555	AGGCCACCCGGGGCG	6	-129898	66394664	rs4026608	C
chr12	67662648	GAATTCAGTCGGGTG	5	-33824	67628831	rs1082714	?
chr12	68221190	AGTTCATCCGGTACA	7	278879	68500075	rs7134599	A
chr12	68334905	GGTGTCACTGAGTTC	7	165164	68500075	rs7134599	A
chr12	68876439	CAGGTGAATGAGTTT	6	85139	68961584	rs12313946	C
chr12	68891509	GGGGTCAGGAAGGGT	6	70069	68961584	rs12313946	C
chr12	69210957	AGGTTTAAAAAGGTT	6	159793	69370756	rs9943849	T
chr12	69230309	AGAGTAAGTGAGTGT	4	140441	69370756	rs9943849	T
chr12	69235431	GGGTTACATGGTTCC	4	135319	69370756	rs9943849	T
chr12	70637153	GAGCGACGGGGGTCA	5	52926	70690085	rs2904524	T
chr12	70838854	GGGTCATGAGGTGCA	9.18	-148776	70690085	rs2904524	T
chr12	71138249	GAGTCAAAGGGTTCA	9.18	111741	71249996	rs12229663	G
chr12	71538571	AGGTGGTAAAGTTTA	5	38524	71577101	rs1495377	?
chr12	71557232	AGTTCACAAGGTACA	9.18	19863	71577101	rs1495377	?
chr12	71595156	GGGAAATTGGGTTCA	4	-18062	71577101	rs1495377	?
chr12	74877052	AGGGCCAAACAGGTG	9.18	177535	75054593	rs7311660	G
chr12	76060643	GGGGTCAAAGGGGTC	9.18	3879	76064528	rs12582659	?
chr12	76108479	AAGGTCACACAGTTC	9.18	-43958	76064528	rs12582659	?
chr12	76307845	CAAACTCCATGACTC	7	-87234	76220618	rs7307780	?
chr12	76353944	GAGGTCAGAGAGTTA	8	123006	76476956	rs1368578	A
chr12	76424869	GGGCCACTGGGTTGG	7	52081	76476956	rs1368578	A
chr12	76478622	GGGGGTATGGAGGTC	7	-1673	76476956	rs1368578	A
chr12	76537609	AGTTCAAGAAGGGTC	4	-60660	76476956	rs1368578	A
chr12	76546114	GGGTACAGGAAGTGC	4	-69165	76476956	rs1368578	A
chr12	77017811	AGTTCACACAGGATG	5	-8758	77009060	rs2669010	A
chr12	78601962	TGACCTCTCTGCACA	9.18	-115975	78485994	rs300489	A
chr12	78900305	GAGGTACCGGGTTCA	5	-414318	78485994	rs300489	A
chr12	79439320	TGAGGTACCGGGTTC	8	335922	79775248	rs11114027	A
chr12	80611237	GGGGTTATTGAGGCT	4	-114321	80496923	rs10506821	?
chr12	80643863	TGAGGTACCGGGTTC	5	-146947	80496923	rs10506821	?
chr12	81287529	GAGGGCAAGCGGGTC	9.18	49923	81337458	rs1163656	?
chr12	81541415	AGTTCATCAGGTTTA	9.18	3115	81544536	rs10492002	?
chr12	83978186	AGGTCAGTGGGTGCA	9.18	30083	84008275	rs2403106	?
chr12	84217477	TAGGGCATCAAGGTC	9.18	-20955	84196529	rs11116045	G
chr12	86532029	GGGGGTATAGAGTGC	8	-1967968	84564068	rs1545843	A
chr12	87834141	CAGTTGAGTGAGTTC	6	995147	88829294	rs11104870	C
chr12	87834142	CAGTTGAGTGAGTTC	6	995146	88829294	rs11104870	C
chr12	88214857	AGGTGAGTGAGTTCA	9.18	614431	88829294	rs11104870	C
chr12	89647719	AGGTAATAAAGTGTG	4	-319391	89328335	rs12821256	C
chr12	89769642	AGTCCACCAAGTCCA	5	239311	90008959	rs2681472	A
chr12	90039483	AGGGTCACTGGGTTT	9.18	21097	90060586	rs17249754	G
chr12	90151010	AGGTCAGTGAGGTTA	9.18	-69829	90081188	rs7136259	T
chr12	90333377	AGGTCAGAGGGTTTA	9.18	-27605	90305779	rs7965584	G
chr12	90354681	GGGTGACCAGGTTTA	8	-48909	90305779	rs7965584	G
chr12	90415699	AGGTTACTGAGTTTA	9.18	27777	90443482	rs10858945	A
chr12	91302417	AGTTCACAGAGGTCA	9.18	171375	91473798	rs10777288	A
chr12	92465041	TGAGGCACAAAGTTC	7	-159778	92305270	rs17019682	?
chr12	92536279	GGTTCACTTAGGTTT	4	-231016	92305270	rs17019682	?
chr12	92538039	ACTTCATAGGGGTCA	5	-232776	92305270	rs17019682	?
chr12	92538040	ACTTCATAGGGGTCA	5	-232777	92305270	rs17019682	?
chr12	92539152	CAGGTGAGCAGGGCG	4	-233889	92305270	rs17019682	?
chr12	92541334	AGGGTGGGTCAGGTT	6	-236071	92305270	rs17019682	?
chr12	92798895	GGGGTTGAGAAGGAC	4	91619	92890520	rs10219495	?
chr12	92813974	AGTCAAACGAGTTCA	4	76540	92890520	rs10219495	?
chr12	92861084	CAGTTCAATGAGTAC	9.18	29430	92890520	rs10219495	?
chr12	92861359	AAATTCATGGAGGTT	7	29155	92890520	rs10219495	?
chr12	92890733	AAGCCACACAGGGCA	5	-220	92890520	rs10219495	?
chr12	92950118	TGGTGCACTGAGTTT	8	-59605	92890520	rs10219495	?
chr12	92987824	TGGGTCACACAGGAT	4	-97311	92890520	rs10219495	?
chr12	93335062	AAGTGAGTGAGTTCT	6	215233	93550301	rs1836127	A
chr12	93336748	GGAGTCAGTCAGGTC	9.18	213547	93550301	rs1836127	A
chr12	93364883	GGTTAAGCGGGGCCA	5	185412	93550301	rs1836127	A
chr12	93484110	AGGTTCAGAGAGGTG	9.18	66185	93550301	rs1836127	A
chr12	93489352	GGTTCGGCGGGTTTA	8	60943	93550301	rs1836127	A
chr12	93569674	AGGTTATTGGGTTGC	6	-19380	93550301	rs1836127	A
chr12	93593920	GTGTCATTAAGGTTA	6	-43626	93550301	rs1836127	A
chr12	93594468	AGGTCAGTGGGAGCA	7	-44174	93550301	rs1836127	A
chr12	93594469	AGGTCAGTGGGAGCA	7	-44175	93550301	rs1836127	A
chr12	93798219	TGGGTGAAAGGGTAT	4	178729	93976954	rs3825199	C
chr12	94177798	GGTGCACGGGGTTCA	9.18	57361	94235165	rs61144803	?
chr12	94241316	TGAGTCATTTGGGTC	6	-6158	94235165	rs61144803	?
chr12	94241789	GAGGGTAATGGGTTC	9.18	-6631	94235165	rs61144803	?
chr12	94602116	GAAGTCAGTGAGTTT	7	81082	94683204	rs4761470	?
chr12	94955796	ATGTCATGGAGTTCA	8	-90326	94865477	rs1520724	G
chr12	95005687	GGGTCACAGAGTTCA	9.18	-140217	94865477	rs1520724	G
chr12	95082357	GAGGTTAACGGGGTC	9.18	-216887	94865477	rs1520724	G
chr12	95497190	GAGTCATAGAGTTTC	4	-6949	95490248	rs12310399	A
chr12	95867739	GAGTCGACTGGGGCC	5	92043	95959788	rs7136572	G
chr12	96094456	GTGTGAATCAGGTCA	5	-37279	96057184	rs2367563	A
chr12	96448178	GGGTTGTTTGGGTCA	5	31083	96479267	rs2660869	C
chr12	96448179	GGGTTGTTTGGGTCA	5	31082	96479267	rs2660869	C
chr12	96584413	GGGTAGTTGGGGTCA	7	-105153	96479267	rs2660869	C
chr12	96589341	AGGATGATTCGGTTC	5	-110081	96479267	rs2660869	C
chr12	96709816	GAGGTACCGGGTTCA	5	98095	96807917	rs11108495	T
chr12	96894973	GGTTAACAGAGGGTG	4	-36618	96858362	rs12423247	?
chr12	98897696	AGGGGAGAGAGGGCG	7	292670	99190372	rs2036225	T
chr12	99727100	AGAGTCATCAGGTTC	6	89736	99816842	rs7968606	?
chr12	99923957	GTGGCAAAGAGGTCA	6	-19424	99904540	rs1961649	T
chr12	100557718	GAGCCAGAGAGTCTA	4	262361	100820085	rs12296850	A
chr12	100579413	GGGTCATTAGGGTGC	7	240666	100820085	rs12296850	A
[truncated: 7,059 more rows]
