# Supplementary material for: Patterns of Genome-Wide VDR Locations
Source: PLoS One. 2014 Apr 30;9(4):e96105. doi: 10.1371/journal.pone.0096105 (PMC4005760; doi:10.1371/journal.pone.0096105)
Supplement: Table S4 — Read and peak counts for VDR ChIP-seq datasets. (XLSX) [file pone.0096105.s010.xlsx]

## Sheet: Sheet1
Cellular model	Sequencing runs	Total reads	Aligned reads	% aligned
THP-1, LPS stim	1	13887738	8531767	61.4338
THP-1, LPS unstim	2	37491235	25877775	69.0235
THP-1, IgG	2	37941494	24845570	65.4839
THP-1, stim	2	37765543	25285771	66.9546
THP-1, unstim	3	55983868	21865450	39.0567
GM10855, input	1	15001356	10402724	69.3452
GM10855, stim	2	37356898	26574344	71.1364
GM10855, unstim	2	33631819	22492130	66.8775
GM10861, input	1	13682506	10470971	76.5282
GM10861, stim	2	27828692	20361819	73.1684
GM10861, unstim	2	22409175	16463150	73.4661
LX2, input	1	37172791	27026651	72.7055
LX2, stim	1	32671881	24699953	75.6
LX2, unstim	1	29467253	21793139	73.9571
LS180, input	2	35231535	22946149	65.1296
LS180, stim	3	59781351	46137503	77.1771
LS180, unstim	2	25766663	18818042	73.0325
